# Supplementary material for: The modular biochemical reaction network structure of cellular translation
Source: NPJ Syst Biol Appl. 2023 Oct 26;9:52. doi: 10.1038/s41540-023-00315-3 (PMC10603163; doi:10.1038/s41540-023-00315-3)
Supplement: Supplementary file 5 — Supplementary Data 3 [file 41540_2023_315_MOESM5_ESM.txt]

graph [
  directed 1
  node [
    id 0
    label "mRNAcodonUAG"
    type "chemical_entity"
    mass 990.0
    compound_type "RNA"
  ]
  node [
    id 1
    label "Asite * mRNAcodonUAG"
    type "chemical_entity"
    mass 1090030.0
    compound_type "assembly"
  ]
  node [
    id 2
    label "rf1"
    type "chemical_entity"
    mass 40516.8
    compound_type "protein"
  ]
  node [
    id 3
    label "Asite * mRNAcodonUAG * rf1"
    type "chemical_entity"
    mass 1130546.8
    compound_type "assembly"
  ]
  node [
    id 4
    label "Psite * mRNAcodonala * peptide * trnaala"
    type "chemical_entity"
    mass 1157817.5
    compound_type "assembly"
  ]
  node [
    id 5
    label "Psite * mRNAcodonala * trnaala"
    type "chemical_entity"
    mass 1114617.5
    compound_type "assembly"
  ]
  node [
    id 6
    label "peptide"
    type "chemical_entity"
    mass 43200.0
    compound_type "placeholder"
  ]
  node [
    id 7
    label "Psite * mRNAcodoncys * peptide * trnacys"
    type "chemical_entity"
    mass 1157072.1
    compound_type "assembly"
  ]
  node [
    id 8
    label "Psite * mRNAcodoncys * trnacys"
    type "chemical_entity"
    mass 1113872.1
    compound_type "assembly"
  ]
  node [
    id 9
    label "Psite * mRNAcodonasp * peptide * trnaasp"
    type "chemical_entity"
    mass 1158108.6
    compound_type "assembly"
  ]
  node [
    id 10
    label "Psite * mRNAcodonasp * trnaasp"
    type "chemical_entity"
    mass 1114908.6
    compound_type "assembly"
  ]
  node [
    id 11
    label "Psite * mRNAcodonglu * peptide * trnaglu"
    type "chemical_entity"
    mass 1157671.5
    compound_type "assembly"
  ]
  node [
    id 12
    label "Psite * mRNAcodonglu * trnaglu"
    type "chemical_entity"
    mass 1114471.5
    compound_type "assembly"
  ]
  node [
    id 13
    label "Psite * mRNAcodonphe * peptide * trnaphe"
    type "chemical_entity"
    mass 1157778.0
    compound_type "assembly"
  ]
  node [
    id 14
    label "Psite * mRNAcodonphe * trnaphe"
    type "chemical_entity"
    mass 1114578.0
    compound_type "assembly"
  ]
  node [
    id 15
    label "Psite * mRNAcodongly * peptide * trnagly"
    type "chemical_entity"
    mass 1157228.1
    compound_type "assembly"
  ]
  node [
    id 16
    label "Psite * mRNAcodongly * trnagly"
    type "chemical_entity"
    mass 1114028.1
    compound_type "assembly"
  ]
  node [
    id 17
    label "Psite * mRNAcodonhis * peptide * trnahis"
    type "chemical_entity"
    mass 1160604.2
    compound_type "assembly"
  ]
  node [
    id 18
    label "Psite * mRNAcodonhis * trnahis"
    type "chemical_entity"
    mass 1117404.2
    compound_type "assembly"
  ]
  node [
    id 19
    label "Psite * mRNAcodonile * peptide * trnaile"
    type "chemical_entity"
    mass 1158148.7
    compound_type "assembly"
  ]
  node [
    id 20
    label "Psite * mRNAcodonile * trnaile"
    type "chemical_entity"
    mass 1114948.7
    compound_type "assembly"
  ]
  node [
    id 21
    label "Psite * mRNAcodonlys * peptide * trnalys"
    type "chemical_entity"
    mass 1157671.4
    compound_type "assembly"
  ]
  node [
    id 22
    label "Psite * mRNAcodonlys * trnalys"
    type "chemical_entity"
    mass 1114471.4
    compound_type "assembly"
  ]
  node [
    id 23
    label "Psite * mRNAcodonmet * peptide * trnamet"
    type "chemical_entity"
    mass 1158095.7
    compound_type "assembly"
  ]
  node [
    id 24
    label "Psite * mRNAcodonmet * trnamet"
    type "chemical_entity"
    mass 1114895.7
    compound_type "assembly"
  ]
  node [
    id 25
    label "Psite * mRNAcodonleu * peptide * trnaleu"
    type "chemical_entity"
    mass 1159612.8
    compound_type "assembly"
  ]
  node [
    id 26
    label "Psite * mRNAcodonleu * trnaleu"
    type "chemical_entity"
    mass 1116412.8
    compound_type "assembly"
  ]
  node [
    id 27
    label "Psite * mRNAcodonasn * peptide * trnaasn"
    type "chemical_entity"
    mass 1157726.4
    compound_type "assembly"
  ]
  node [
    id 28
    label "Psite * mRNAcodonasn * trnaasn"
    type "chemical_entity"
    mass 1114526.4
    compound_type "assembly"
  ]
  node [
    id 29
    label "Psite * mRNAcodonpro * peptide * trnapro"
    type "chemical_entity"
    mass 1158139.7
    compound_type "assembly"
  ]
  node [
    id 30
    label "Psite * mRNAcodonpro * trnapro"
    type "chemical_entity"
    mass 1114939.7
    compound_type "assembly"
  ]
  node [
    id 31
    label "Psite * mRNAcodongln * peptide * trnagln"
    type "chemical_entity"
    mass 1157354.0
    compound_type "assembly"
  ]
  node [
    id 32
    label "Psite * mRNAcodongln * trnagln"
    type "chemical_entity"
    mass 1114154.0
    compound_type "assembly"
  ]
  node [
    id 33
    label "Psite * mRNAcodonarg * peptide * trnaarg"
    type "chemical_entity"
    mass 1158082.7
    compound_type "assembly"
  ]
  node [
    id 34
    label "Psite * mRNAcodonarg * trnaarg"
    type "chemical_entity"
    mass 1114882.7
    compound_type "assembly"
  ]
  node [
    id 35
    label "Psite * mRNAcodonser * peptide * trnaser"
    type "chemical_entity"
    mass 1162368.3
    compound_type "assembly"
  ]
  node [
    id 36
    label "Psite * mRNAcodonser * trnaser"
    type "chemical_entity"
    mass 1119168.3
    compound_type "assembly"
  ]
  node [
    id 37
    label "Psite * mRNAcodonthr * peptide * trnathr"
    type "chemical_entity"
    mass 1157716.5
    compound_type "assembly"
  ]
  node [
    id 38
    label "Psite * mRNAcodonthr * trnathr"
    type "chemical_entity"
    mass 1114516.5
    compound_type "assembly"
  ]
  node [
    id 39
    label "Psite * mRNAcodonval * peptide * trnaval"
    type "chemical_entity"
    mass 1157776.5
    compound_type "assembly"
  ]
  node [
    id 40
    label "Psite * mRNAcodonval * trnaval"
    type "chemical_entity"
    mass 1114576.5
    compound_type "assembly"
  ]
  node [
    id 41
    label "Psite * mRNAcodontrp * peptide * trnatrp"
    type "chemical_entity"
    mass 1157755.5
    compound_type "assembly"
  ]
  node [
    id 42
    label "Psite * mRNAcodontrp * trnatrp"
    type "chemical_entity"
    mass 1114555.5
    compound_type "assembly"
  ]
  node [
    id 43
    label "Psite * mRNAcodontyr * peptide * trnatyr"
    type "chemical_entity"
    mass 1160604.2
    compound_type "assembly"
  ]
  node [
    id 44
    label "Psite * mRNAcodontyr * trnatyr"
    type "chemical_entity"
    mass 1117404.2
    compound_type "assembly"
  ]
  node [
    id 45
    label "gtp * rf3"
    type "chemical_entity"
    mass 60096.4
    compound_type "assembly"
  ]
  node [
    id 46
    label "Asite * gtp * mRNAcodonUAG * rf1 * rf3"
    type "chemical_entity"
    mass 1190643.2
    compound_type "assembly"
  ]
  node [
    id 47
    label "Esite * Psite * mRNAcodonala * trnaala"
    type "chemical_entity"
    mass 2203657.5
    compound_type "assembly"
  ]
  node [
    id 48
    label "Esite * Psite * mRNAcodoncys * trnacys"
    type "chemical_entity"
    mass 2202912.1
    compound_type "assembly"
  ]
  node [
    id 49
    label "Esite * Psite * mRNAcodonasp * trnaasp"
    type "chemical_entity"
    mass 2203948.6
    compound_type "assembly"
  ]
  node [
    id 50
    label "Esite * Psite * mRNAcodonglu * trnaglu"
    type "chemical_entity"
    mass 2203511.5
    compound_type "assembly"
  ]
  node [
    id 51
    label "Esite * Psite * mRNAcodonphe * trnaphe"
    type "chemical_entity"
    mass 2203618.0
    compound_type "assembly"
  ]
  node [
    id 52
    label "Esite * Psite * mRNAcodongly * trnagly"
    type "chemical_entity"
    mass 2203068.1
    compound_type "assembly"
  ]
  node [
    id 53
    label "Esite * Psite * mRNAcodonhis * trnahis"
    type "chemical_entity"
    mass 2206444.2
    compound_type "assembly"
  ]
  node [
    id 54
    label "Esite * Psite * mRNAcodonile * trnaile"
    type "chemical_entity"
    mass 2203988.7
    compound_type "assembly"
  ]
  node [
    id 55
    label "Esite * Psite * mRNAcodonlys * trnalys"
    type "chemical_entity"
    mass 2203511.4
    compound_type "assembly"
  ]
  node [
    id 56
    label "Esite * Psite * mRNAcodonmet * trnamet"
    type "chemical_entity"
    mass 2203935.7
    compound_type "assembly"
  ]
  node [
    id 57
    label "Esite * Psite * mRNAcodonleu * trnaleu"
    type "chemical_entity"
    mass 2205452.8
    compound_type "assembly"
  ]
  node [
    id 58
    label "Esite * Psite * mRNAcodonasn * trnaasn"
    type "chemical_entity"
    mass 2203566.4
    compound_type "assembly"
  ]
  node [
    id 59
    label "Esite * Psite * mRNAcodonpro * trnapro"
    type "chemical_entity"
    mass 2203979.7
    compound_type "assembly"
  ]
  node [
    id 60
    label "Esite * Psite * mRNAcodongln * trnagln"
    type "chemical_entity"
    mass 2203194.0
    compound_type "assembly"
  ]
  node [
    id 61
    label "Esite * Psite * mRNAcodonarg * trnaarg"
    type "chemical_entity"
    mass 2203922.7
    compound_type "assembly"
  ]
  node [
    id 62
    label "Esite * Psite * mRNAcodonser * trnaser"
    type "chemical_entity"
    mass 2208208.3
    compound_type "assembly"
  ]
  node [
    id 63
    label "Esite * Psite * mRNAcodonthr * trnathr"
    type "chemical_entity"
    mass 2203556.5
    compound_type "assembly"
  ]
  node [
    id 64
    label "Esite * Psite * mRNAcodonval * trnaval"
    type "chemical_entity"
    mass 2203616.5
    compound_type "assembly"
  ]
  node [
    id 65
    label "Esite * Psite * mRNAcodontrp * trnatrp"
    type "chemical_entity"
    mass 2203595.5
    compound_type "assembly"
  ]
  node [
    id 66
    label "Esite * Psite * mRNAcodontyr * trnatyr"
    type "chemical_entity"
    mass 2206444.2
    compound_type "assembly"
  ]
  node [
    id 67
    label "gdp * rf3"
    type "chemical_entity"
    mass 60016.4
    compound_type "assembly"
  ]
  node [
    id 68
    label "pi"
    type "chemical_entity"
    mass 97.0
  ]
  node [
    id 69
    label "mRNAcodonUAA"
    type "chemical_entity"
    mass 990.0
    compound_type "RNA"
  ]
  node [
    id 70
    label "Asite * mRNAcodonUAA"
    type "chemical_entity"
    mass 1090030.0
    compound_type "assembly"
  ]
  node [
    id 71
    label "Asite * mRNAcodonUAA * rf1"
    type "chemical_entity"
    mass 1130546.8
    compound_type "assembly"
  ]
  node [
    id 72
    label "Asite * gtp * mRNAcodonUAA * rf1 * rf3"
    type "chemical_entity"
    mass 1190643.2
    compound_type "assembly"
  ]
  node [
    id 73
    label "mRNAcodonUGA"
    type "chemical_entity"
    mass 990.0
    compound_type "RNA"
  ]
  node [
    id 74
    label "Asite * mRNAcodonUGA"
    type "chemical_entity"
    mass 1090030.0
    compound_type "assembly"
  ]
  node [
    id 75
    label "rf2"
    type "chemical_entity"
    mass 41250.2
    compound_type "protein"
  ]
  node [
    id 76
    label "Asite * mRNAcodonUGA * rf2"
    type "chemical_entity"
    mass 1131280.2
    compound_type "assembly"
  ]
  node [
    id 77
    label "Asite * gtp * mRNAcodonUGA * rf2 * rf3"
    type "chemical_entity"
    mass 1191376.5999999999
    compound_type "assembly"
  ]
  node [
    id 78
    label "Asite * mRNAcodonUAA * rf2"
    type "chemical_entity"
    mass 1131280.2
    compound_type "assembly"
  ]
  node [
    id 79
    label "Asite * gtp * mRNAcodonUAA * rf2 * rf3"
    type "chemical_entity"
    mass 1191376.5999999999
    compound_type "assembly"
  ]
  node [
    id 80
    label "efg * gtp"
    type "chemical_entity"
    mass 78103.4
    compound_type "assembly"
  ]
  node [
    id 81
    label "rrf"
    type "chemical_entity"
    mass 20638.3
    compound_type "protein"
  ]
  node [
    id 82
    label "efg * gdp"
    type "chemical_entity"
    mass 78023.4
    compound_type "assembly"
  ]
  node [
    id 83
    label "trnaala"
    type "chemical_entity"
    mass 24587.5
  ]
  node [
    id 84
    label "30S"
    type "chemical_entity"
    mass 791940.0
    compound_type "assembly"
  ]
  node [
    id 85
    label "50S"
    type "chemical_entity"
    mass 1468560.0
    compound_type "assembly"
  ]
  node [
    id 86
    label "mRNA"
    type "chemical_entity"
    mass 330000.0
    compound_type "placeholder"
  ]
  node [
    id 87
    label "trnacys"
    type "chemical_entity"
    mass 23842.1
  ]
  node [
    id 88
    label "trnaasp"
    type "chemical_entity"
    mass 24878.6
  ]
  node [
    id 89
    label "trnaglu"
    type "chemical_entity"
    mass 24441.5
  ]
  node [
    id 90
    label "trnaphe"
    type "chemical_entity"
    mass 24548.0
  ]
  node [
    id 91
    label "trnagly"
    type "chemical_entity"
    mass 23998.1
  ]
  node [
    id 92
    label "trnahis"
    type "chemical_entity"
    mass 27374.2
  ]
  node [
    id 93
    label "trnaile"
    type "chemical_entity"
    mass 24918.7
  ]
  node [
    id 94
    label "trnalys"
    type "chemical_entity"
    mass 24441.4
  ]
  node [
    id 95
    label "trnamet"
    type "chemical_entity"
    mass 24865.7
  ]
  node [
    id 96
    label "trnaleu"
    type "chemical_entity"
    mass 26382.8
  ]
  node [
    id 97
    label "trnaasn"
    type "chemical_entity"
    mass 24496.4
  ]
  node [
    id 98
    label "trnapro"
    type "chemical_entity"
    mass 24909.7
  ]
  node [
    id 99
    label "trnagln"
    type "chemical_entity"
    mass 24124.0
  ]
  node [
    id 100
    label "trnaarg"
    type "chemical_entity"
    mass 24852.7
  ]
  node [
    id 101
    label "trnaser"
    type "chemical_entity"
    mass 29138.3
  ]
  node [
    id 102
    label "trnathr"
    type "chemical_entity"
    mass 24486.5
  ]
  node [
    id 103
    label "trnaval"
    type "chemical_entity"
    mass 24546.5
  ]
  node [
    id 104
    label "trnatrp"
    type "chemical_entity"
    mass 24525.5
  ]
  node [
    id 105
    label "trnatyr"
    type "chemical_entity"
    mass 27374.2
  ]
  node [
    id 106
    label "term000000"
    primary "1 mRNAcodonUAG + 1 Asite -[module:canonical-termination, domain:translation, logic:&#38;]-> 1 Asite * mRNAcodonUAG"
    reversible 0
    module "canonical-termination"
    domain "translation"
    logic "&#38;"
    type "chemical_reaction"
    level 2
  ]
  node [
    id 107
    label "term000001"
    primary "1 rf1 + 1 Asite * mRNAcodonUAG -[module:canonical-termination, domain:translation, logic:&#38;]-> 1 rf1 * Asite * mRNAcodonUAG"
    reversible 0
    module "canonical-termination"
    domain "translation"
    logic "&#38;"
    type "chemical_reaction"
    level 2
  ]
  node [
    id 108
    label "term000002"
    primary "1 rf1 * Asite * mRNAcodonUAG + 1 Psite * mRNAcodonala * trnaala * peptide -[module:canonical-termination, domain:translation, logic:&#38;]-> 1 rf1 * Asite * mRNAcodonUAG + 1 Psite * mRNAcodonala * trnaala + 1 peptide "
    reversible 0
    module "canonical-termination"
    domain "translation"
    logic "&#38;"
    type "chemical_reaction"
    level 2
  ]
  node [
    id 109
    label "term000003"
    primary "1 rf1 * Asite * mRNAcodonUAG + 1 Psite * mRNAcodoncys * trnacys * peptide -[module:canonical-termination, domain:translation, logic:&#38;]-> 1 rf1 * Asite * mRNAcodonUAG + 1 Psite * mRNAcodoncys * trnacys + 1 peptide "
    reversible 0
    module "canonical-termination"
    domain "translation"
    logic "&#38;"
    type "chemical_reaction"
    level 2
  ]
  node [
    id 110
    label "term000004"
    primary "1 rf1 * Asite * mRNAcodonUAG + 1 Psite * mRNAcodonasp * trnaasp * peptide -[module:canonical-termination, domain:translation, logic:&#38;]-> 1 rf1 * Asite * mRNAcodonUAG + 1 Psite * mRNAcodonasp * trnaasp + 1 peptide "
    reversible 0
    module "canonical-termination"
    domain "translation"
    logic "&#38;"
    type "chemical_reaction"
    level 2
  ]
  node [
    id 111
    label "term000005"
    primary "1 rf1 * Asite * mRNAcodonUAG + 1 Psite * mRNAcodonglu * trnaglu * peptide -[module:canonical-termination, domain:translation, logic:&#38;]-> 1 rf1 * Asite * mRNAcodonUAG + 1 Psite * mRNAcodonglu * trnaglu + 1 peptide "
    reversible 0
    module "canonical-termination"
    domain "translation"
    logic "&#38;"
    type "chemical_reaction"
    level 2
  ]
  node [
    id 112
    label "term000006"
    primary "1 rf1 * Asite * mRNAcodonUAG + 1 Psite * mRNAcodonphe * trnaphe * peptide -[module:canonical-termination, domain:translation, logic:&#38;]-> 1 rf1 * Asite * mRNAcodonUAG + 1 Psite * mRNAcodonphe * trnaphe + 1 peptide "
    reversible 0
    module "canonical-termination"
    domain "translation"
    logic "&#38;"
    type "chemical_reaction"
    level 2
  ]
  node [
    id 113
    label "term000007"
    primary "1 rf1 * Asite * mRNAcodonUAG + 1 Psite * mRNAcodongly * trnagly * peptide -[module:canonical-termination, domain:translation, logic:&#38;]-> 1 rf1 * Asite * mRNAcodonUAG + 1 Psite * mRNAcodongly * trnagly + 1 peptide "
    reversible 0
    module "canonical-termination"
    domain "translation"
    logic "&#38;"
    type "chemical_reaction"
    level 2
  ]
  node [
    id 114
    label "term000008"
    primary "1 rf1 * Asite * mRNAcodonUAG + 1 Psite * mRNAcodonhis * trnahis * peptide -[module:canonical-termination, domain:translation, logic:&#38;]-> 1 rf1 * Asite * mRNAcodonUAG + 1 Psite * mRNAcodonhis * trnahis + 1 peptide "
    reversible 0
    module "canonical-termination"
    domain "translation"
    logic "&#38;"
    type "chemical_reaction"
    level 2
  ]
  node [
    id 115
    label "term000009"
    primary "1 rf1 * Asite * mRNAcodonUAG + 1 Psite * mRNAcodonile * trnaile * peptide -[module:canonical-termination, domain:translation, logic:&#38;]-> 1 rf1 * Asite * mRNAcodonUAG + 1 Psite * mRNAcodonile * trnaile + 1 peptide "
    reversible 0
    module "canonical-termination"
    domain "translation"
    logic "&#38;"
    type "chemical_reaction"
    level 2
  ]
  node [
    id 116
    label "term000010"
    primary "1 rf1 * Asite * mRNAcodonUAG + 1 Psite * mRNAcodonlys * trnalys * peptide -[module:canonical-termination, domain:translation, logic:&#38;]-> 1 rf1 * Asite * mRNAcodonUAG + 1 Psite * mRNAcodonlys * trnalys + 1 peptide "
    reversible 0
    module "canonical-termination"
    domain "translation"
    logic "&#38;"
    type "chemical_reaction"
    level 2
  ]
  node [
    id 117
    label "term000011"
    primary "1 rf1 * Asite * mRNAcodonUAG + 1 Psite * mRNAcodonmet * trnamet * peptide -[module:canonical-termination, domain:translation, logic:&#38;]-> 1 rf1 * Asite * mRNAcodonUAG + 1 Psite * mRNAcodonmet * trnamet + 1 peptide "
    reversible 0
    module "canonical-termination"
    domain "translation"
    logic "&#38;"
    type "chemical_reaction"
    level 2
  ]
  node [
    id 118
    label "term000012"
    primary "1 rf1 * Asite * mRNAcodonUAG + 1 Psite * mRNAcodonleu * trnaleu * peptide -[module:canonical-termination, domain:translation, logic:&#38;]-> 1 rf1 * Asite * mRNAcodonUAG + 1 Psite * mRNAcodonleu * trnaleu + 1 peptide "
    reversible 0
    module "canonical-termination"
    domain "translation"
    logic "&#38;"
    type "chemical_reaction"
    level 2
  ]
  node [
    id 119
    label "term000013"
    primary "1 rf1 * Asite * mRNAcodonUAG + 1 Psite * mRNAcodonasn * trnaasn * peptide -[module:canonical-termination, domain:translation, logic:&#38;]-> 1 rf1 * Asite * mRNAcodonUAG + 1 Psite * mRNAcodonasn * trnaasn + 1 peptide "
    reversible 0
    module "canonical-termination"
    domain "translation"
    logic "&#38;"
    type "chemical_reaction"
    level 2
  ]
  node [
    id 120
    label "term000014"
    primary "1 rf1 * Asite * mRNAcodonUAG + 1 Psite * mRNAcodonpro * trnapro * peptide -[module:canonical-termination, domain:translation, logic:&#38;]-> 1 rf1 * Asite * mRNAcodonUAG + 1 Psite * mRNAcodonpro * trnapro + 1 peptide "
    reversible 0
    module "canonical-termination"
    domain "translation"
    logic "&#38;"
    type "chemical_reaction"
    level 2
  ]
  node [
    id 121
    label "term000015"
    primary "1 rf1 * Asite * mRNAcodonUAG + 1 Psite * mRNAcodongln * trnagln * peptide -[module:canonical-termination, domain:translation, logic:&#38;]-> 1 rf1 * Asite * mRNAcodonUAG + 1 Psite * mRNAcodongln * trnagln + 1 peptide "
    reversible 0
    module "canonical-termination"
    domain "translation"
    logic "&#38;"
    type "chemical_reaction"
    level 2
  ]
  node [
    id 122
    label "term000016"
    primary "1 rf1 * Asite * mRNAcodonUAG + 1 Psite * mRNAcodonarg * trnaarg * peptide -[module:canonical-termination, domain:translation, logic:&#38;]-> 1 rf1 * Asite * mRNAcodonUAG + 1 Psite * mRNAcodonarg * trnaarg + 1 peptide "
    reversible 0
    module "canonical-termination"
    domain "translation"
    logic "&#38;"
    type "chemical_reaction"
    level 2
  ]
  node [
    id 123
    label "term000017"
    primary "1 rf1 * Asite * mRNAcodonUAG + 1 Psite * mRNAcodonser * trnaser * peptide -[module:canonical-termination, domain:translation, logic:&#38;]-> 1 rf1 * Asite * mRNAcodonUAG + 1 Psite * mRNAcodonser * trnaser + 1 peptide "
    reversible 0
    module "canonical-termination"
    domain "translation"
    logic "&#38;"
    type "chemical_reaction"
    level 2
  ]
  node [
    id 124
    label "term000018"
    primary "1 rf1 * Asite * mRNAcodonUAG + 1 Psite * mRNAcodonthr * trnathr * peptide -[module:canonical-termination, domain:translation, logic:&#38;]-> 1 rf1 * Asite * mRNAcodonUAG + 1 Psite * mRNAcodonthr * trnathr + 1 peptide "
    reversible 0
    module "canonical-termination"
    domain "translation"
    logic "&#38;"
    type "chemical_reaction"
    level 2
  ]
  node [
    id 125
    label "term000019"
    primary "1 rf1 * Asite * mRNAcodonUAG + 1 Psite * mRNAcodonval * trnaval * peptide -[module:canonical-termination, domain:translation, logic:&#38;]-> 1 rf1 * Asite * mRNAcodonUAG + 1 Psite * mRNAcodonval * trnaval + 1 peptide "
    reversible 0
    module "canonical-termination"
    domain "translation"
    logic "&#38;"
    type "chemical_reaction"
    level 2
  ]
  node [
    id 126
    label "term000020"
    primary "1 rf1 * Asite * mRNAcodonUAG + 1 Psite * mRNAcodontrp * trnatrp * peptide -[module:canonical-termination, domain:translation, logic:&#38;]-> 1 rf1 * Asite * mRNAcodonUAG + 1 Psite * mRNAcodontrp * trnatrp + 1 peptide "
    reversible 0
    module "canonical-termination"
    domain "translation"
    logic "&#38;"
    type "chemical_reaction"
    level 2
  ]
  node [
    id 127
    label "term000021"
    primary "1 rf1 * Asite * mRNAcodonUAG + 1 Psite * mRNAcodontyr * trnatyr * peptide -[module:canonical-termination, domain:translation, logic:&#38;]-> 1 rf1 * Asite * mRNAcodonUAG + 1 Psite * mRNAcodontyr * trnatyr + 1 peptide "
    reversible 0
    module "canonical-termination"
    domain "translation"
    logic "&#38;"
    type "chemical_reaction"
    level 2
  ]
  node [
    id 128
    label "term000022"
    primary " 1 rf1 * Asite * mRNAcodonUAG + 1 rf3 * gtp -[module:canonical-termination, domain:translation, logic:&#38;]-> 1 rf1 * Asite * mRNAcodonUAG * rf3 * gtp"
    reversible 0
    module "canonical-termination"
    domain "translation"
    logic "&#38;"
    type "chemical_reaction"
    level 2
  ]
  node [
    id 129
    label "term000023"
    primary "1 rf1 * Asite * mRNAcodonUAG + 1 Psite * mRNAcodonala * trnaala * peptide + 1 rf3 * gtp -[module:canonical-termination, domain:translation, logic:&#38;]-> 1 rf1 * Asite * mRNAcodonUAG * rf3 * gtp + 1 Psite * trnaala * mRNAcodonala + 1 peptide"
    reversible 0
    module "canonical-termination"
    domain "translation"
    logic "&#38;"
    type "chemical_reaction"
    level 2
  ]
  node [
    id 130
    label "term000024"
    primary "1 rf1 * Asite * mRNAcodonUAG + 1 Psite * mRNAcodoncys * trnacys * peptide + 1 rf3 * gtp -[module:canonical-termination, domain:translation, logic:&#38;]-> 1 rf1 * Asite * mRNAcodonUAG * rf3 * gtp + 1 Psite * trnacys * mRNAcodoncys + 1 peptide"
    reversible 0
    module "canonical-termination"
    domain "translation"
    logic "&#38;"
    type "chemical_reaction"
    level 2
  ]
  node [
    id 131
    label "term000025"
    primary "1 rf1 * Asite * mRNAcodonUAG + 1 Psite * mRNAcodonasp * trnaasp * peptide + 1 rf3 * gtp -[module:canonical-termination, domain:translation, logic:&#38;]-> 1 rf1 * Asite * mRNAcodonUAG * rf3 * gtp + 1 Psite * trnaasp * mRNAcodonasp + 1 peptide"
    reversible 0
    module "canonical-termination"
    domain "translation"
    logic "&#38;"
    type "chemical_reaction"
    level 2
  ]
  node [
    id 132
    label "term000026"
    primary "1 rf1 * Asite * mRNAcodonUAG + 1 Psite * mRNAcodonglu * trnaglu * peptide + 1 rf3 * gtp -[module:canonical-termination, domain:translation, logic:&#38;]-> 1 rf1 * Asite * mRNAcodonUAG * rf3 * gtp + 1 Psite * trnaglu * mRNAcodonglu + 1 peptide"
    reversible 0
    module "canonical-termination"
    domain "translation"
    logic "&#38;"
    type "chemical_reaction"
    level 2
  ]
  node [
    id 133
    label "term000027"
    primary "1 rf1 * Asite * mRNAcodonUAG + 1 Psite * mRNAcodonphe * trnaphe * peptide + 1 rf3 * gtp -[module:canonical-termination, domain:translation, logic:&#38;]-> 1 rf1 * Asite * mRNAcodonUAG * rf3 * gtp + 1 Psite * trnaphe * mRNAcodonphe + 1 peptide"
    reversible 0
    module "canonical-termination"
    domain "translation"
    logic "&#38;"
    type "chemical_reaction"
    level 2
  ]
  node [
    id 134
    label "term000028"
    primary "1 rf1 * Asite * mRNAcodonUAG + 1 Psite * mRNAcodongly * trnagly * peptide + 1 rf3 * gtp -[module:canonical-termination, domain:translation, logic:&#38;]-> 1 rf1 * Asite * mRNAcodonUAG * rf3 * gtp + 1 Psite * trnagly * mRNAcodongly + 1 peptide"
    reversible 0
    module "canonical-termination"
    domain "translation"
    logic "&#38;"
    type "chemical_reaction"
    level 2
  ]
  node [
    id 135
    label "term000029"
    primary "1 rf1 * Asite * mRNAcodonUAG + 1 Psite * mRNAcodonhis * trnahis * peptide + 1 rf3 * gtp -[module:canonical-termination, domain:translation, logic:&#38;]-> 1 rf1 * Asite * mRNAcodonUAG * rf3 * gtp + 1 Psite * trnahis * mRNAcodonhis + 1 peptide"
    reversible 0
    module "canonical-termination"
    domain "translation"
    logic "&#38;"
    type "chemical_reaction"
    level 2
  ]
  node [
    id 136
    label "term000030"
    primary "1 rf1 * Asite * mRNAcodonUAG + 1 Psite * mRNAcodonile * trnaile * peptide + 1 rf3 * gtp -[module:canonical-termination, domain:translation, logic:&#38;]-> 1 rf1 * Asite * mRNAcodonUAG * rf3 * gtp + 1 Psite * trnaile * mRNAcodonile + 1 peptide"
    reversible 0
    module "canonical-termination"
    domain "translation"
    logic "&#38;"
    type "chemical_reaction"
    level 2
  ]
  node [
    id 137
    label "term000031"
    primary "1 rf1 * Asite * mRNAcodonUAG + 1 Psite * mRNAcodonlys * trnalys * peptide + 1 rf3 * gtp -[module:canonical-termination, domain:translation, logic:&#38;]-> 1 rf1 * Asite * mRNAcodonUAG * rf3 * gtp + 1 Psite * trnalys * mRNAcodonlys + 1 peptide"
    reversible 0
    module "canonical-termination"
    domain "translation"
    logic "&#38;"
    type "chemical_reaction"
    level 2
  ]
  node [
    id 138
    label "term000032"
    primary "1 rf1 * Asite * mRNAcodonUAG + 1 Psite * mRNAcodonmet * trnamet * peptide + 1 rf3 * gtp -[module:canonical-termination, domain:translation, logic:&#38;]-> 1 rf1 * Asite * mRNAcodonUAG * rf3 * gtp + 1 Psite * trnamet * mRNAcodonmet + 1 peptide"
    reversible 0
    module "canonical-termination"
    domain "translation"
    logic "&#38;"
    type "chemical_reaction"
    level 2
  ]
  node [
    id 139
    label "term000033"
    primary "1 rf1 * Asite * mRNAcodonUAG + 1 Psite * mRNAcodonleu * trnaleu * peptide + 1 rf3 * gtp -[module:canonical-termination, domain:translation, logic:&#38;]-> 1 rf1 * Asite * mRNAcodonUAG * rf3 * gtp + 1 Psite * trnaleu * mRNAcodonleu + 1 peptide"
    reversible 0
    module "canonical-termination"
    domain "translation"
    logic "&#38;"
    type "chemical_reaction"
    level 2
  ]
  node [
    id 140
    label "term000034"
    primary "1 rf1 * Asite * mRNAcodonUAG + 1 Psite * mRNAcodonasn * trnaasn * peptide + 1 rf3 * gtp -[module:canonical-termination, domain:translation, logic:&#38;]-> 1 rf1 * Asite * mRNAcodonUAG * rf3 * gtp + 1 Psite * trnaasn * mRNAcodonasn + 1 peptide"
    reversible 0
    module "canonical-termination"
    domain "translation"
    logic "&#38;"
    type "chemical_reaction"
    level 2
  ]
  node [
    id 141
    label "term000035"
    primary "1 rf1 * Asite * mRNAcodonUAG + 1 Psite * mRNAcodonpro * trnapro * peptide + 1 rf3 * gtp -[module:canonical-termination, domain:translation, logic:&#38;]-> 1 rf1 * Asite * mRNAcodonUAG * rf3 * gtp + 1 Psite * trnapro * mRNAcodonpro + 1 peptide"
    reversible 0
    module "canonical-termination"
    domain "translation"
    logic "&#38;"
    type "chemical_reaction"
    level 2
  ]
  node [
    id 142
    label "term000036"
    primary "1 rf1 * Asite * mRNAcodonUAG + 1 Psite * mRNAcodongln * trnagln * peptide + 1 rf3 * gtp -[module:canonical-termination, domain:translation, logic:&#38;]-> 1 rf1 * Asite * mRNAcodonUAG * rf3 * gtp + 1 Psite * trnagln * mRNAcodongln + 1 peptide"
    reversible 0
    module "canonical-termination"
    domain "translation"
    logic "&#38;"
    type "chemical_reaction"
    level 2
  ]
  node [
    id 143
    label "term000037"
    primary "1 rf1 * Asite * mRNAcodonUAG + 1 Psite * mRNAcodonarg * trnaarg * peptide + 1 rf3 * gtp -[module:canonical-termination, domain:translation, logic:&#38;]-> 1 rf1 * Asite * mRNAcodonUAG * rf3 * gtp + 1 Psite * trnaarg * mRNAcodonarg + 1 peptide"
    reversible 0
    module "canonical-termination"
    domain "translation"
    logic "&#38;"
    type "chemical_reaction"
    level 2
  ]
  node [
    id 144
    label "term000038"
    primary "1 rf1 * Asite * mRNAcodonUAG + 1 Psite * mRNAcodonser * trnaser * peptide + 1 rf3 * gtp -[module:canonical-termination, domain:translation, logic:&#38;]-> 1 rf1 * Asite * mRNAcodonUAG * rf3 * gtp + 1 Psite * trnaser * mRNAcodonser + 1 peptide"
    reversible 0
    module "canonical-termination"
    domain "translation"
    logic "&#38;"
    type "chemical_reaction"
    level 2
  ]
  node [
    id 145
    label "term000039"
    primary "1 rf1 * Asite * mRNAcodonUAG + 1 Psite * mRNAcodonthr * trnathr * peptide + 1 rf3 * gtp -[module:canonical-termination, domain:translation, logic:&#38;]-> 1 rf1 * Asite * mRNAcodonUAG * rf3 * gtp + 1 Psite * trnathr * mRNAcodonthr + 1 peptide"
    reversible 0
    module "canonical-termination"
    domain "translation"
    logic "&#38;"
    type "chemical_reaction"
    level 2
  ]
  node [
    id 146
    label "term000040"
    primary "1 rf1 * Asite * mRNAcodonUAG + 1 Psite * mRNAcodonval * trnaval * peptide + 1 rf3 * gtp -[module:canonical-termination, domain:translation, logic:&#38;]-> 1 rf1 * Asite * mRNAcodonUAG * rf3 * gtp + 1 Psite * trnaval * mRNAcodonval + 1 peptide"
    reversible 0
    module "canonical-termination"
    domain "translation"
    logic "&#38;"
    type "chemical_reaction"
    level 2
  ]
  node [
    id 147
    label "term000041"
    primary "1 rf1 * Asite * mRNAcodonUAG + 1 Psite * mRNAcodontrp * trnatrp * peptide + 1 rf3 * gtp -[module:canonical-termination, domain:translation, logic:&#38;]-> 1 rf1 * Asite * mRNAcodonUAG * rf3 * gtp + 1 Psite * trnatrp * mRNAcodontrp + 1 peptide"
    reversible 0
    module "canonical-termination"
    domain "translation"
    logic "&#38;"
    type "chemical_reaction"
    level 2
  ]
  node [
    id 148
    label "term000042"
    primary "1 rf1 * Asite * mRNAcodonUAG + 1 Psite * mRNAcodontyr * trnatyr * peptide + 1 rf3 * gtp -[module:canonical-termination, domain:translation, logic:&#38;]-> 1 rf1 * Asite * mRNAcodonUAG * rf3 * gtp + 1 Psite * trnatyr * mRNAcodontyr + 1 peptide"
    reversible 0
    module "canonical-termination"
    domain "translation"
    logic "&#38;"
    type "chemical_reaction"
    level 2
  ]
  node [
    id 149
    label "term000043"
    primary "1 rf1 * Asite * mRNAcodonUAG * rf3 * gtp + 1 Psite * trnaala * mRNAcodonala + 1 Esite -[module:canonical-termination, domain:translation, logic:&#38;]-> 1 rf1 * Asite * mRNAcodonUAG * rf3 * gtp + 1 Esite * Psite * trnaala * mRNAcodonala"
    reversible 0
    module "canonical-termination"
    domain "translation"
    logic "&#38;"
    type "chemical_reaction"
    level 2
  ]
  node [
    id 150
    label "term000044"
    primary "1 rf1 * Asite * mRNAcodonUAG * rf3 * gtp + 1 Psite * trnacys * mRNAcodoncys + 1 Esite -[module:canonical-termination, domain:translation, logic:&#38;]-> 1 rf1 * Asite * mRNAcodonUAG * rf3 * gtp + 1 Esite * Psite * trnacys * mRNAcodoncys"
    reversible 0
    module "canonical-termination"
    domain "translation"
    logic "&#38;"
    type "chemical_reaction"
    level 2
  ]
  node [
    id 151
    label "term000045"
    primary "1 rf1 * Asite * mRNAcodonUAG * rf3 * gtp + 1 Psite * trnaasp * mRNAcodonasp + 1 Esite -[module:canonical-termination, domain:translation, logic:&#38;]-> 1 rf1 * Asite * mRNAcodonUAG * rf3 * gtp + 1 Esite * Psite * trnaasp * mRNAcodonasp"
    reversible 0
    module "canonical-termination"
    domain "translation"
    logic "&#38;"
    type "chemical_reaction"
    level 2
  ]
  node [
    id 152
    label "term000046"
    primary "1 rf1 * Asite * mRNAcodonUAG * rf3 * gtp + 1 Psite * trnaglu * mRNAcodonglu + 1 Esite -[module:canonical-termination, domain:translation, logic:&#38;]-> 1 rf1 * Asite * mRNAcodonUAG * rf3 * gtp + 1 Esite * Psite * trnaglu * mRNAcodonglu"
    reversible 0
    module "canonical-termination"
    domain "translation"
    logic "&#38;"
    type "chemical_reaction"
    level 2
  ]
  node [
    id 153
    label "term000047"
    primary "1 rf1 * Asite * mRNAcodonUAG * rf3 * gtp + 1 Psite * trnaphe * mRNAcodonphe + 1 Esite -[module:canonical-termination, domain:translation, logic:&#38;]-> 1 rf1 * Asite * mRNAcodonUAG * rf3 * gtp + 1 Esite * Psite * trnaphe * mRNAcodonphe"
    reversible 0
    module "canonical-termination"
    domain "translation"
    logic "&#38;"
    type "chemical_reaction"
    level 2
  ]
  node [
    id 154
    label "term000048"
    primary "1 rf1 * Asite * mRNAcodonUAG * rf3 * gtp + 1 Psite * trnagly * mRNAcodongly + 1 Esite -[module:canonical-termination, domain:translation, logic:&#38;]-> 1 rf1 * Asite * mRNAcodonUAG * rf3 * gtp + 1 Esite * Psite * trnagly * mRNAcodongly"
    reversible 0
    module "canonical-termination"
    domain "translation"
    logic "&#38;"
    type "chemical_reaction"
    level 2
  ]
  node [
    id 155
    label "term000049"
    primary "1 rf1 * Asite * mRNAcodonUAG * rf3 * gtp + 1 Psite * trnahis * mRNAcodonhis + 1 Esite -[module:canonical-termination, domain:translation, logic:&#38;]-> 1 rf1 * Asite * mRNAcodonUAG * rf3 * gtp + 1 Esite * Psite * trnahis * mRNAcodonhis"
    reversible 0
    module "canonical-termination"
    domain "translation"
    logic "&#38;"
    type "chemical_reaction"
    level 2
  ]
  node [
    id 156
    label "term000050"
    primary "1 rf1 * Asite * mRNAcodonUAG * rf3 * gtp + 1 Psite * trnaile * mRNAcodonile + 1 Esite -[module:canonical-termination, domain:translation, logic:&#38;]-> 1 rf1 * Asite * mRNAcodonUAG * rf3 * gtp + 1 Esite * Psite * trnaile * mRNAcodonile"
    reversible 0
    module "canonical-termination"
    domain "translation"
    logic "&#38;"
    type "chemical_reaction"
    level 2
  ]
  node [
    id 157
    label "term000051"
    primary "1 rf1 * Asite * mRNAcodonUAG * rf3 * gtp + 1 Psite * trnalys * mRNAcodonlys + 1 Esite -[module:canonical-termination, domain:translation, logic:&#38;]-> 1 rf1 * Asite * mRNAcodonUAG * rf3 * gtp + 1 Esite * Psite * trnalys * mRNAcodonlys"
    reversible 0
    module "canonical-termination"
    domain "translation"
    logic "&#38;"
    type "chemical_reaction"
    level 2
  ]
  node [
    id 158
    label "term000052"
    primary "1 rf1 * Asite * mRNAcodonUAG * rf3 * gtp + 1 Psite * trnamet * mRNAcodonmet + 1 Esite -[module:canonical-termination, domain:translation, logic:&#38;]-> 1 rf1 * Asite * mRNAcodonUAG * rf3 * gtp + 1 Esite * Psite * trnamet * mRNAcodonmet"
    reversible 0
    module "canonical-termination"
    domain "translation"
    logic "&#38;"
    type "chemical_reaction"
    level 2
  ]
  node [
    id 159
    label "term000053"
    primary "1 rf1 * Asite * mRNAcodonUAG * rf3 * gtp + 1 Psite * trnaleu * mRNAcodonleu + 1 Esite -[module:canonical-termination, domain:translation, logic:&#38;]-> 1 rf1 * Asite * mRNAcodonUAG * rf3 * gtp + 1 Esite * Psite * trnaleu * mRNAcodonleu"
    reversible 0
    module "canonical-termination"
    domain "translation"
    logic "&#38;"
    type "chemical_reaction"
    level 2
  ]
  node [
    id 160
    label "term000054"
    primary "1 rf1 * Asite * mRNAcodonUAG * rf3 * gtp + 1 Psite * trnaasn * mRNAcodonasn + 1 Esite -[module:canonical-termination, domain:translation, logic:&#38;]-> 1 rf1 * Asite * mRNAcodonUAG * rf3 * gtp + 1 Esite * Psite * trnaasn * mRNAcodonasn"
    reversible 0
    module "canonical-termination"
    domain "translation"
    logic "&#38;"
    type "chemical_reaction"
    level 2
  ]
  node [
    id 161
    label "term000055"
    primary "1 rf1 * Asite * mRNAcodonUAG * rf3 * gtp + 1 Psite * trnapro * mRNAcodonpro + 1 Esite -[module:canonical-termination, domain:translation, logic:&#38;]-> 1 rf1 * Asite * mRNAcodonUAG * rf3 * gtp + 1 Esite * Psite * trnapro * mRNAcodonpro"
    reversible 0
    module "canonical-termination"
    domain "translation"
    logic "&#38;"
    type "chemical_reaction"
    level 2
  ]
  node [
    id 162
    label "term000056"
    primary "1 rf1 * Asite * mRNAcodonUAG * rf3 * gtp + 1 Psite * trnagln * mRNAcodongln + 1 Esite -[module:canonical-termination, domain:translation, logic:&#38;]-> 1 rf1 * Asite * mRNAcodonUAG * rf3 * gtp + 1 Esite * Psite * trnagln * mRNAcodongln"
    reversible 0
    module "canonical-termination"
    domain "translation"
    logic "&#38;"
    type "chemical_reaction"
    level 2
  ]
  node [
    id 163
    label "term000057"
    primary "1 rf1 * Asite * mRNAcodonUAG * rf3 * gtp + 1 Psite * trnaarg * mRNAcodonarg + 1 Esite -[module:canonical-termination, domain:translation, logic:&#38;]-> 1 rf1 * Asite * mRNAcodonUAG * rf3 * gtp + 1 Esite * Psite * trnaarg * mRNAcodonarg"
    reversible 0
    module "canonical-termination"
    domain "translation"
    logic "&#38;"
    type "chemical_reaction"
    level 2
  ]
  node [
    id 164
    label "term000058"
    primary "1 rf1 * Asite * mRNAcodonUAG * rf3 * gtp + 1 Psite * trnaser * mRNAcodonser + 1 Esite -[module:canonical-termination, domain:translation, logic:&#38;]-> 1 rf1 * Asite * mRNAcodonUAG * rf3 * gtp + 1 Esite * Psite * trnaser * mRNAcodonser"
    reversible 0
    module "canonical-termination"
    domain "translation"
    logic "&#38;"
    type "chemical_reaction"
    level 2
  ]
  node [
    id 165
    label "term000059"
    primary "1 rf1 * Asite * mRNAcodonUAG * rf3 * gtp + 1 Psite * trnathr * mRNAcodonthr + 1 Esite -[module:canonical-termination, domain:translation, logic:&#38;]-> 1 rf1 * Asite * mRNAcodonUAG * rf3 * gtp + 1 Esite * Psite * trnathr * mRNAcodonthr"
    reversible 0
    module "canonical-termination"
    domain "translation"
    logic "&#38;"
    type "chemical_reaction"
    level 2
  ]
  node [
    id 166
    label "term000060"
    primary "1 rf1 * Asite * mRNAcodonUAG * rf3 * gtp + 1 Psite * trnaval * mRNAcodonval + 1 Esite -[module:canonical-termination, domain:translation, logic:&#38;]-> 1 rf1 * Asite * mRNAcodonUAG * rf3 * gtp + 1 Esite * Psite * trnaval * mRNAcodonval"
    reversible 0
    module "canonical-termination"
    domain "translation"
    logic "&#38;"
    type "chemical_reaction"
    level 2
  ]
  node [
    id 167
    label "term000061"
    primary "1 rf1 * Asite * mRNAcodonUAG * rf3 * gtp + 1 Psite * trnatrp * mRNAcodontrp + 1 Esite -[module:canonical-termination, domain:translation, logic:&#38;]-> 1 rf1 * Asite * mRNAcodonUAG * rf3 * gtp + 1 Esite * Psite * trnatrp * mRNAcodontrp"
    reversible 0
    module "canonical-termination"
    domain "translation"
    logic "&#38;"
    type "chemical_reaction"
    level 2
  ]
  node [
    id 168
    label "term000062"
    primary "1 rf1 * Asite * mRNAcodonUAG * rf3 * gtp + 1 Psite * trnatyr * mRNAcodontyr + 1 Esite -[module:canonical-termination, domain:translation, logic:&#38;]-> 1 rf1 * Asite * mRNAcodonUAG * rf3 * gtp + 1 Esite * Psite * trnatyr * mRNAcodontyr"
    reversible 0
    module "canonical-termination"
    domain "translation"
    logic "&#38;"
    type "chemical_reaction"
    level 2
  ]
  node [
    id 169
    label "term000063"
    primary "1 rf1 * Asite * mRNAcodonUAG * rf3 * gtp + 1 Esite * Psite * trnatyr * mRNAcodontyr -[module:canonical-termination, domain:translation, logic:&#38;]-> 1 Asite * mRNAcodonUAG + 1 rf1 + 1 rf3 * gdp + 1 pi + 1 Esite * Psite * trnatyr * mRNAcodontyr"
    reversible 0
    module "canonical-termination"
    domain "translation"
    logic "&#38;"
    type "chemical_reaction"
    level 2
  ]
  node [
    id 170
    label "term000064"
    primary "1 rf1 * Asite * mRNAcodonUAG + 1 Psite * mRNAcodonala * trnaala + 1 Esite -[module:canonical-termination, domain:translation, logic:&#38;]-> 1 rf1 * Asite * mRNAcodonUAG + 1 Psite * Esite * mRNAcodonala * trnaala"
    reversible 0
    module "canonical-termination"
    domain "translation"
    logic "&#38;"
    type "chemical_reaction"
    level 2
  ]
  node [
    id 171
    label "term000065"
    primary "1 rf1 * Asite * mRNAcodonUAG + 1 Psite * mRNAcodoncys * trnacys + 1 Esite -[module:canonical-termination, domain:translation, logic:&#38;]-> 1 rf1 * Asite * mRNAcodonUAG + 1 Psite * Esite * mRNAcodoncys * trnacys"
    reversible 0
    module "canonical-termination"
    domain "translation"
    logic "&#38;"
    type "chemical_reaction"
    level 2
  ]
  node [
    id 172
    label "term000066"
    primary "1 rf1 * Asite * mRNAcodonUAG + 1 Psite * mRNAcodonasp * trnaasp + 1 Esite -[module:canonical-termination, domain:translation, logic:&#38;]-> 1 rf1 * Asite * mRNAcodonUAG + 1 Psite * Esite * mRNAcodonasp * trnaasp"
    reversible 0
    module "canonical-termination"
    domain "translation"
    logic "&#38;"
    type "chemical_reaction"
    level 2
  ]
  node [
    id 173
    label "term000067"
    primary "1 rf1 * Asite * mRNAcodonUAG + 1 Psite * mRNAcodonglu * trnaglu + 1 Esite -[module:canonical-termination, domain:translation, logic:&#38;]-> 1 rf1 * Asite * mRNAcodonUAG + 1 Psite * Esite * mRNAcodonglu * trnaglu"
    reversible 0
    module "canonical-termination"
    domain "translation"
    logic "&#38;"
    type "chemical_reaction"
    level 2
  ]
  node [
    id 174
    label "term000068"
    primary "1 rf1 * Asite * mRNAcodonUAG + 1 Psite * mRNAcodonphe * trnaphe + 1 Esite -[module:canonical-termination, domain:translation, logic:&#38;]-> 1 rf1 * Asite * mRNAcodonUAG + 1 Psite * Esite * mRNAcodonphe * trnaphe"
    reversible 0
    module "canonical-termination"
    domain "translation"
    logic "&#38;"
    type "chemical_reaction"
    level 2
  ]
  node [
    id 175
    label "term000069"
    primary "1 rf1 * Asite * mRNAcodonUAG + 1 Psite * mRNAcodongly * trnagly + 1 Esite -[module:canonical-termination, domain:translation, logic:&#38;]-> 1 rf1 * Asite * mRNAcodonUAG + 1 Psite * Esite * mRNAcodongly * trnagly"
    reversible 0
    module "canonical-termination"
    domain "translation"
    logic "&#38;"
    type "chemical_reaction"
    level 2
  ]
  node [
    id 176
    label "term000070"
    primary "1 rf1 * Asite * mRNAcodonUAG + 1 Psite * mRNAcodonhis * trnahis + 1 Esite -[module:canonical-termination, domain:translation, logic:&#38;]-> 1 rf1 * Asite * mRNAcodonUAG + 1 Psite * Esite * mRNAcodonhis * trnahis"
    reversible 0
    module "canonical-termination"
    domain "translation"
    logic "&#38;"
    type "chemical_reaction"
    level 2
  ]
  node [
    id 177
    label "term000071"
    primary "1 rf1 * Asite * mRNAcodonUAG + 1 Psite * mRNAcodonile * trnaile + 1 Esite -[module:canonical-termination, domain:translation, logic:&#38;]-> 1 rf1 * Asite * mRNAcodonUAG + 1 Psite * Esite * mRNAcodonile * trnaile"
    reversible 0
    module "canonical-termination"
    domain "translation"
    logic "&#38;"
    type "chemical_reaction"
    level 2
  ]
  node [
    id 178
    label "term000072"
    primary "1 rf1 * Asite * mRNAcodonUAG + 1 Psite * mRNAcodonlys * trnalys + 1 Esite -[module:canonical-termination, domain:translation, logic:&#38;]-> 1 rf1 * Asite * mRNAcodonUAG + 1 Psite * Esite * mRNAcodonlys * trnalys"
    reversible 0
    module "canonical-termination"
    domain "translation"
    logic "&#38;"
    type "chemical_reaction"
    level 2
  ]
  node [
    id 179
    label "term000073"
    primary "1 rf1 * Asite * mRNAcodonUAG + 1 Psite * mRNAcodonmet * trnamet + 1 Esite -[module:canonical-termination, domain:translation, logic:&#38;]-> 1 rf1 * Asite * mRNAcodonUAG + 1 Psite * Esite * mRNAcodonmet * trnamet"
    reversible 0
    module "canonical-termination"
    domain "translation"
    logic "&#38;"
    type "chemical_reaction"
    level 2
  ]
  node [
    id 180
    label "term000074"
    primary "1 rf1 * Asite * mRNAcodonUAG + 1 Psite * mRNAcodonleu * trnaleu + 1 Esite -[module:canonical-termination, domain:translation, logic:&#38;]-> 1 rf1 * Asite * mRNAcodonUAG + 1 Psite * Esite * mRNAcodonleu * trnaleu"
    reversible 0
    module "canonical-termination"
    domain "translation"
    logic "&#38;"
    type "chemical_reaction"
    level 2
  ]
  node [
    id 181
    label "term000075"
    primary "1 rf1 * Asite * mRNAcodonUAG + 1 Psite * mRNAcodonasn * trnaasn + 1 Esite -[module:canonical-termination, domain:translation, logic:&#38;]-> 1 rf1 * Asite * mRNAcodonUAG + 1 Psite * Esite * mRNAcodonasn * trnaasn"
    reversible 0
    module "canonical-termination"
    domain "translation"
    logic "&#38;"
    type "chemical_reaction"
    level 2
  ]
  node [
    id 182
    label "term000076"
    primary "1 rf1 * Asite * mRNAcodonUAG + 1 Psite * mRNAcodonpro * trnapro + 1 Esite -[module:canonical-termination, domain:translation, logic:&#38;]-> 1 rf1 * Asite * mRNAcodonUAG + 1 Psite * Esite * mRNAcodonpro * trnapro"
    reversible 0
    module "canonical-termination"
    domain "translation"
    logic "&#38;"
    type "chemical_reaction"
    level 2
  ]
  node [
    id 183
    label "term000077"
    primary "1 rf1 * Asite * mRNAcodonUAG + 1 Psite * mRNAcodongln * trnagln + 1 Esite -[module:canonical-termination, domain:translation, logic:&#38;]-> 1 rf1 * Asite * mRNAcodonUAG + 1 Psite * Esite * mRNAcodongln * trnagln"
    reversible 0
    module "canonical-termination"
    domain "translation"
    logic "&#38;"
    type "chemical_reaction"
    level 2
  ]
  node [
    id 184
    label "term000078"
    primary "1 rf1 * Asite * mRNAcodonUAG + 1 Psite * mRNAcodonarg * trnaarg + 1 Esite -[module:canonical-termination, domain:translation, logic:&#38;]-> 1 rf1 * Asite * mRNAcodonUAG + 1 Psite * Esite * mRNAcodonarg * trnaarg"
    reversible 0
    module "canonical-termination"
    domain "translation"
    logic "&#38;"
    type "chemical_reaction"
    level 2
  ]
  node [
    id 185
    label "term000079"
    primary "1 rf1 * Asite * mRNAcodonUAG + 1 Psite * mRNAcodonser * trnaser + 1 Esite -[module:canonical-termination, domain:translation, logic:&#38;]-> 1 rf1 * Asite * mRNAcodonUAG + 1 Psite * Esite * mRNAcodonser * trnaser"
    reversible 0
    module "canonical-termination"
    domain "translation"
    logic "&#38;"
    type "chemical_reaction"
    level 2
  ]
  node [
    id 186
    label "term000080"
    primary "1 rf1 * Asite * mRNAcodonUAG + 1 Psite * mRNAcodonthr * trnathr + 1 Esite -[module:canonical-termination, domain:translation, logic:&#38;]-> 1 rf1 * Asite * mRNAcodonUAG + 1 Psite * Esite * mRNAcodonthr * trnathr"
    reversible 0
    module "canonical-termination"
    domain "translation"
    logic "&#38;"
    type "chemical_reaction"
    level 2
  ]
  node [
    id 187
    label "term000081"
    primary "1 rf1 * Asite * mRNAcodonUAG + 1 Psite * mRNAcodonval * trnaval + 1 Esite -[module:canonical-termination, domain:translation, logic:&#38;]-> 1 rf1 * Asite * mRNAcodonUAG + 1 Psite * Esite * mRNAcodonval * trnaval"
    reversible 0
    module "canonical-termination"
    domain "translation"
    logic "&#38;"
    type "chemical_reaction"
    level 2
  ]
  node [
    id 188
    label "term000082"
    primary "1 rf1 * Asite * mRNAcodonUAG + 1 Psite * mRNAcodontrp * trnatrp + 1 Esite -[module:canonical-termination, domain:translation, logic:&#38;]-> 1 rf1 * Asite * mRNAcodonUAG + 1 Psite * Esite * mRNAcodontrp * trnatrp"
    reversible 0
    module "canonical-termination"
    domain "translation"
    logic "&#38;"
    type "chemical_reaction"
    level 2
  ]
  node [
    id 189
    label "term000083"
    primary "1 rf1 * Asite * mRNAcodonUAG + 1 Psite * mRNAcodontyr * trnatyr + 1 Esite -[module:canonical-termination, domain:translation, logic:&#38;]-> 1 rf1 * Asite * mRNAcodonUAG + 1 Psite * Esite * mRNAcodontyr * trnatyr"
    reversible 0
    module "canonical-termination"
    domain "translation"
    logic "&#38;"
    type "chemical_reaction"
    level 2
  ]
  node [
    id 190
    label "term000084"
    primary "1 mRNAcodonUAA + 1 Asite -[module:canonical-termination, domain:translation, logic:&#38;]-> 1 Asite * mRNAcodonUAA"
    reversible 0
    module "canonical-termination"
    domain "translation"
    logic "&#38;"
    type "chemical_reaction"
    level 2
  ]
  node [
    id 191
    label "term000085"
    primary "1 rf1 + 1 Asite * mRNAcodonUAA -[module:canonical-termination, domain:translation, logic:&#38;]-> 1 rf1 * Asite * mRNAcodonUAA"
    reversible 0
    module "canonical-termination"
    domain "translation"
    logic "&#38;"
    type "chemical_reaction"
    level 2
  ]
  node [
    id 192
    label "term000086"
    primary "1 rf1 * Asite * mRNAcodonUAA + 1 Psite * mRNAcodonala * trnaala * peptide -[module:canonical-termination, domain:translation, logic:&#38;]-> 1 rf1 * Asite * mRNAcodonUAA + 1 Psite * mRNAcodonala * trnaala + 1 peptide "
    reversible 0
    module "canonical-termination"
    domain "translation"
    logic "&#38;"
    type "chemical_reaction"
    level 2
  ]
  node [
    id 193
    label "term000087"
    primary "1 rf1 * Asite * mRNAcodonUAA + 1 Psite * mRNAcodoncys * trnacys * peptide -[module:canonical-termination, domain:translation, logic:&#38;]-> 1 rf1 * Asite * mRNAcodonUAA + 1 Psite * mRNAcodoncys * trnacys + 1 peptide "
    reversible 0
    module "canonical-termination"
    domain "translation"
    logic "&#38;"
    type "chemical_reaction"
    level 2
  ]
  node [
    id 194
    label "term000088"
    primary "1 rf1 * Asite * mRNAcodonUAA + 1 Psite * mRNAcodonasp * trnaasp * peptide -[module:canonical-termination, domain:translation, logic:&#38;]-> 1 rf1 * Asite * mRNAcodonUAA + 1 Psite * mRNAcodonasp * trnaasp + 1 peptide "
    reversible 0
    module "canonical-termination"
    domain "translation"
    logic "&#38;"
    type "chemical_reaction"
    level 2
  ]
  node [
    id 195
    label "term000089"
    primary "1 rf1 * Asite * mRNAcodonUAA + 1 Psite * mRNAcodonglu * trnaglu * peptide -[module:canonical-termination, domain:translation, logic:&#38;]-> 1 rf1 * Asite * mRNAcodonUAA + 1 Psite * mRNAcodonglu * trnaglu + 1 peptide "
    reversible 0
    module "canonical-termination"
    domain "translation"
    logic "&#38;"
    type "chemical_reaction"
    level 2
  ]
  node [
    id 196
    label "term000090"
    primary "1 rf1 * Asite * mRNAcodonUAA + 1 Psite * mRNAcodonphe * trnaphe * peptide -[module:canonical-termination, domain:translation, logic:&#38;]-> 1 rf1 * Asite * mRNAcodonUAA + 1 Psite * mRNAcodonphe * trnaphe + 1 peptide "
    reversible 0
    module "canonical-termination"
    domain "translation"
    logic "&#38;"
    type "chemical_reaction"
    level 2
  ]
  node [
    id 197
    label "term000091"
    primary "1 rf1 * Asite * mRNAcodonUAA + 1 Psite * mRNAcodongly * trnagly * peptide -[module:canonical-termination, domain:translation, logic:&#38;]-> 1 rf1 * Asite * mRNAcodonUAA + 1 Psite * mRNAcodongly * trnagly + 1 peptide "
    reversible 0
    module "canonical-termination"
    domain "translation"
    logic "&#38;"
    type "chemical_reaction"
    level 2
  ]
  node [
    id 198
    label "term000092"
    primary "1 rf1 * Asite * mRNAcodonUAA + 1 Psite * mRNAcodonhis * trnahis * peptide -[module:canonical-termination, domain:translation, logic:&#38;]-> 1 rf1 * Asite * mRNAcodonUAA + 1 Psite * mRNAcodonhis * trnahis + 1 peptide "
    reversible 0
    module "canonical-termination"
    domain "translation"
    logic "&#38;"
    type "chemical_reaction"
    level 2
  ]
  node [
    id 199
    label "term000093"
    primary "1 rf1 * Asite * mRNAcodonUAA + 1 Psite * mRNAcodonile * trnaile * peptide -[module:canonical-termination, domain:translation, logic:&#38;]-> 1 rf1 * Asite * mRNAcodonUAA + 1 Psite * mRNAcodonile * trnaile + 1 peptide "
    reversible 0
    module "canonical-termination"
    domain "translation"
    logic "&#38;"
    type "chemical_reaction"
    level 2
  ]
  node [
    id 200
    label "term000094"
    primary "1 rf1 * Asite * mRNAcodonUAA + 1 Psite * mRNAcodonlys * trnalys * peptide -[module:canonical-termination, domain:translation, logic:&#38;]-> 1 rf1 * Asite * mRNAcodonUAA + 1 Psite * mRNAcodonlys * trnalys + 1 peptide "
    reversible 0
    module "canonical-termination"
    domain "translation"
    logic "&#38;"
    type "chemical_reaction"
    level 2
  ]
  node [
    id 201
    label "term000095"
    primary "1 rf1 * Asite * mRNAcodonUAA + 1 Psite * mRNAcodonmet * trnamet * peptide -[module:canonical-termination, domain:translation, logic:&#38;]-> 1 rf1 * Asite * mRNAcodonUAA + 1 Psite * mRNAcodonmet * trnamet + 1 peptide "
    reversible 0
    module "canonical-termination"
    domain "translation"
    logic "&#38;"
    type "chemical_reaction"
    level 2
  ]
  node [
    id 202
    label "term000096"
    primary "1 rf1 * Asite * mRNAcodonUAA + 1 Psite * mRNAcodonleu * trnaleu * peptide -[module:canonical-termination, domain:translation, logic:&#38;]-> 1 rf1 * Asite * mRNAcodonUAA + 1 Psite * mRNAcodonleu * trnaleu + 1 peptide "
    reversible 0
    module "canonical-termination"
    domain "translation"
    logic "&#38;"
    type "chemical_reaction"
    level 2
  ]
  node [
    id 203
    label "term000097"
    primary "1 rf1 * Asite * mRNAcodonUAA + 1 Psite * mRNAcodonasn * trnaasn * peptide -[module:canonical-termination, domain:translation, logic:&#38;]-> 1 rf1 * Asite * mRNAcodonUAA + 1 Psite * mRNAcodonasn * trnaasn + 1 peptide "
    reversible 0
    module "canonical-termination"
    domain "translation"
    logic "&#38;"
    type "chemical_reaction"
    level 2
  ]
  node [
    id 204
    label "term000098"
    primary "1 rf1 * Asite * mRNAcodonUAA + 1 Psite * mRNAcodonpro * trnapro * peptide -[module:canonical-termination, domain:translation, logic:&#38;]-> 1 rf1 * Asite * mRNAcodonUAA + 1 Psite * mRNAcodonpro * trnapro + 1 peptide "
    reversible 0
    module "canonical-termination"
    domain "translation"
    logic "&#38;"
    type "chemical_reaction"
    level 2
  ]
  node [
    id 205
    label "term000099"
    primary "1 rf1 * Asite * mRNAcodonUAA + 1 Psite * mRNAcodongln * trnagln * peptide -[module:canonical-termination, domain:translation, logic:&#38;]-> 1 rf1 * Asite * mRNAcodonUAA + 1 Psite * mRNAcodongln * trnagln + 1 peptide "
    reversible 0
    module "canonical-termination"
    domain "translation"
    logic "&#38;"
    type "chemical_reaction"
    level 2
  ]
  node [
    id 206
    label "term000100"
    primary "1 rf1 * Asite * mRNAcodonUAA + 1 Psite * mRNAcodonarg * trnaarg * peptide -[module:canonical-termination, domain:translation, logic:&#38;]-> 1 rf1 * Asite * mRNAcodonUAA + 1 Psite * mRNAcodonarg * trnaarg + 1 peptide "
    reversible 0
    module "canonical-termination"
    domain "translation"
    logic "&#38;"
    type "chemical_reaction"
    level 2
  ]
  node [
    id 207
    label "term000101"
    primary "1 rf1 * Asite * mRNAcodonUAA + 1 Psite * mRNAcodonser * trnaser * peptide -[module:canonical-termination, domain:translation, logic:&#38;]-> 1 rf1 * Asite * mRNAcodonUAA + 1 Psite * mRNAcodonser * trnaser + 1 peptide "
    reversible 0
    module "canonical-termination"
    domain "translation"
    logic "&#38;"
    type "chemical_reaction"
    level 2
  ]
  node [
    id 208
    label "term000102"
    primary "1 rf1 * Asite * mRNAcodonUAA + 1 Psite * mRNAcodonthr * trnathr * peptide -[module:canonical-termination, domain:translation, logic:&#38;]-> 1 rf1 * Asite * mRNAcodonUAA + 1 Psite * mRNAcodonthr * trnathr + 1 peptide "
    reversible 0
    module "canonical-termination"
    domain "translation"
    logic "&#38;"
    type "chemical_reaction"
    level 2
  ]
  node [
    id 209
    label "term000103"
    primary "1 rf1 * Asite * mRNAcodonUAA + 1 Psite * mRNAcodonval * trnaval * peptide -[module:canonical-termination, domain:translation, logic:&#38;]-> 1 rf1 * Asite * mRNAcodonUAA + 1 Psite * mRNAcodonval * trnaval + 1 peptide "
    reversible 0
    module "canonical-termination"
    domain "translation"
    logic "&#38;"
    type "chemical_reaction"
    level 2
  ]
  node [
    id 210
    label "term000104"
    primary "1 rf1 * Asite * mRNAcodonUAA + 1 Psite * mRNAcodontrp * trnatrp * peptide -[module:canonical-termination, domain:translation, logic:&#38;]-> 1 rf1 * Asite * mRNAcodonUAA + 1 Psite * mRNAcodontrp * trnatrp + 1 peptide "
    reversible 0
    module "canonical-termination"
    domain "translation"
    logic "&#38;"
    type "chemical_reaction"
    level 2
  ]
  node [
    id 211
    label "term000105"
    primary "1 rf1 * Asite * mRNAcodonUAA + 1 Psite * mRNAcodontyr * trnatyr * peptide -[module:canonical-termination, domain:translation, logic:&#38;]-> 1 rf1 * Asite * mRNAcodonUAA + 1 Psite * mRNAcodontyr * trnatyr + 1 peptide "
    reversible 0
    module "canonical-termination"
    domain "translation"
    logic "&#38;"
    type "chemical_reaction"
    level 2
  ]
  node [
    id 212
    label "term000106"
    primary " 1 rf1 * Asite * mRNAcodonUAA + 1 rf3 * gtp -[module:canonical-termination, domain:translation, logic:&#38;]-> 1 rf1 * Asite * mRNAcodonUAA * rf3 * gtp"
    reversible 0
    module "canonical-termination"
    domain "translation"
    logic "&#38;"
    type "chemical_reaction"
    level 2
  ]
  node [
    id 213
    label "term000107"
    primary "1 rf1 * Asite * mRNAcodonUAA + 1 Psite * mRNAcodonala * trnaala * peptide + 1 rf3 * gtp -[module:canonical-termination, domain:translation, logic:&#38;]-> 1 rf1 * Asite * mRNAcodonUAA * rf3 * gtp + 1 Psite * trnaala * mRNAcodonala + 1 peptide"
    reversible 0
    module "canonical-termination"
    domain "translation"
    logic "&#38;"
    type "chemical_reaction"
    level 2
  ]
  node [
    id 214
    label "term000108"
    primary "1 rf1 * Asite * mRNAcodonUAA + 1 Psite * mRNAcodoncys * trnacys * peptide + 1 rf3 * gtp -[module:canonical-termination, domain:translation, logic:&#38;]-> 1 rf1 * Asite * mRNAcodonUAA * rf3 * gtp + 1 Psite * trnacys * mRNAcodoncys + 1 peptide"
    reversible 0
    module "canonical-termination"
    domain "translation"
    logic "&#38;"
    type "chemical_reaction"
    level 2
  ]
  node [
    id 215
    label "term000109"
    primary "1 rf1 * Asite * mRNAcodonUAA + 1 Psite * mRNAcodonasp * trnaasp * peptide + 1 rf3 * gtp -[module:canonical-termination, domain:translation, logic:&#38;]-> 1 rf1 * Asite * mRNAcodonUAA * rf3 * gtp + 1 Psite * trnaasp * mRNAcodonasp + 1 peptide"
    reversible 0
    module "canonical-termination"
    domain "translation"
    logic "&#38;"
    type "chemical_reaction"
    level 2
  ]
  node [
    id 216
    label "term000110"
    primary "1 rf1 * Asite * mRNAcodonUAA + 1 Psite * mRNAcodonglu * trnaglu * peptide + 1 rf3 * gtp -[module:canonical-termination, domain:translation, logic:&#38;]-> 1 rf1 * Asite * mRNAcodonUAA * rf3 * gtp + 1 Psite * trnaglu * mRNAcodonglu + 1 peptide"
    reversible 0
    module "canonical-termination"
    domain "translation"
    logic "&#38;"
    type "chemical_reaction"
    level 2
  ]
  node [
    id 217
    label "term000111"
    primary "1 rf1 * Asite * mRNAcodonUAA + 1 Psite * mRNAcodonphe * trnaphe * peptide + 1 rf3 * gtp -[module:canonical-termination, domain:translation, logic:&#38;]-> 1 rf1 * Asite * mRNAcodonUAA * rf3 * gtp + 1 Psite * trnaphe * mRNAcodonphe + 1 peptide"
    reversible 0
    module "canonical-termination"
    domain "translation"
    logic "&#38;"
    type "chemical_reaction"
    level 2
  ]
  node [
    id 218
    label "term000112"
    primary "1 rf1 * Asite * mRNAcodonUAA + 1 Psite * mRNAcodongly * trnagly * peptide + 1 rf3 * gtp -[module:canonical-termination, domain:translation, logic:&#38;]-> 1 rf1 * Asite * mRNAcodonUAA * rf3 * gtp + 1 Psite * trnagly * mRNAcodongly + 1 peptide"
    reversible 0
    module "canonical-termination"
    domain "translation"
    logic "&#38;"
    type "chemical_reaction"
    level 2
  ]
  node [
    id 219
    label "term000113"
    primary "1 rf1 * Asite * mRNAcodonUAA + 1 Psite * mRNAcodonhis * trnahis * peptide + 1 rf3 * gtp -[module:canonical-termination, domain:translation, logic:&#38;]-> 1 rf1 * Asite * mRNAcodonUAA * rf3 * gtp + 1 Psite * trnahis * mRNAcodonhis + 1 peptide"
    reversible 0
    module "canonical-termination"
    domain "translation"
    logic "&#38;"
    type "chemical_reaction"
    level 2
  ]
  node [
    id 220
    label "term000114"
    primary "1 rf1 * Asite * mRNAcodonUAA + 1 Psite * mRNAcodonile * trnaile * peptide + 1 rf3 * gtp -[module:canonical-termination, domain:translation, logic:&#38;]-> 1 rf1 * Asite * mRNAcodonUAA * rf3 * gtp + 1 Psite * trnaile * mRNAcodonile + 1 peptide"
    reversible 0
    module "canonical-termination"
    domain "translation"
    logic "&#38;"
    type "chemical_reaction"
    level 2
  ]
  node [
    id 221
    label "term000115"
    primary "1 rf1 * Asite * mRNAcodonUAA + 1 Psite * mRNAcodonlys * trnalys * peptide + 1 rf3 * gtp -[module:canonical-termination, domain:translation, logic:&#38;]-> 1 rf1 * Asite * mRNAcodonUAA * rf3 * gtp + 1 Psite * trnalys * mRNAcodonlys + 1 peptide"
    reversible 0
    module "canonical-termination"
    domain "translation"
    logic "&#38;"
    type "chemical_reaction"
    level 2
  ]
  node [
    id 222
    label "term000116"
    primary "1 rf1 * Asite * mRNAcodonUAA + 1 Psite * mRNAcodonmet * trnamet * peptide + 1 rf3 * gtp -[module:canonical-termination, domain:translation, logic:&#38;]-> 1 rf1 * Asite * mRNAcodonUAA * rf3 * gtp + 1 Psite * trnamet * mRNAcodonmet + 1 peptide"
    reversible 0
    module "canonical-termination"
    domain "translation"
    logic "&#38;"
    type "chemical_reaction"
    level 2
  ]
  node [
    id 223
    label "term000117"
    primary "1 rf1 * Asite * mRNAcodonUAA + 1 Psite * mRNAcodonleu * trnaleu * peptide + 1 rf3 * gtp -[module:canonical-termination, domain:translation, logic:&#38;]-> 1 rf1 * Asite * mRNAcodonUAA * rf3 * gtp + 1 Psite * trnaleu * mRNAcodonleu + 1 peptide"
    reversible 0
    module "canonical-termination"
    domain "translation"
    logic "&#38;"
    type "chemical_reaction"
    level 2
  ]
  node [
    id 224
    label "term000118"
    primary "1 rf1 * Asite * mRNAcodonUAA + 1 Psite * mRNAcodonasn * trnaasn * peptide + 1 rf3 * gtp -[module:canonical-termination, domain:translation, logic:&#38;]-> 1 rf1 * Asite * mRNAcodonUAA * rf3 * gtp + 1 Psite * trnaasn * mRNAcodonasn + 1 peptide"
    reversible 0
    module "canonical-termination"
    domain "translation"
    logic "&#38;"
    type "chemical_reaction"
    level 2
  ]
  node [
    id 225
    label "term000119"
    primary "1 rf1 * Asite * mRNAcodonUAA + 1 Psite * mRNAcodonpro * trnapro * peptide + 1 rf3 * gtp -[module:canonical-termination, domain:translation, logic:&#38;]-> 1 rf1 * Asite * mRNAcodonUAA * rf3 * gtp + 1 Psite * trnapro * mRNAcodonpro + 1 peptide"
    reversible 0
    module "canonical-termination"
    domain "translation"
    logic "&#38;"
    type "chemical_reaction"
    level 2
  ]
  node [
    id 226
    label "term000120"
    primary "1 rf1 * Asite * mRNAcodonUAA + 1 Psite * mRNAcodongln * trnagln * peptide + 1 rf3 * gtp -[module:canonical-termination, domain:translation, logic:&#38;]-> 1 rf1 * Asite * mRNAcodonUAA * rf3 * gtp + 1 Psite * trnagln * mRNAcodongln + 1 peptide"
    reversible 0
    module "canonical-termination"
    domain "translation"
    logic "&#38;"
    type "chemical_reaction"
    level 2
  ]
  node [
    id 227
    label "term000121"
    primary "1 rf1 * Asite * mRNAcodonUAA + 1 Psite * mRNAcodonarg * trnaarg * peptide + 1 rf3 * gtp -[module:canonical-termination, domain:translation, logic:&#38;]-> 1 rf1 * Asite * mRNAcodonUAA * rf3 * gtp + 1 Psite * trnaarg * mRNAcodonarg + 1 peptide"
    reversible 0
    module "canonical-termination"
    domain "translation"
    logic "&#38;"
    type "chemical_reaction"
    level 2
  ]
  node [
    id 228
    label "term000122"
    primary "1 rf1 * Asite * mRNAcodonUAA + 1 Psite * mRNAcodonser * trnaser * peptide + 1 rf3 * gtp -[module:canonical-termination, domain:translation, logic:&#38;]-> 1 rf1 * Asite * mRNAcodonUAA * rf3 * gtp + 1 Psite * trnaser * mRNAcodonser + 1 peptide"
    reversible 0
    module "canonical-termination"
    domain "translation"
    logic "&#38;"
    type "chemical_reaction"
    level 2
  ]
  node [
    id 229
    label "term000123"
    primary "1 rf1 * Asite * mRNAcodonUAA + 1 Psite * mRNAcodonthr * trnathr * peptide + 1 rf3 * gtp -[module:canonical-termination, domain:translation, logic:&#38;]-> 1 rf1 * Asite * mRNAcodonUAA * rf3 * gtp + 1 Psite * trnathr * mRNAcodonthr + 1 peptide"
    reversible 0
    module "canonical-termination"
    domain "translation"
    logic "&#38;"
    type "chemical_reaction"
    level 2
  ]
  node [
    id 230
    label "term000124"
    primary "1 rf1 * Asite * mRNAcodonUAA + 1 Psite * mRNAcodonval * trnaval * peptide + 1 rf3 * gtp -[module:canonical-termination, domain:translation, logic:&#38;]-> 1 rf1 * Asite * mRNAcodonUAA * rf3 * gtp + 1 Psite * trnaval * mRNAcodonval + 1 peptide"
    reversible 0
    module "canonical-termination"
    domain "translation"
    logic "&#38;"
    type "chemical_reaction"
    level 2
  ]
  node [
    id 231
    label "term000125"
    primary "1 rf1 * Asite * mRNAcodonUAA + 1 Psite * mRNAcodontrp * trnatrp * peptide + 1 rf3 * gtp -[module:canonical-termination, domain:translation, logic:&#38;]-> 1 rf1 * Asite * mRNAcodonUAA * rf3 * gtp + 1 Psite * trnatrp * mRNAcodontrp + 1 peptide"
    reversible 0
    module "canonical-termination"
    domain "translation"
    logic "&#38;"
    type "chemical_reaction"
    level 2
  ]
  node [
    id 232
    label "term000126"
    primary "1 rf1 * Asite * mRNAcodonUAA + 1 Psite * mRNAcodontyr * trnatyr * peptide + 1 rf3 * gtp -[module:canonical-termination, domain:translation, logic:&#38;]-> 1 rf1 * Asite * mRNAcodonUAA * rf3 * gtp + 1 Psite * trnatyr * mRNAcodontyr + 1 peptide"
    reversible 0
    module "canonical-termination"
    domain "translation"
    logic "&#38;"
    type "chemical_reaction"
    level 2
  ]
  node [
    id 233
    label "term000127"
    primary "1 rf1 * Asite * mRNAcodonUAA * rf3 * gtp + 1 Psite * trnaala * mRNAcodonala + 1 Esite -[module:canonical-termination, domain:translation, logic:&#38;]-> 1 rf1 * Asite * mRNAcodonUAA * rf3 * gtp + 1 Esite * Psite * trnaala * mRNAcodonala"
    reversible 0
    module "canonical-termination"
    domain "translation"
    logic "&#38;"
    type "chemical_reaction"
    level 2
  ]
  node [
    id 234
    label "term000128"
    primary "1 rf1 * Asite * mRNAcodonUAA * rf3 * gtp + 1 Psite * trnacys * mRNAcodoncys + 1 Esite -[module:canonical-termination, domain:translation, logic:&#38;]-> 1 rf1 * Asite * mRNAcodonUAA * rf3 * gtp + 1 Esite * Psite * trnacys * mRNAcodoncys"
    reversible 0
    module "canonical-termination"
    domain "translation"
    logic "&#38;"
    type "chemical_reaction"
    level 2
  ]
  node [
    id 235
    label "term000129"
    primary "1 rf1 * Asite * mRNAcodonUAA * rf3 * gtp + 1 Psite * trnaasp * mRNAcodonasp + 1 Esite -[module:canonical-termination, domain:translation, logic:&#38;]-> 1 rf1 * Asite * mRNAcodonUAA * rf3 * gtp + 1 Esite * Psite * trnaasp * mRNAcodonasp"
    reversible 0
    module "canonical-termination"
    domain "translation"
    logic "&#38;"
    type "chemical_reaction"
    level 2
  ]
  node [
    id 236
    label "term000130"
    primary "1 rf1 * Asite * mRNAcodonUAA * rf3 * gtp + 1 Psite * trnaglu * mRNAcodonglu + 1 Esite -[module:canonical-termination, domain:translation, logic:&#38;]-> 1 rf1 * Asite * mRNAcodonUAA * rf3 * gtp + 1 Esite * Psite * trnaglu * mRNAcodonglu"
    reversible 0
    module "canonical-termination"
    domain "translation"
    logic "&#38;"
    type "chemical_reaction"
    level 2
  ]
  node [
    id 237
    label "term000131"
    primary "1 rf1 * Asite * mRNAcodonUAA * rf3 * gtp + 1 Psite * trnaphe * mRNAcodonphe + 1 Esite -[module:canonical-termination, domain:translation, logic:&#38;]-> 1 rf1 * Asite * mRNAcodonUAA * rf3 * gtp + 1 Esite * Psite * trnaphe * mRNAcodonphe"
    reversible 0
    module "canonical-termination"
    domain "translation"
    logic "&#38;"
    type "chemical_reaction"
    level 2
  ]
  node [
    id 238
    label "term000132"
    primary "1 rf1 * Asite * mRNAcodonUAA * rf3 * gtp + 1 Psite * trnagly * mRNAcodongly + 1 Esite -[module:canonical-termination, domain:translation, logic:&#38;]-> 1 rf1 * Asite * mRNAcodonUAA * rf3 * gtp + 1 Esite * Psite * trnagly * mRNAcodongly"
    reversible 0
    module "canonical-termination"
    domain "translation"
    logic "&#38;"
    type "chemical_reaction"
    level 2
  ]
  node [
    id 239
    label "term000133"
    primary "1 rf1 * Asite * mRNAcodonUAA * rf3 * gtp + 1 Psite * trnahis * mRNAcodonhis + 1 Esite -[module:canonical-termination, domain:translation, logic:&#38;]-> 1 rf1 * Asite * mRNAcodonUAA * rf3 * gtp + 1 Esite * Psite * trnahis * mRNAcodonhis"
    reversible 0
    module "canonical-termination"
    domain "translation"
    logic "&#38;"
    type "chemical_reaction"
    level 2
  ]
  node [
    id 240
    label "term000134"
    primary "1 rf1 * Asite * mRNAcodonUAA * rf3 * gtp + 1 Psite * trnaile * mRNAcodonile + 1 Esite -[module:canonical-termination, domain:translation, logic:&#38;]-> 1 rf1 * Asite * mRNAcodonUAA * rf3 * gtp + 1 Esite * Psite * trnaile * mRNAcodonile"
    reversible 0
    module "canonical-termination"
    domain "translation"
    logic "&#38;"
    type "chemical_reaction"
    level 2
  ]
  node [
    id 241
    label "term000135"
    primary "1 rf1 * Asite * mRNAcodonUAA * rf3 * gtp + 1 Psite * trnalys * mRNAcodonlys + 1 Esite -[module:canonical-termination, domain:translation, logic:&#38;]-> 1 rf1 * Asite * mRNAcodonUAA * rf3 * gtp + 1 Esite * Psite * trnalys * mRNAcodonlys"
    reversible 0
    module "canonical-termination"
    domain "translation"
    logic "&#38;"
    type "chemical_reaction"
    level 2
  ]
  node [
    id 242
    label "term000136"
    primary "1 rf1 * Asite * mRNAcodonUAA * rf3 * gtp + 1 Psite * trnamet * mRNAcodonmet + 1 Esite -[module:canonical-termination, domain:translation, logic:&#38;]-> 1 rf1 * Asite * mRNAcodonUAA * rf3 * gtp + 1 Esite * Psite * trnamet * mRNAcodonmet"
    reversible 0
    module "canonical-termination"
    domain "translation"
    logic "&#38;"
    type "chemical_reaction"
    level 2
  ]
  node [
    id 243
    label "term000137"
    primary "1 rf1 * Asite * mRNAcodonUAA * rf3 * gtp + 1 Psite * trnaleu * mRNAcodonleu + 1 Esite -[module:canonical-termination, domain:translation, logic:&#38;]-> 1 rf1 * Asite * mRNAcodonUAA * rf3 * gtp + 1 Esite * Psite * trnaleu * mRNAcodonleu"
    reversible 0
    module "canonical-termination"
    domain "translation"
    logic "&#38;"
    type "chemical_reaction"
    level 2
  ]
  node [
    id 244
    label "term000138"
    primary "1 rf1 * Asite * mRNAcodonUAA * rf3 * gtp + 1 Psite * trnaasn * mRNAcodonasn + 1 Esite -[module:canonical-termination, domain:translation, logic:&#38;]-> 1 rf1 * Asite * mRNAcodonUAA * rf3 * gtp + 1 Esite * Psite * trnaasn * mRNAcodonasn"
    reversible 0
    module "canonical-termination"
    domain "translation"
    logic "&#38;"
    type "chemical_reaction"
    level 2
  ]
  node [
    id 245
    label "term000139"
    primary "1 rf1 * Asite * mRNAcodonUAA * rf3 * gtp + 1 Psite * trnapro * mRNAcodonpro + 1 Esite -[module:canonical-termination, domain:translation, logic:&#38;]-> 1 rf1 * Asite * mRNAcodonUAA * rf3 * gtp + 1 Esite * Psite * trnapro * mRNAcodonpro"
    reversible 0
    module "canonical-termination"
    domain "translation"
    logic "&#38;"
    type "chemical_reaction"
    level 2
  ]
  node [
    id 246
    label "term000140"
    primary "1 rf1 * Asite * mRNAcodonUAA * rf3 * gtp + 1 Psite * trnagln * mRNAcodongln + 1 Esite -[module:canonical-termination, domain:translation, logic:&#38;]-> 1 rf1 * Asite * mRNAcodonUAA * rf3 * gtp + 1 Esite * Psite * trnagln * mRNAcodongln"
    reversible 0
    module "canonical-termination"
    domain "translation"
    logic "&#38;"
    type "chemical_reaction"
    level 2
  ]
  node [
    id 247
    label "term000141"
    primary "1 rf1 * Asite * mRNAcodonUAA * rf3 * gtp + 1 Psite * trnaarg * mRNAcodonarg + 1 Esite -[module:canonical-termination, domain:translation, logic:&#38;]-> 1 rf1 * Asite * mRNAcodonUAA * rf3 * gtp + 1 Esite * Psite * trnaarg * mRNAcodonarg"
    reversible 0
    module "canonical-termination"
    domain "translation"
    logic "&#38;"
    type "chemical_reaction"
    level 2
  ]
  node [
    id 248
    label "term000142"
    primary "1 rf1 * Asite * mRNAcodonUAA * rf3 * gtp + 1 Psite * trnaser * mRNAcodonser + 1 Esite -[module:canonical-termination, domain:translation, logic:&#38;]-> 1 rf1 * Asite * mRNAcodonUAA * rf3 * gtp + 1 Esite * Psite * trnaser * mRNAcodonser"
    reversible 0
    module "canonical-termination"
    domain "translation"
    logic "&#38;"
    type "chemical_reaction"
    level 2
  ]
  node [
    id 249
    label "term000143"
    primary "1 rf1 * Asite * mRNAcodonUAA * rf3 * gtp + 1 Psite * trnathr * mRNAcodonthr + 1 Esite -[module:canonical-termination, domain:translation, logic:&#38;]-> 1 rf1 * Asite * mRNAcodonUAA * rf3 * gtp + 1 Esite * Psite * trnathr * mRNAcodonthr"
    reversible 0
    module "canonical-termination"
    domain "translation"
    logic "&#38;"
    type "chemical_reaction"
    level 2
  ]
  node [
    id 250
    label "term000144"
    primary "1 rf1 * Asite * mRNAcodonUAA * rf3 * gtp + 1 Psite * trnaval * mRNAcodonval + 1 Esite -[module:canonical-termination, domain:translation, logic:&#38;]-> 1 rf1 * Asite * mRNAcodonUAA * rf3 * gtp + 1 Esite * Psite * trnaval * mRNAcodonval"
    reversible 0
    module "canonical-termination"
    domain "translation"
    logic "&#38;"
    type "chemical_reaction"
    level 2
  ]
  node [
    id 251
    label "term000145"
    primary "1 rf1 * Asite * mRNAcodonUAA * rf3 * gtp + 1 Psite * trnatrp * mRNAcodontrp + 1 Esite -[module:canonical-termination, domain:translation, logic:&#38;]-> 1 rf1 * Asite * mRNAcodonUAA * rf3 * gtp + 1 Esite * Psite * trnatrp * mRNAcodontrp"
    reversible 0
    module "canonical-termination"
    domain "translation"
    logic "&#38;"
    type "chemical_reaction"
    level 2
  ]
  node [
    id 252
    label "term000146"
    primary "1 rf1 * Asite * mRNAcodonUAA * rf3 * gtp + 1 Psite * trnatyr * mRNAcodontyr + 1 Esite -[module:canonical-termination, domain:translation, logic:&#38;]-> 1 rf1 * Asite * mRNAcodonUAA * rf3 * gtp + 1 Esite * Psite * trnatyr * mRNAcodontyr"
    reversible 0
    module "canonical-termination"
    domain "translation"
    logic "&#38;"
    type "chemical_reaction"
    level 2
  ]
  node [
    id 253
    label "term000147"
    primary "1 rf1 * Asite * mRNAcodonUAA * rf3 * gtp + 1 Esite * Psite * trnatyr * mRNAcodontyr -[module:canonical-termination, domain:translation, logic:&#38;]-> 1 Asite * mRNAcodonUAA + 1 rf1 + 1 rf3 * gdp + 1 pi + 1 Esite * Psite * trnatyr * mRNAcodontyr"
    reversible 0
    module "canonical-termination"
    domain "translation"
    logic "&#38;"
    type "chemical_reaction"
    level 2
  ]
  node [
    id 254
    label "term000148"
    primary "1 rf1 * Asite * mRNAcodonUAA + 1 Psite * mRNAcodonala * trnaala + 1 Esite -[module:canonical-termination, domain:translation, logic:&#38;]-> 1 rf1 * Asite * mRNAcodonUAA + 1 Psite * Esite * mRNAcodonala * trnaala"
    reversible 0
    module "canonical-termination"
    domain "translation"
    logic "&#38;"
    type "chemical_reaction"
    level 2
  ]
  node [
    id 255
    label "term000149"
    primary "1 rf1 * Asite * mRNAcodonUAA + 1 Psite * mRNAcodoncys * trnacys + 1 Esite -[module:canonical-termination, domain:translation, logic:&#38;]-> 1 rf1 * Asite * mRNAcodonUAA + 1 Psite * Esite * mRNAcodoncys * trnacys"
    reversible 0
    module "canonical-termination"
    domain "translation"
    logic "&#38;"
    type "chemical_reaction"
    level 2
  ]
  node [
    id 256
    label "term000150"
    primary "1 rf1 * Asite * mRNAcodonUAA + 1 Psite * mRNAcodonasp * trnaasp + 1 Esite -[module:canonical-termination, domain:translation, logic:&#38;]-> 1 rf1 * Asite * mRNAcodonUAA + 1 Psite * Esite * mRNAcodonasp * trnaasp"
    reversible 0
    module "canonical-termination"
    domain "translation"
    logic "&#38;"
    type "chemical_reaction"
    level 2
  ]
  node [
    id 257
    label "term000151"
    primary "1 rf1 * Asite * mRNAcodonUAA + 1 Psite * mRNAcodonglu * trnaglu + 1 Esite -[module:canonical-termination, domain:translation, logic:&#38;]-> 1 rf1 * Asite * mRNAcodonUAA + 1 Psite * Esite * mRNAcodonglu * trnaglu"
    reversible 0
    module "canonical-termination"
    domain "translation"
    logic "&#38;"
    type "chemical_reaction"
    level 2
  ]
  node [
    id 258
    label "term000152"
    primary "1 rf1 * Asite * mRNAcodonUAA + 1 Psite * mRNAcodonphe * trnaphe + 1 Esite -[module:canonical-termination, domain:translation, logic:&#38;]-> 1 rf1 * Asite * mRNAcodonUAA + 1 Psite * Esite * mRNAcodonphe * trnaphe"
    reversible 0
    module "canonical-termination"
    domain "translation"
    logic "&#38;"
    type "chemical_reaction"
    level 2
  ]
  node [
    id 259
    label "term000153"
    primary "1 rf1 * Asite * mRNAcodonUAA + 1 Psite * mRNAcodongly * trnagly + 1 Esite -[module:canonical-termination, domain:translation, logic:&#38;]-> 1 rf1 * Asite * mRNAcodonUAA + 1 Psite * Esite * mRNAcodongly * trnagly"
    reversible 0
    module "canonical-termination"
    domain "translation"
    logic "&#38;"
    type "chemical_reaction"
    level 2
  ]
  node [
    id 260
    label "term000154"
    primary "1 rf1 * Asite * mRNAcodonUAA + 1 Psite * mRNAcodonhis * trnahis + 1 Esite -[module:canonical-termination, domain:translation, logic:&#38;]-> 1 rf1 * Asite * mRNAcodonUAA + 1 Psite * Esite * mRNAcodonhis * trnahis"
    reversible 0
    module "canonical-termination"
    domain "translation"
    logic "&#38;"
    type "chemical_reaction"
    level 2
  ]
  node [
    id 261
    label "term000155"
    primary "1 rf1 * Asite * mRNAcodonUAA + 1 Psite * mRNAcodonile * trnaile + 1 Esite -[module:canonical-termination, domain:translation, logic:&#38;]-> 1 rf1 * Asite * mRNAcodonUAA + 1 Psite * Esite * mRNAcodonile * trnaile"
    reversible 0
    module "canonical-termination"
    domain "translation"
    logic "&#38;"
    type "chemical_reaction"
    level 2
  ]
  node [
    id 262
    label "term000156"
    primary "1 rf1 * Asite * mRNAcodonUAA + 1 Psite * mRNAcodonlys * trnalys + 1 Esite -[module:canonical-termination, domain:translation, logic:&#38;]-> 1 rf1 * Asite * mRNAcodonUAA + 1 Psite * Esite * mRNAcodonlys * trnalys"
    reversible 0
    module "canonical-termination"
    domain "translation"
    logic "&#38;"
    type "chemical_reaction"
    level 2
  ]
  node [
    id 263
    label "term000157"
    primary "1 rf1 * Asite * mRNAcodonUAA + 1 Psite * mRNAcodonmet * trnamet + 1 Esite -[module:canonical-termination, domain:translation, logic:&#38;]-> 1 rf1 * Asite * mRNAcodonUAA + 1 Psite * Esite * mRNAcodonmet * trnamet"
    reversible 0
    module "canonical-termination"
    domain "translation"
    logic "&#38;"
    type "chemical_reaction"
    level 2
  ]
  node [
    id 264
    label "term000158"
    primary "1 rf1 * Asite * mRNAcodonUAA + 1 Psite * mRNAcodonleu * trnaleu + 1 Esite -[module:canonical-termination, domain:translation, logic:&#38;]-> 1 rf1 * Asite * mRNAcodonUAA + 1 Psite * Esite * mRNAcodonleu * trnaleu"
    reversible 0
    module "canonical-termination"
    domain "translation"
    logic "&#38;"
    type "chemical_reaction"
    level 2
  ]
  node [
    id 265
    label "term000159"
    primary "1 rf1 * Asite * mRNAcodonUAA + 1 Psite * mRNAcodonasn * trnaasn + 1 Esite -[module:canonical-termination, domain:translation, logic:&#38;]-> 1 rf1 * Asite * mRNAcodonUAA + 1 Psite * Esite * mRNAcodonasn * trnaasn"
    reversible 0
    module "canonical-termination"
    domain "translation"
    logic "&#38;"
    type "chemical_reaction"
    level 2
  ]
  node [
    id 266
    label "term000160"
    primary "1 rf1 * Asite * mRNAcodonUAA + 1 Psite * mRNAcodonpro * trnapro + 1 Esite -[module:canonical-termination, domain:translation, logic:&#38;]-> 1 rf1 * Asite * mRNAcodonUAA + 1 Psite * Esite * mRNAcodonpro * trnapro"
    reversible 0
    module "canonical-termination"
    domain "translation"
    logic "&#38;"
    type "chemical_reaction"
    level 2
  ]
  node [
    id 267
    label "term000161"
    primary "1 rf1 * Asite * mRNAcodonUAA + 1 Psite * mRNAcodongln * trnagln + 1 Esite -[module:canonical-termination, domain:translation, logic:&#38;]-> 1 rf1 * Asite * mRNAcodonUAA + 1 Psite * Esite * mRNAcodongln * trnagln"
    reversible 0
    module "canonical-termination"
    domain "translation"
    logic "&#38;"
    type "chemical_reaction"
    level 2
  ]
  node [
    id 268
    label "term000162"
    primary "1 rf1 * Asite * mRNAcodonUAA + 1 Psite * mRNAcodonarg * trnaarg + 1 Esite -[module:canonical-termination, domain:translation, logic:&#38;]-> 1 rf1 * Asite * mRNAcodonUAA + 1 Psite * Esite * mRNAcodonarg * trnaarg"
    reversible 0
    module "canonical-termination"
    domain "translation"
    logic "&#38;"
    type "chemical_reaction"
    level 2
  ]
  node [
    id 269
    label "term000163"
    primary "1 rf1 * Asite * mRNAcodonUAA + 1 Psite * mRNAcodonser * trnaser + 1 Esite -[module:canonical-termination, domain:translation, logic:&#38;]-> 1 rf1 * Asite * mRNAcodonUAA + 1 Psite * Esite * mRNAcodonser * trnaser"
    reversible 0
    module "canonical-termination"
    domain "translation"
    logic "&#38;"
    type "chemical_reaction"
    level 2
  ]
  node [
    id 270
    label "term000164"
    primary "1 rf1 * Asite * mRNAcodonUAA + 1 Psite * mRNAcodonthr * trnathr + 1 Esite -[module:canonical-termination, domain:translation, logic:&#38;]-> 1 rf1 * Asite * mRNAcodonUAA + 1 Psite * Esite * mRNAcodonthr * trnathr"
    reversible 0
    module "canonical-termination"
    domain "translation"
    logic "&#38;"
    type "chemical_reaction"
    level 2
  ]
  node [
    id 271
    label "term000165"
    primary "1 rf1 * Asite * mRNAcodonUAA + 1 Psite * mRNAcodonval * trnaval + 1 Esite -[module:canonical-termination, domain:translation, logic:&#38;]-> 1 rf1 * Asite * mRNAcodonUAA + 1 Psite * Esite * mRNAcodonval * trnaval"
    reversible 0
    module "canonical-termination"
    domain "translation"
    logic "&#38;"
    type "chemical_reaction"
    level 2
  ]
  node [
    id 272
    label "term000166"
    primary "1 rf1 * Asite * mRNAcodonUAA + 1 Psite * mRNAcodontrp * trnatrp + 1 Esite -[module:canonical-termination, domain:translation, logic:&#38;]-> 1 rf1 * Asite * mRNAcodonUAA + 1 Psite * Esite * mRNAcodontrp * trnatrp"
    reversible 0
    module "canonical-termination"
    domain "translation"
    logic "&#38;"
    type "chemical_reaction"
    level 2
  ]
  node [
    id 273
    label "term000167"
    primary "1 rf1 * Asite * mRNAcodonUAA + 1 Psite * mRNAcodontyr * trnatyr + 1 Esite -[module:canonical-termination, domain:translation, logic:&#38;]-> 1 rf1 * Asite * mRNAcodonUAA + 1 Psite * Esite * mRNAcodontyr * trnatyr"
    reversible 0
    module "canonical-termination"
    domain "translation"
    logic "&#38;"
    type "chemical_reaction"
    level 2
  ]
  node [
    id 274
    label "term000168"
    primary "1 mRNAcodonUGA + 1 Asite -[module:canonical-termination, domain:translation, logic:&#38;]-> 1 Asite * mRNAcodonUGA"
    reversible 0
    module "canonical-termination"
    domain "translation"
    logic "&#38;"
    type "chemical_reaction"
    level 2
  ]
  node [
    id 275
    label "term000169"
    primary "1 rf2 + 1 Asite * mRNAcodonUGA -[module:canonical-termination, domain:translation, logic:&#38;]-> 1 rf2 * Asite * mRNAcodonUGA"
    reversible 0
    module "canonical-termination"
    domain "translation"
    logic "&#38;"
    type "chemical_reaction"
    level 2
  ]
  node [
    id 276
    label "term000170"
    primary "1 rf2 * Asite * mRNAcodonUGA + 1 Psite * mRNAcodonala * trnaala * peptide -[module:canonical-termination, domain:translation, logic:&#38;]-> 1 rf2 * Asite * mRNAcodonUGA + 1 Psite * mRNAcodonala * trnaala + 1 peptide "
    reversible 0
    module "canonical-termination"
    domain "translation"
    logic "&#38;"
    type "chemical_reaction"
    level 2
  ]
  node [
    id 277
    label "term000171"
    primary "1 rf2 * Asite * mRNAcodonUGA + 1 Psite * mRNAcodoncys * trnacys * peptide -[module:canonical-termination, domain:translation, logic:&#38;]-> 1 rf2 * Asite * mRNAcodonUGA + 1 Psite * mRNAcodoncys * trnacys + 1 peptide "
    reversible 0
    module "canonical-termination"
    domain "translation"
    logic "&#38;"
    type "chemical_reaction"
    level 2
  ]
  node [
    id 278
    label "term000172"
    primary "1 rf2 * Asite * mRNAcodonUGA + 1 Psite * mRNAcodonasp * trnaasp * peptide -[module:canonical-termination, domain:translation, logic:&#38;]-> 1 rf2 * Asite * mRNAcodonUGA + 1 Psite * mRNAcodonasp * trnaasp + 1 peptide "
    reversible 0
    module "canonical-termination"
    domain "translation"
    logic "&#38;"
    type "chemical_reaction"
    level 2
  ]
  node [
    id 279
    label "term000173"
    primary "1 rf2 * Asite * mRNAcodonUGA + 1 Psite * mRNAcodonglu * trnaglu * peptide -[module:canonical-termination, domain:translation, logic:&#38;]-> 1 rf2 * Asite * mRNAcodonUGA + 1 Psite * mRNAcodonglu * trnaglu + 1 peptide "
    reversible 0
    module "canonical-termination"
    domain "translation"
    logic "&#38;"
    type "chemical_reaction"
    level 2
  ]
  node [
    id 280
    label "term000174"
    primary "1 rf2 * Asite * mRNAcodonUGA + 1 Psite * mRNAcodonphe * trnaphe * peptide -[module:canonical-termination, domain:translation, logic:&#38;]-> 1 rf2 * Asite * mRNAcodonUGA + 1 Psite * mRNAcodonphe * trnaphe + 1 peptide "
    reversible 0
    module "canonical-termination"
    domain "translation"
    logic "&#38;"
    type "chemical_reaction"
    level 2
  ]
  node [
    id 281
    label "term000175"
    primary "1 rf2 * Asite * mRNAcodonUGA + 1 Psite * mRNAcodongly * trnagly * peptide -[module:canonical-termination, domain:translation, logic:&#38;]-> 1 rf2 * Asite * mRNAcodonUGA + 1 Psite * mRNAcodongly * trnagly + 1 peptide "
    reversible 0
    module "canonical-termination"
    domain "translation"
    logic "&#38;"
    type "chemical_reaction"
    level 2
  ]
  node [
    id 282
    label "term000176"
    primary "1 rf2 * Asite * mRNAcodonUGA + 1 Psite * mRNAcodonhis * trnahis * peptide -[module:canonical-termination, domain:translation, logic:&#38;]-> 1 rf2 * Asite * mRNAcodonUGA + 1 Psite * mRNAcodonhis * trnahis + 1 peptide "
    reversible 0
    module "canonical-termination"
    domain "translation"
    logic "&#38;"
    type "chemical_reaction"
    level 2
  ]
  node [
    id 283
    label "term000177"
    primary "1 rf2 * Asite * mRNAcodonUGA + 1 Psite * mRNAcodonile * trnaile * peptide -[module:canonical-termination, domain:translation, logic:&#38;]-> 1 rf2 * Asite * mRNAcodonUGA + 1 Psite * mRNAcodonile * trnaile + 1 peptide "
    reversible 0
    module "canonical-termination"
    domain "translation"
    logic "&#38;"
    type "chemical_reaction"
    level 2
  ]
  node [
    id 284
    label "term000178"
    primary "1 rf2 * Asite * mRNAcodonUGA + 1 Psite * mRNAcodonlys * trnalys * peptide -[module:canonical-termination, domain:translation, logic:&#38;]-> 1 rf2 * Asite * mRNAcodonUGA + 1 Psite * mRNAcodonlys * trnalys + 1 peptide "
    reversible 0
    module "canonical-termination"
    domain "translation"
    logic "&#38;"
    type "chemical_reaction"
    level 2
  ]
  node [
    id 285
    label "term000179"
    primary "1 rf2 * Asite * mRNAcodonUGA + 1 Psite * mRNAcodonmet * trnamet * peptide -[module:canonical-termination, domain:translation, logic:&#38;]-> 1 rf2 * Asite * mRNAcodonUGA + 1 Psite * mRNAcodonmet * trnamet + 1 peptide "
    reversible 0
    module "canonical-termination"
    domain "translation"
    logic "&#38;"
    type "chemical_reaction"
    level 2
  ]
  node [
    id 286
    label "term000180"
    primary "1 rf2 * Asite * mRNAcodonUGA + 1 Psite * mRNAcodonleu * trnaleu * peptide -[module:canonical-termination, domain:translation, logic:&#38;]-> 1 rf2 * Asite * mRNAcodonUGA + 1 Psite * mRNAcodonleu * trnaleu + 1 peptide "
    reversible 0
    module "canonical-termination"
    domain "translation"
    logic "&#38;"
    type "chemical_reaction"
    level 2
  ]
  node [
    id 287
    label "term000181"
    primary "1 rf2 * Asite * mRNAcodonUGA + 1 Psite * mRNAcodonasn * trnaasn * peptide -[module:canonical-termination, domain:translation, logic:&#38;]-> 1 rf2 * Asite * mRNAcodonUGA + 1 Psite * mRNAcodonasn * trnaasn + 1 peptide "
    reversible 0
    module "canonical-termination"
    domain "translation"
    logic "&#38;"
    type "chemical_reaction"
    level 2
  ]
  node [
    id 288
    label "term000182"
    primary "1 rf2 * Asite * mRNAcodonUGA + 1 Psite * mRNAcodonpro * trnapro * peptide -[module:canonical-termination, domain:translation, logic:&#38;]-> 1 rf2 * Asite * mRNAcodonUGA + 1 Psite * mRNAcodonpro * trnapro + 1 peptide "
    reversible 0
    module "canonical-termination"
    domain "translation"
    logic "&#38;"
    type "chemical_reaction"
    level 2
  ]
  node [
    id 289
    label "term000183"
    primary "1 rf2 * Asite * mRNAcodonUGA + 1 Psite * mRNAcodongln * trnagln * peptide -[module:canonical-termination, domain:translation, logic:&#38;]-> 1 rf2 * Asite * mRNAcodonUGA + 1 Psite * mRNAcodongln * trnagln + 1 peptide "
    reversible 0
    module "canonical-termination"
    domain "translation"
    logic "&#38;"
    type "chemical_reaction"
    level 2
  ]
  node [
    id 290
    label "term000184"
    primary "1 rf2 * Asite * mRNAcodonUGA + 1 Psite * mRNAcodonarg * trnaarg * peptide -[module:canonical-termination, domain:translation, logic:&#38;]-> 1 rf2 * Asite * mRNAcodonUGA + 1 Psite * mRNAcodonarg * trnaarg + 1 peptide "
    reversible 0
    module "canonical-termination"
    domain "translation"
    logic "&#38;"
    type "chemical_reaction"
    level 2
  ]
  node [
    id 291
    label "term000185"
    primary "1 rf2 * Asite * mRNAcodonUGA + 1 Psite * mRNAcodonser * trnaser * peptide -[module:canonical-termination, domain:translation, logic:&#38;]-> 1 rf2 * Asite * mRNAcodonUGA + 1 Psite * mRNAcodonser * trnaser + 1 peptide "
    reversible 0
    module "canonical-termination"
    domain "translation"
    logic "&#38;"
    type "chemical_reaction"
    level 2
  ]
  node [
    id 292
    label "term000186"
    primary "1 rf2 * Asite * mRNAcodonUGA + 1 Psite * mRNAcodonthr * trnathr * peptide -[module:canonical-termination, domain:translation, logic:&#38;]-> 1 rf2 * Asite * mRNAcodonUGA + 1 Psite * mRNAcodonthr * trnathr + 1 peptide "
    reversible 0
    module "canonical-termination"
    domain "translation"
    logic "&#38;"
    type "chemical_reaction"
    level 2
  ]
  node [
    id 293
    label "term000187"
    primary "1 rf2 * Asite * mRNAcodonUGA + 1 Psite * mRNAcodonval * trnaval * peptide -[module:canonical-termination, domain:translation, logic:&#38;]-> 1 rf2 * Asite * mRNAcodonUGA + 1 Psite * mRNAcodonval * trnaval + 1 peptide "
    reversible 0
    module "canonical-termination"
    domain "translation"
    logic "&#38;"
    type "chemical_reaction"
    level 2
  ]
  node [
    id 294
    label "term000188"
    primary "1 rf2 * Asite * mRNAcodonUGA + 1 Psite * mRNAcodontrp * trnatrp * peptide -[module:canonical-termination, domain:translation, logic:&#38;]-> 1 rf2 * Asite * mRNAcodonUGA + 1 Psite * mRNAcodontrp * trnatrp + 1 peptide "
    reversible 0
    module "canonical-termination"
    domain "translation"
    logic "&#38;"
    type "chemical_reaction"
    level 2
  ]
  node [
    id 295
    label "term000189"
    primary "1 rf2 * Asite * mRNAcodonUGA + 1 Psite * mRNAcodontyr * trnatyr * peptide -[module:canonical-termination, domain:translation, logic:&#38;]-> 1 rf2 * Asite * mRNAcodonUGA + 1 Psite * mRNAcodontyr * trnatyr + 1 peptide "
    reversible 0
    module "canonical-termination"
    domain "translation"
    logic "&#38;"
    type "chemical_reaction"
    level 2
  ]
  node [
    id 296
    label "term000190"
    primary " 1 rf2 * Asite * mRNAcodonUGA + 1 rf3 * gtp -[module:canonical-termination, domain:translation, logic:&#38;]-> 1 rf2 * Asite * mRNAcodonUGA * rf3 * gtp"
    reversible 0
    module "canonical-termination"
    domain "translation"
    logic "&#38;"
    type "chemical_reaction"
    level 2
  ]
  node [
    id 297
    label "term000191"
    primary "1 rf2 * Asite * mRNAcodonUGA + 1 Psite * mRNAcodonala * trnaala * peptide + 1 rf3 * gtp -[module:canonical-termination, domain:translation, logic:&#38;]-> 1 rf2 * Asite * mRNAcodonUGA * rf3 * gtp + 1 Psite * trnaala * mRNAcodonala + 1 peptide"
    reversible 0
    module "canonical-termination"
    domain "translation"
    logic "&#38;"
    type "chemical_reaction"
    level 2
  ]
  node [
    id 298
    label "term000192"
    primary "1 rf2 * Asite * mRNAcodonUGA + 1 Psite * mRNAcodoncys * trnacys * peptide + 1 rf3 * gtp -[module:canonical-termination, domain:translation, logic:&#38;]-> 1 rf2 * Asite * mRNAcodonUGA * rf3 * gtp + 1 Psite * trnacys * mRNAcodoncys + 1 peptide"
    reversible 0
    module "canonical-termination"
    domain "translation"
    logic "&#38;"
    type "chemical_reaction"
    level 2
  ]
  node [
    id 299
    label "term000193"
    primary "1 rf2 * Asite * mRNAcodonUGA + 1 Psite * mRNAcodonasp * trnaasp * peptide + 1 rf3 * gtp -[module:canonical-termination, domain:translation, logic:&#38;]-> 1 rf2 * Asite * mRNAcodonUGA * rf3 * gtp + 1 Psite * trnaasp * mRNAcodonasp + 1 peptide"
    reversible 0
    module "canonical-termination"
    domain "translation"
    logic "&#38;"
    type "chemical_reaction"
    level 2
  ]
  node [
    id 300
    label "term000194"
    primary "1 rf2 * Asite * mRNAcodonUGA + 1 Psite * mRNAcodonglu * trnaglu * peptide + 1 rf3 * gtp -[module:canonical-termination, domain:translation, logic:&#38;]-> 1 rf2 * Asite * mRNAcodonUGA * rf3 * gtp + 1 Psite * trnaglu * mRNAcodonglu + 1 peptide"
    reversible 0
    module "canonical-termination"
    domain "translation"
    logic "&#38;"
    type "chemical_reaction"
    level 2
  ]
  node [
    id 301
    label "term000195"
    primary "1 rf2 * Asite * mRNAcodonUGA + 1 Psite * mRNAcodonphe * trnaphe * peptide + 1 rf3 * gtp -[module:canonical-termination, domain:translation, logic:&#38;]-> 1 rf2 * Asite * mRNAcodonUGA * rf3 * gtp + 1 Psite * trnaphe * mRNAcodonphe + 1 peptide"
    reversible 0
    module "canonical-termination"
    domain "translation"
    logic "&#38;"
    type "chemical_reaction"
    level 2
  ]
  node [
    id 302
    label "term000196"
    primary "1 rf2 * Asite * mRNAcodonUGA + 1 Psite * mRNAcodongly * trnagly * peptide + 1 rf3 * gtp -[module:canonical-termination, domain:translation, logic:&#38;]-> 1 rf2 * Asite * mRNAcodonUGA * rf3 * gtp + 1 Psite * trnagly * mRNAcodongly + 1 peptide"
    reversible 0
    module "canonical-termination"
    domain "translation"
    logic "&#38;"
    type "chemical_reaction"
    level 2
  ]
  node [
    id 303
    label "term000197"
    primary "1 rf2 * Asite * mRNAcodonUGA + 1 Psite * mRNAcodonhis * trnahis * peptide + 1 rf3 * gtp -[module:canonical-termination, domain:translation, logic:&#38;]-> 1 rf2 * Asite * mRNAcodonUGA * rf3 * gtp + 1 Psite * trnahis * mRNAcodonhis + 1 peptide"
    reversible 0
    module "canonical-termination"
    domain "translation"
    logic "&#38;"
    type "chemical_reaction"
    level 2
  ]
  node [
    id 304
    label "term000198"
    primary "1 rf2 * Asite * mRNAcodonUGA + 1 Psite * mRNAcodonile * trnaile * peptide + 1 rf3 * gtp -[module:canonical-termination, domain:translation, logic:&#38;]-> 1 rf2 * Asite * mRNAcodonUGA * rf3 * gtp + 1 Psite * trnaile * mRNAcodonile + 1 peptide"
    reversible 0
    module "canonical-termination"
    domain "translation"
    logic "&#38;"
    type "chemical_reaction"
    level 2
  ]
  node [
    id 305
    label "term000199"
    primary "1 rf2 * Asite * mRNAcodonUGA + 1 Psite * mRNAcodonlys * trnalys * peptide + 1 rf3 * gtp -[module:canonical-termination, domain:translation, logic:&#38;]-> 1 rf2 * Asite * mRNAcodonUGA * rf3 * gtp + 1 Psite * trnalys * mRNAcodonlys + 1 peptide"
    reversible 0
    module "canonical-termination"
    domain "translation"
    logic "&#38;"
    type "chemical_reaction"
    level 2
  ]
  node [
    id 306
    label "term000200"
    primary "1 rf2 * Asite * mRNAcodonUGA + 1 Psite * mRNAcodonmet * trnamet * peptide + 1 rf3 * gtp -[module:canonical-termination, domain:translation, logic:&#38;]-> 1 rf2 * Asite * mRNAcodonUGA * rf3 * gtp + 1 Psite * trnamet * mRNAcodonmet + 1 peptide"
    reversible 0
    module "canonical-termination"
    domain "translation"
    logic "&#38;"
    type "chemical_reaction"
    level 2
  ]
  node [
    id 307
    label "term000201"
    primary "1 rf2 * Asite * mRNAcodonUGA + 1 Psite * mRNAcodonleu * trnaleu * peptide + 1 rf3 * gtp -[module:canonical-termination, domain:translation, logic:&#38;]-> 1 rf2 * Asite * mRNAcodonUGA * rf3 * gtp + 1 Psite * trnaleu * mRNAcodonleu + 1 peptide"
    reversible 0
    module "canonical-termination"
    domain "translation"
    logic "&#38;"
    type "chemical_reaction"
    level 2
  ]
  node [
    id 308
    label "term000202"
    primary "1 rf2 * Asite * mRNAcodonUGA + 1 Psite * mRNAcodonasn * trnaasn * peptide + 1 rf3 * gtp -[module:canonical-termination, domain:translation, logic:&#38;]-> 1 rf2 * Asite * mRNAcodonUGA * rf3 * gtp + 1 Psite * trnaasn * mRNAcodonasn + 1 peptide"
    reversible 0
    module "canonical-termination"
    domain "translation"
    logic "&#38;"
    type "chemical_reaction"
    level 2
  ]
  node [
    id 309
    label "term000203"
    primary "1 rf2 * Asite * mRNAcodonUGA + 1 Psite * mRNAcodonpro * trnapro * peptide + 1 rf3 * gtp -[module:canonical-termination, domain:translation, logic:&#38;]-> 1 rf2 * Asite * mRNAcodonUGA * rf3 * gtp + 1 Psite * trnapro * mRNAcodonpro + 1 peptide"
    reversible 0
    module "canonical-termination"
    domain "translation"
    logic "&#38;"
    type "chemical_reaction"
    level 2
  ]
  node [
    id 310
    label "term000204"
    primary "1 rf2 * Asite * mRNAcodonUGA + 1 Psite * mRNAcodongln * trnagln * peptide + 1 rf3 * gtp -[module:canonical-termination, domain:translation, logic:&#38;]-> 1 rf2 * Asite * mRNAcodonUGA * rf3 * gtp + 1 Psite * trnagln * mRNAcodongln + 1 peptide"
    reversible 0
    module "canonical-termination"
    domain "translation"
    logic "&#38;"
    type "chemical_reaction"
    level 2
  ]
  node [
    id 311
    label "term000205"
    primary "1 rf2 * Asite * mRNAcodonUGA + 1 Psite * mRNAcodonarg * trnaarg * peptide + 1 rf3 * gtp -[module:canonical-termination, domain:translation, logic:&#38;]-> 1 rf2 * Asite * mRNAcodonUGA * rf3 * gtp + 1 Psite * trnaarg * mRNAcodonarg + 1 peptide"
    reversible 0
    module "canonical-termination"
    domain "translation"
    logic "&#38;"
    type "chemical_reaction"
    level 2
  ]
  node [
    id 312
    label "term000206"
    primary "1 rf2 * Asite * mRNAcodonUGA + 1 Psite * mRNAcodonser * trnaser * peptide + 1 rf3 * gtp -[module:canonical-termination, domain:translation, logic:&#38;]-> 1 rf2 * Asite * mRNAcodonUGA * rf3 * gtp + 1 Psite * trnaser * mRNAcodonser + 1 peptide"
    reversible 0
    module "canonical-termination"
    domain "translation"
    logic "&#38;"
    type "chemical_reaction"
    level 2
  ]
  node [
    id 313
    label "term000207"
    primary "1 rf2 * Asite * mRNAcodonUGA + 1 Psite * mRNAcodonthr * trnathr * peptide + 1 rf3 * gtp -[module:canonical-termination, domain:translation, logic:&#38;]-> 1 rf2 * Asite * mRNAcodonUGA * rf3 * gtp + 1 Psite * trnathr * mRNAcodonthr + 1 peptide"
    reversible 0
    module "canonical-termination"
    domain "translation"
    logic "&#38;"
    type "chemical_reaction"
    level 2
  ]
  node [
    id 314
    label "term000208"
    primary "1 rf2 * Asite * mRNAcodonUGA + 1 Psite * mRNAcodonval * trnaval * peptide + 1 rf3 * gtp -[module:canonical-termination, domain:translation, logic:&#38;]-> 1 rf2 * Asite * mRNAcodonUGA * rf3 * gtp + 1 Psite * trnaval * mRNAcodonval + 1 peptide"
    reversible 0
    module "canonical-termination"
    domain "translation"
    logic "&#38;"
    type "chemical_reaction"
    level 2
  ]
  node [
    id 315
    label "term000209"
    primary "1 rf2 * Asite * mRNAcodonUGA + 1 Psite * mRNAcodontrp * trnatrp * peptide + 1 rf3 * gtp -[module:canonical-termination, domain:translation, logic:&#38;]-> 1 rf2 * Asite * mRNAcodonUGA * rf3 * gtp + 1 Psite * trnatrp * mRNAcodontrp + 1 peptide"
    reversible 0
    module "canonical-termination"
    domain "translation"
    logic "&#38;"
    type "chemical_reaction"
    level 2
  ]
  node [
    id 316
    label "term000210"
    primary "1 rf2 * Asite * mRNAcodonUGA + 1 Psite * mRNAcodontyr * trnatyr * peptide + 1 rf3 * gtp -[module:canonical-termination, domain:translation, logic:&#38;]-> 1 rf2 * Asite * mRNAcodonUGA * rf3 * gtp + 1 Psite * trnatyr * mRNAcodontyr + 1 peptide"
    reversible 0
    module "canonical-termination"
    domain "translation"
    logic "&#38;"
    type "chemical_reaction"
    level 2
  ]
  node [
    id 317
    label "term000211"
    primary "1 rf2 * Asite * mRNAcodonUGA * rf3 * gtp + 1 Psite * trnaala * mRNAcodonala + 1 Esite -[module:canonical-termination, domain:translation, logic:&#38;]-> 1 rf2 * Asite * mRNAcodonUGA * rf3 * gtp + 1 Esite * Psite * trnaala * mRNAcodonala"
    reversible 0
    module "canonical-termination"
    domain "translation"
    logic "&#38;"
    type "chemical_reaction"
    level 2
  ]
  node [
    id 318
    label "term000212"
    primary "1 rf2 * Asite * mRNAcodonUGA * rf3 * gtp + 1 Psite * trnacys * mRNAcodoncys + 1 Esite -[module:canonical-termination, domain:translation, logic:&#38;]-> 1 rf2 * Asite * mRNAcodonUGA * rf3 * gtp + 1 Esite * Psite * trnacys * mRNAcodoncys"
    reversible 0
    module "canonical-termination"
    domain "translation"
    logic "&#38;"
    type "chemical_reaction"
    level 2
  ]
  node [
    id 319
    label "term000213"
    primary "1 rf2 * Asite * mRNAcodonUGA * rf3 * gtp + 1 Psite * trnaasp * mRNAcodonasp + 1 Esite -[module:canonical-termination, domain:translation, logic:&#38;]-> 1 rf2 * Asite * mRNAcodonUGA * rf3 * gtp + 1 Esite * Psite * trnaasp * mRNAcodonasp"
    reversible 0
    module "canonical-termination"
    domain "translation"
    logic "&#38;"
    type "chemical_reaction"
    level 2
  ]
  node [
    id 320
    label "term000214"
    primary "1 rf2 * Asite * mRNAcodonUGA * rf3 * gtp + 1 Psite * trnaglu * mRNAcodonglu + 1 Esite -[module:canonical-termination, domain:translation, logic:&#38;]-> 1 rf2 * Asite * mRNAcodonUGA * rf3 * gtp + 1 Esite * Psite * trnaglu * mRNAcodonglu"
    reversible 0
    module "canonical-termination"
    domain "translation"
    logic "&#38;"
    type "chemical_reaction"
    level 2
  ]
  node [
    id 321
    label "term000215"
    primary "1 rf2 * Asite * mRNAcodonUGA * rf3 * gtp + 1 Psite * trnaphe * mRNAcodonphe + 1 Esite -[module:canonical-termination, domain:translation, logic:&#38;]-> 1 rf2 * Asite * mRNAcodonUGA * rf3 * gtp + 1 Esite * Psite * trnaphe * mRNAcodonphe"
    reversible 0
    module "canonical-termination"
    domain "translation"
    logic "&#38;"
    type "chemical_reaction"
    level 2
  ]
  node [
    id 322
    label "term000216"
    primary "1 rf2 * Asite * mRNAcodonUGA * rf3 * gtp + 1 Psite * trnagly * mRNAcodongly + 1 Esite -[module:canonical-termination, domain:translation, logic:&#38;]-> 1 rf2 * Asite * mRNAcodonUGA * rf3 * gtp + 1 Esite * Psite * trnagly * mRNAcodongly"
    reversible 0
    module "canonical-termination"
    domain "translation"
    logic "&#38;"
    type "chemical_reaction"
    level 2
  ]
  node [
    id 323
    label "term000217"
    primary "1 rf2 * Asite * mRNAcodonUGA * rf3 * gtp + 1 Psite * trnahis * mRNAcodonhis + 1 Esite -[module:canonical-termination, domain:translation, logic:&#38;]-> 1 rf2 * Asite * mRNAcodonUGA * rf3 * gtp + 1 Esite * Psite * trnahis * mRNAcodonhis"
    reversible 0
    module "canonical-termination"
    domain "translation"
    logic "&#38;"
    type "chemical_reaction"
    level 2
  ]
  node [
    id 324
    label "term000218"
    primary "1 rf2 * Asite * mRNAcodonUGA * rf3 * gtp + 1 Psite * trnaile * mRNAcodonile + 1 Esite -[module:canonical-termination, domain:translation, logic:&#38;]-> 1 rf2 * Asite * mRNAcodonUGA * rf3 * gtp + 1 Esite * Psite * trnaile * mRNAcodonile"
    reversible 0
    module "canonical-termination"
    domain "translation"
    logic "&#38;"
    type "chemical_reaction"
    level 2
  ]
  node [
    id 325
    label "term000219"
    primary "1 rf2 * Asite * mRNAcodonUGA * rf3 * gtp + 1 Psite * trnalys * mRNAcodonlys + 1 Esite -[module:canonical-termination, domain:translation, logic:&#38;]-> 1 rf2 * Asite * mRNAcodonUGA * rf3 * gtp + 1 Esite * Psite * trnalys * mRNAcodonlys"
    reversible 0
    module "canonical-termination"
    domain "translation"
    logic "&#38;"
    type "chemical_reaction"
    level 2
  ]
  node [
    id 326
    label "term000220"
    primary "1 rf2 * Asite * mRNAcodonUGA * rf3 * gtp + 1 Psite * trnamet * mRNAcodonmet + 1 Esite -[module:canonical-termination, domain:translation, logic:&#38;]-> 1 rf2 * Asite * mRNAcodonUGA * rf3 * gtp + 1 Esite * Psite * trnamet * mRNAcodonmet"
    reversible 0
    module "canonical-termination"
    domain "translation"
    logic "&#38;"
    type "chemical_reaction"
    level 2
  ]
  node [
    id 327
    label "term000221"
    primary "1 rf2 * Asite * mRNAcodonUGA * rf3 * gtp + 1 Psite * trnaleu * mRNAcodonleu + 1 Esite -[module:canonical-termination, domain:translation, logic:&#38;]-> 1 rf2 * Asite * mRNAcodonUGA * rf3 * gtp + 1 Esite * Psite * trnaleu * mRNAcodonleu"
    reversible 0
    module "canonical-termination"
    domain "translation"
    logic "&#38;"
    type "chemical_reaction"
    level 2
  ]
  node [
    id 328
    label "term000222"
    primary "1 rf2 * Asite * mRNAcodonUGA * rf3 * gtp + 1 Psite * trnaasn * mRNAcodonasn + 1 Esite -[module:canonical-termination, domain:translation, logic:&#38;]-> 1 rf2 * Asite * mRNAcodonUGA * rf3 * gtp + 1 Esite * Psite * trnaasn * mRNAcodonasn"
    reversible 0
    module "canonical-termination"
    domain "translation"
    logic "&#38;"
    type "chemical_reaction"
    level 2
  ]
  node [
    id 329
    label "term000223"
    primary "1 rf2 * Asite * mRNAcodonUGA * rf3 * gtp + 1 Psite * trnapro * mRNAcodonpro + 1 Esite -[module:canonical-termination, domain:translation, logic:&#38;]-> 1 rf2 * Asite * mRNAcodonUGA * rf3 * gtp + 1 Esite * Psite * trnapro * mRNAcodonpro"
    reversible 0
    module "canonical-termination"
    domain "translation"
    logic "&#38;"
    type "chemical_reaction"
    level 2
  ]
  node [
    id 330
    label "term000224"
    primary "1 rf2 * Asite * mRNAcodonUGA * rf3 * gtp + 1 Psite * trnagln * mRNAcodongln + 1 Esite -[module:canonical-termination, domain:translation, logic:&#38;]-> 1 rf2 * Asite * mRNAcodonUGA * rf3 * gtp + 1 Esite * Psite * trnagln * mRNAcodongln"
    reversible 0
    module "canonical-termination"
    domain "translation"
    logic "&#38;"
    type "chemical_reaction"
    level 2
  ]
  node [
    id 331
    label "term000225"
    primary "1 rf2 * Asite * mRNAcodonUGA * rf3 * gtp + 1 Psite * trnaarg * mRNAcodonarg + 1 Esite -[module:canonical-termination, domain:translation, logic:&#38;]-> 1 rf2 * Asite * mRNAcodonUGA * rf3 * gtp + 1 Esite * Psite * trnaarg * mRNAcodonarg"
    reversible 0
    module "canonical-termination"
    domain "translation"
    logic "&#38;"
    type "chemical_reaction"
    level 2
  ]
  node [
    id 332
    label "term000226"
    primary "1 rf2 * Asite * mRNAcodonUGA * rf3 * gtp + 1 Psite * trnaser * mRNAcodonser + 1 Esite -[module:canonical-termination, domain:translation, logic:&#38;]-> 1 rf2 * Asite * mRNAcodonUGA * rf3 * gtp + 1 Esite * Psite * trnaser * mRNAcodonser"
    reversible 0
    module "canonical-termination"
    domain "translation"
    logic "&#38;"
    type "chemical_reaction"
    level 2
  ]
  node [
    id 333
    label "term000227"
    primary "1 rf2 * Asite * mRNAcodonUGA * rf3 * gtp + 1 Psite * trnathr * mRNAcodonthr + 1 Esite -[module:canonical-termination, domain:translation, logic:&#38;]-> 1 rf2 * Asite * mRNAcodonUGA * rf3 * gtp + 1 Esite * Psite * trnathr * mRNAcodonthr"
    reversible 0
    module "canonical-termination"
    domain "translation"
    logic "&#38;"
    type "chemical_reaction"
    level 2
  ]
  node [
    id 334
    label "term000228"
    primary "1 rf2 * Asite * mRNAcodonUGA * rf3 * gtp + 1 Psite * trnaval * mRNAcodonval + 1 Esite -[module:canonical-termination, domain:translation, logic:&#38;]-> 1 rf2 * Asite * mRNAcodonUGA * rf3 * gtp + 1 Esite * Psite * trnaval * mRNAcodonval"
    reversible 0
    module "canonical-termination"
    domain "translation"
    logic "&#38;"
    type "chemical_reaction"
    level 2
  ]
  node [
    id 335
    label "term000229"
    primary "1 rf2 * Asite * mRNAcodonUGA * rf3 * gtp + 1 Psite * trnatrp * mRNAcodontrp + 1 Esite -[module:canonical-termination, domain:translation, logic:&#38;]-> 1 rf2 * Asite * mRNAcodonUGA * rf3 * gtp + 1 Esite * Psite * trnatrp * mRNAcodontrp"
    reversible 0
    module "canonical-termination"
    domain "translation"
    logic "&#38;"
    type "chemical_reaction"
    level 2
  ]
  node [
    id 336
    label "term000230"
    primary "1 rf2 * Asite * mRNAcodonUGA * rf3 * gtp + 1 Psite * trnatyr * mRNAcodontyr + 1 Esite -[module:canonical-termination, domain:translation, logic:&#38;]-> 1 rf2 * Asite * mRNAcodonUGA * rf3 * gtp + 1 Esite * Psite * trnatyr * mRNAcodontyr"
    reversible 0
    module "canonical-termination"
    domain "translation"
    logic "&#38;"
    type "chemical_reaction"
    level 2
  ]
  node [
    id 337
    label "term000231"
    primary "1 rf2 * Asite * mRNAcodonUGA * rf3 * gtp + 1 Esite * Psite * trnatyr * mRNAcodontyr -[module:canonical-termination, domain:translation, logic:&#38;]-> 1 Asite * mRNAcodonUGA + 1 rf2 + 1 rf3 * gdp + 1 pi + 1 Esite * Psite * trnatyr * mRNAcodontyr"
    reversible 0
    module "canonical-termination"
    domain "translation"
    logic "&#38;"
    type "chemical_reaction"
    level 2
  ]
  node [
    id 338
    label "term000232"
    primary "1 rf2 * Asite * mRNAcodonUGA + 1 Psite * mRNAcodonala * trnaala + 1 Esite -[module:canonical-termination, domain:translation, logic:&#38;]-> 1 rf2 * Asite * mRNAcodonUGA + 1 Psite * Esite * mRNAcodonala * trnaala"
    reversible 0
    module "canonical-termination"
    domain "translation"
    logic "&#38;"
    type "chemical_reaction"
    level 2
  ]
  node [
    id 339
    label "term000233"
    primary "1 rf2 * Asite * mRNAcodonUGA + 1 Psite * mRNAcodoncys * trnacys + 1 Esite -[module:canonical-termination, domain:translation, logic:&#38;]-> 1 rf2 * Asite * mRNAcodonUGA + 1 Psite * Esite * mRNAcodoncys * trnacys"
    reversible 0
    module "canonical-termination"
    domain "translation"
    logic "&#38;"
    type "chemical_reaction"
    level 2
  ]
  node [
    id 340
    label "term000234"
    primary "1 rf2 * Asite * mRNAcodonUGA + 1 Psite * mRNAcodonasp * trnaasp + 1 Esite -[module:canonical-termination, domain:translation, logic:&#38;]-> 1 rf2 * Asite * mRNAcodonUGA + 1 Psite * Esite * mRNAcodonasp * trnaasp"
    reversible 0
    module "canonical-termination"
    domain "translation"
    logic "&#38;"
    type "chemical_reaction"
    level 2
  ]
  node [
    id 341
    label "term000235"
    primary "1 rf2 * Asite * mRNAcodonUGA + 1 Psite * mRNAcodonglu * trnaglu + 1 Esite -[module:canonical-termination, domain:translation, logic:&#38;]-> 1 rf2 * Asite * mRNAcodonUGA + 1 Psite * Esite * mRNAcodonglu * trnaglu"
    reversible 0
    module "canonical-termination"
    domain "translation"
    logic "&#38;"
    type "chemical_reaction"
    level 2
  ]
  node [
    id 342
    label "term000236"
    primary "1 rf2 * Asite * mRNAcodonUGA + 1 Psite * mRNAcodonphe * trnaphe + 1 Esite -[module:canonical-termination, domain:translation, logic:&#38;]-> 1 rf2 * Asite * mRNAcodonUGA + 1 Psite * Esite * mRNAcodonphe * trnaphe"
    reversible 0
    module "canonical-termination"
    domain "translation"
    logic "&#38;"
    type "chemical_reaction"
    level 2
  ]
  node [
    id 343
    label "term000237"
    primary "1 rf2 * Asite * mRNAcodonUGA + 1 Psite * mRNAcodongly * trnagly + 1 Esite -[module:canonical-termination, domain:translation, logic:&#38;]-> 1 rf2 * Asite * mRNAcodonUGA + 1 Psite * Esite * mRNAcodongly * trnagly"
    reversible 0
    module "canonical-termination"
    domain "translation"
    logic "&#38;"
    type "chemical_reaction"
    level 2
  ]
  node [
    id 344
    label "term000238"
    primary "1 rf2 * Asite * mRNAcodonUGA + 1 Psite * mRNAcodonhis * trnahis + 1 Esite -[module:canonical-termination, domain:translation, logic:&#38;]-> 1 rf2 * Asite * mRNAcodonUGA + 1 Psite * Esite * mRNAcodonhis * trnahis"
    reversible 0
    module "canonical-termination"
    domain "translation"
    logic "&#38;"
    type "chemical_reaction"
    level 2
  ]
  node [
    id 345
    label "term000239"
    primary "1 rf2 * Asite * mRNAcodonUGA + 1 Psite * mRNAcodonile * trnaile + 1 Esite -[module:canonical-termination, domain:translation, logic:&#38;]-> 1 rf2 * Asite * mRNAcodonUGA + 1 Psite * Esite * mRNAcodonile * trnaile"
    reversible 0
    module "canonical-termination"
    domain "translation"
    logic "&#38;"
    type "chemical_reaction"
    level 2
  ]
  node [
    id 346
    label "term000240"
    primary "1 rf2 * Asite * mRNAcodonUGA + 1 Psite * mRNAcodonlys * trnalys + 1 Esite -[module:canonical-termination, domain:translation, logic:&#38;]-> 1 rf2 * Asite * mRNAcodonUGA + 1 Psite * Esite * mRNAcodonlys * trnalys"
    reversible 0
    module "canonical-termination"
    domain "translation"
    logic "&#38;"
    type "chemical_reaction"
    level 2
  ]
  node [
    id 347
    label "term000241"
    primary "1 rf2 * Asite * mRNAcodonUGA + 1 Psite * mRNAcodonmet * trnamet + 1 Esite -[module:canonical-termination, domain:translation, logic:&#38;]-> 1 rf2 * Asite * mRNAcodonUGA + 1 Psite * Esite * mRNAcodonmet * trnamet"
    reversible 0
    module "canonical-termination"
    domain "translation"
    logic "&#38;"
    type "chemical_reaction"
    level 2
  ]
  node [
    id 348
    label "term000242"
    primary "1 rf2 * Asite * mRNAcodonUGA + 1 Psite * mRNAcodonleu * trnaleu + 1 Esite -[module:canonical-termination, domain:translation, logic:&#38;]-> 1 rf2 * Asite * mRNAcodonUGA + 1 Psite * Esite * mRNAcodonleu * trnaleu"
    reversible 0
    module "canonical-termination"
    domain "translation"
    logic "&#38;"
    type "chemical_reaction"
    level 2
  ]
  node [
    id 349
    label "term000243"
    primary "1 rf2 * Asite * mRNAcodonUGA + 1 Psite * mRNAcodonasn * trnaasn + 1 Esite -[module:canonical-termination, domain:translation, logic:&#38;]-> 1 rf2 * Asite * mRNAcodonUGA + 1 Psite * Esite * mRNAcodonasn * trnaasn"
    reversible 0
    module "canonical-termination"
    domain "translation"
    logic "&#38;"
    type "chemical_reaction"
    level 2
  ]
  node [
    id 350
    label "term000244"
    primary "1 rf2 * Asite * mRNAcodonUGA + 1 Psite * mRNAcodonpro * trnapro + 1 Esite -[module:canonical-termination, domain:translation, logic:&#38;]-> 1 rf2 * Asite * mRNAcodonUGA + 1 Psite * Esite * mRNAcodonpro * trnapro"
    reversible 0
    module "canonical-termination"
    domain "translation"
    logic "&#38;"
    type "chemical_reaction"
    level 2
  ]
  node [
    id 351
    label "term000245"
    primary "1 rf2 * Asite * mRNAcodonUGA + 1 Psite * mRNAcodongln * trnagln + 1 Esite -[module:canonical-termination, domain:translation, logic:&#38;]-> 1 rf2 * Asite * mRNAcodonUGA + 1 Psite * Esite * mRNAcodongln * trnagln"
    reversible 0
    module "canonical-termination"
    domain "translation"
    logic "&#38;"
    type "chemical_reaction"
    level 2
  ]
  node [
    id 352
    label "term000246"
    primary "1 rf2 * Asite * mRNAcodonUGA + 1 Psite * mRNAcodonarg * trnaarg + 1 Esite -[module:canonical-termination, domain:translation, logic:&#38;]-> 1 rf2 * Asite * mRNAcodonUGA + 1 Psite * Esite * mRNAcodonarg * trnaarg"
    reversible 0
    module "canonical-termination"
    domain "translation"
    logic "&#38;"
    type "chemical_reaction"
    level 2
  ]
  node [
    id 353
    label "term000247"
    primary "1 rf2 * Asite * mRNAcodonUGA + 1 Psite * mRNAcodonser * trnaser + 1 Esite -[module:canonical-termination, domain:translation, logic:&#38;]-> 1 rf2 * Asite * mRNAcodonUGA + 1 Psite * Esite * mRNAcodonser * trnaser"
    reversible 0
    module "canonical-termination"
    domain "translation"
    logic "&#38;"
    type "chemical_reaction"
    level 2
  ]
  node [
    id 354
    label "term000248"
    primary "1 rf2 * Asite * mRNAcodonUGA + 1 Psite * mRNAcodonthr * trnathr + 1 Esite -[module:canonical-termination, domain:translation, logic:&#38;]-> 1 rf2 * Asite * mRNAcodonUGA + 1 Psite * Esite * mRNAcodonthr * trnathr"
    reversible 0
    module "canonical-termination"
    domain "translation"
    logic "&#38;"
    type "chemical_reaction"
    level 2
  ]
  node [
    id 355
    label "term000249"
    primary "1 rf2 * Asite * mRNAcodonUGA + 1 Psite * mRNAcodonval * trnaval + 1 Esite -[module:canonical-termination, domain:translation, logic:&#38;]-> 1 rf2 * Asite * mRNAcodonUGA + 1 Psite * Esite * mRNAcodonval * trnaval"
    reversible 0
    module "canonical-termination"
    domain "translation"
    logic "&#38;"
    type "chemical_reaction"
    level 2
  ]
  node [
    id 356
    label "term000250"
    primary "1 rf2 * Asite * mRNAcodonUGA + 1 Psite * mRNAcodontrp * trnatrp + 1 Esite -[module:canonical-termination, domain:translation, logic:&#38;]-> 1 rf2 * Asite * mRNAcodonUGA + 1 Psite * Esite * mRNAcodontrp * trnatrp"
    reversible 0
    module "canonical-termination"
    domain "translation"
    logic "&#38;"
    type "chemical_reaction"
    level 2
  ]
  node [
    id 357
    label "term000251"
    primary "1 rf2 * Asite * mRNAcodonUGA + 1 Psite * mRNAcodontyr * trnatyr + 1 Esite -[module:canonical-termination, domain:translation, logic:&#38;]-> 1 rf2 * Asite * mRNAcodonUGA + 1 Psite * Esite * mRNAcodontyr * trnatyr"
    reversible 0
    module "canonical-termination"
    domain "translation"
    logic "&#38;"
    type "chemical_reaction"
    level 2
  ]
  node [
    id 358
    label "term000252"
    primary "1 mRNAcodonUAA + 1 Asite -[module:canonical-termination, domain:translation, logic:&#38;]-> 1 Asite * mRNAcodonUAA"
    reversible 0
    module "canonical-termination"
    domain "translation"
    logic "&#38;"
    type "chemical_reaction"
    level 2
  ]
  node [
    id 359
    label "term000253"
    primary "1 rf2 + 1 Asite * mRNAcodonUAA -[module:canonical-termination, domain:translation, logic:&#38;]-> 1 rf2 * Asite * mRNAcodonUAA"
    reversible 0
    module "canonical-termination"
    domain "translation"
    logic "&#38;"
    type "chemical_reaction"
    level 2
  ]
  node [
    id 360
    label "term000254"
    primary "1 rf2 * Asite * mRNAcodonUAA + 1 Psite * mRNAcodonala * trnaala * peptide -[module:canonical-termination, domain:translation, logic:&#38;]-> 1 rf2 * Asite * mRNAcodonUAA + 1 Psite * mRNAcodonala * trnaala + 1 peptide "
    reversible 0
    module "canonical-termination"
    domain "translation"
    logic "&#38;"
    type "chemical_reaction"
    level 2
  ]
  node [
    id 361
    label "term000255"
    primary "1 rf2 * Asite * mRNAcodonUAA + 1 Psite * mRNAcodoncys * trnacys * peptide -[module:canonical-termination, domain:translation, logic:&#38;]-> 1 rf2 * Asite * mRNAcodonUAA + 1 Psite * mRNAcodoncys * trnacys + 1 peptide "
    reversible 0
    module "canonical-termination"
    domain "translation"
    logic "&#38;"
    type "chemical_reaction"
    level 2
  ]
  node [
    id 362
    label "term000256"
    primary "1 rf2 * Asite * mRNAcodonUAA + 1 Psite * mRNAcodonasp * trnaasp * peptide -[module:canonical-termination, domain:translation, logic:&#38;]-> 1 rf2 * Asite * mRNAcodonUAA + 1 Psite * mRNAcodonasp * trnaasp + 1 peptide "
    reversible 0
    module "canonical-termination"
    domain "translation"
    logic "&#38;"
    type "chemical_reaction"
    level 2
  ]
  node [
    id 363
    label "term000257"
    primary "1 rf2 * Asite * mRNAcodonUAA + 1 Psite * mRNAcodonglu * trnaglu * peptide -[module:canonical-termination, domain:translation, logic:&#38;]-> 1 rf2 * Asite * mRNAcodonUAA + 1 Psite * mRNAcodonglu * trnaglu + 1 peptide "
    reversible 0
    module "canonical-termination"
    domain "translation"
    logic "&#38;"
    type "chemical_reaction"
    level 2
  ]
  node [
    id 364
    label "term000258"
    primary "1 rf2 * Asite * mRNAcodonUAA + 1 Psite * mRNAcodonphe * trnaphe * peptide -[module:canonical-termination, domain:translation, logic:&#38;]-> 1 rf2 * Asite * mRNAcodonUAA + 1 Psite * mRNAcodonphe * trnaphe + 1 peptide "
    reversible 0
    module "canonical-termination"
    domain "translation"
    logic "&#38;"
    type "chemical_reaction"
    level 2
  ]
  node [
    id 365
    label "term000259"
    primary "1 rf2 * Asite * mRNAcodonUAA + 1 Psite * mRNAcodongly * trnagly * peptide -[module:canonical-termination, domain:translation, logic:&#38;]-> 1 rf2 * Asite * mRNAcodonUAA + 1 Psite * mRNAcodongly * trnagly + 1 peptide "
    reversible 0
    module "canonical-termination"
    domain "translation"
    logic "&#38;"
    type "chemical_reaction"
    level 2
  ]
  node [
    id 366
    label "term000260"
    primary "1 rf2 * Asite * mRNAcodonUAA + 1 Psite * mRNAcodonhis * trnahis * peptide -[module:canonical-termination, domain:translation, logic:&#38;]-> 1 rf2 * Asite * mRNAcodonUAA + 1 Psite * mRNAcodonhis * trnahis + 1 peptide "
    reversible 0
    module "canonical-termination"
    domain "translation"
    logic "&#38;"
    type "chemical_reaction"
    level 2
  ]
  node [
    id 367
    label "term000261"
    primary "1 rf2 * Asite * mRNAcodonUAA + 1 Psite * mRNAcodonile * trnaile * peptide -[module:canonical-termination, domain:translation, logic:&#38;]-> 1 rf2 * Asite * mRNAcodonUAA + 1 Psite * mRNAcodonile * trnaile + 1 peptide "
    reversible 0
    module "canonical-termination"
    domain "translation"
    logic "&#38;"
    type "chemical_reaction"
    level 2
  ]
  node [
    id 368
    label "term000262"
    primary "1 rf2 * Asite * mRNAcodonUAA + 1 Psite * mRNAcodonlys * trnalys * peptide -[module:canonical-termination, domain:translation, logic:&#38;]-> 1 rf2 * Asite * mRNAcodonUAA + 1 Psite * mRNAcodonlys * trnalys + 1 peptide "
    reversible 0
    module "canonical-termination"
    domain "translation"
    logic "&#38;"
    type "chemical_reaction"
    level 2
  ]
  node [
    id 369
    label "term000263"
    primary "1 rf2 * Asite * mRNAcodonUAA + 1 Psite * mRNAcodonmet * trnamet * peptide -[module:canonical-termination, domain:translation, logic:&#38;]-> 1 rf2 * Asite * mRNAcodonUAA + 1 Psite * mRNAcodonmet * trnamet + 1 peptide "
    reversible 0
    module "canonical-termination"
    domain "translation"
    logic "&#38;"
    type "chemical_reaction"
    level 2
  ]
  node [
    id 370
    label "term000264"
    primary "1 rf2 * Asite * mRNAcodonUAA + 1 Psite * mRNAcodonleu * trnaleu * peptide -[module:canonical-termination, domain:translation, logic:&#38;]-> 1 rf2 * Asite * mRNAcodonUAA + 1 Psite * mRNAcodonleu * trnaleu + 1 peptide "
    reversible 0
    module "canonical-termination"
    domain "translation"
    logic "&#38;"
    type "chemical_reaction"
    level 2
  ]
  node [
    id 371
    label "term000265"
    primary "1 rf2 * Asite * mRNAcodonUAA + 1 Psite * mRNAcodonasn * trnaasn * peptide -[module:canonical-termination, domain:translation, logic:&#38;]-> 1 rf2 * Asite * mRNAcodonUAA + 1 Psite * mRNAcodonasn * trnaasn + 1 peptide "
    reversible 0
    module "canonical-termination"
    domain "translation"
    logic "&#38;"
    type "chemical_reaction"
    level 2
  ]
  node [
    id 372
    label "term000266"
    primary "1 rf2 * Asite * mRNAcodonUAA + 1 Psite * mRNAcodonpro * trnapro * peptide -[module:canonical-termination, domain:translation, logic:&#38;]-> 1 rf2 * Asite * mRNAcodonUAA + 1 Psite * mRNAcodonpro * trnapro + 1 peptide "
    reversible 0
    module "canonical-termination"
    domain "translation"
    logic "&#38;"
    type "chemical_reaction"
    level 2
  ]
  node [
    id 373
    label "term000267"
    primary "1 rf2 * Asite * mRNAcodonUAA + 1 Psite * mRNAcodongln * trnagln * peptide -[module:canonical-termination, domain:translation, logic:&#38;]-> 1 rf2 * Asite * mRNAcodonUAA + 1 Psite * mRNAcodongln * trnagln + 1 peptide "
    reversible 0
    module "canonical-termination"
    domain "translation"
    logic "&#38;"
    type "chemical_reaction"
    level 2
  ]
  node [
    id 374
    label "term000268"
    primary "1 rf2 * Asite * mRNAcodonUAA + 1 Psite * mRNAcodonarg * trnaarg * peptide -[module:canonical-termination, domain:translation, logic:&#38;]-> 1 rf2 * Asite * mRNAcodonUAA + 1 Psite * mRNAcodonarg * trnaarg + 1 peptide "
    reversible 0
    module "canonical-termination"
    domain "translation"
    logic "&#38;"
    type "chemical_reaction"
    level 2
  ]
  node [
    id 375
    label "term000269"
    primary "1 rf2 * Asite * mRNAcodonUAA + 1 Psite * mRNAcodonser * trnaser * peptide -[module:canonical-termination, domain:translation, logic:&#38;]-> 1 rf2 * Asite * mRNAcodonUAA + 1 Psite * mRNAcodonser * trnaser + 1 peptide "
    reversible 0
    module "canonical-termination"
    domain "translation"
    logic "&#38;"
    type "chemical_reaction"
    level 2
  ]
  node [
    id 376
    label "term000270"
    primary "1 rf2 * Asite * mRNAcodonUAA + 1 Psite * mRNAcodonthr * trnathr * peptide -[module:canonical-termination, domain:translation, logic:&#38;]-> 1 rf2 * Asite * mRNAcodonUAA + 1 Psite * mRNAcodonthr * trnathr + 1 peptide "
    reversible 0
    module "canonical-termination"
    domain "translation"
    logic "&#38;"
    type "chemical_reaction"
    level 2
  ]
  node [
    id 377
    label "term000271"
    primary "1 rf2 * Asite * mRNAcodonUAA + 1 Psite * mRNAcodonval * trnaval * peptide -[module:canonical-termination, domain:translation, logic:&#38;]-> 1 rf2 * Asite * mRNAcodonUAA + 1 Psite * mRNAcodonval * trnaval + 1 peptide "
    reversible 0
    module "canonical-termination"
    domain "translation"
    logic "&#38;"
    type "chemical_reaction"
    level 2
  ]
  node [
    id 378
    label "term000272"
    primary "1 rf2 * Asite * mRNAcodonUAA + 1 Psite * mRNAcodontrp * trnatrp * peptide -[module:canonical-termination, domain:translation, logic:&#38;]-> 1 rf2 * Asite * mRNAcodonUAA + 1 Psite * mRNAcodontrp * trnatrp + 1 peptide "
    reversible 0
    module "canonical-termination"
    domain "translation"
    logic "&#38;"
    type "chemical_reaction"
    level 2
  ]
  node [
    id 379
    label "term000273"
    primary "1 rf2 * Asite * mRNAcodonUAA + 1 Psite * mRNAcodontyr * trnatyr * peptide -[module:canonical-termination, domain:translation, logic:&#38;]-> 1 rf2 * Asite * mRNAcodonUAA + 1 Psite * mRNAcodontyr * trnatyr + 1 peptide "
    reversible 0
    module "canonical-termination"
    domain "translation"
    logic "&#38;"
    type "chemical_reaction"
    level 2
  ]
  node [
    id 380
    label "term000274"
    primary " 1 rf2 * Asite * mRNAcodonUAA + 1 rf3 * gtp -[module:canonical-termination, domain:translation, logic:&#38;]-> 1 rf2 * Asite * mRNAcodonUAA * rf3 * gtp"
    reversible 0
    module "canonical-termination"
    domain "translation"
    logic "&#38;"
    type "chemical_reaction"
    level 2
  ]
  node [
    id 381
    label "term000275"
    primary "1 rf2 * Asite * mRNAcodonUAA + 1 Psite * mRNAcodonala * trnaala * peptide + 1 rf3 * gtp -[module:canonical-termination, domain:translation, logic:&#38;]-> 1 rf2 * Asite * mRNAcodonUAA * rf3 * gtp + 1 Psite * trnaala * mRNAcodonala + 1 peptide"
    reversible 0
    module "canonical-termination"
    domain "translation"
    logic "&#38;"
    type "chemical_reaction"
    level 2
  ]
  node [
    id 382
    label "term000276"
    primary "1 rf2 * Asite * mRNAcodonUAA + 1 Psite * mRNAcodoncys * trnacys * peptide + 1 rf3 * gtp -[module:canonical-termination, domain:translation, logic:&#38;]-> 1 rf2 * Asite * mRNAcodonUAA * rf3 * gtp + 1 Psite * trnacys * mRNAcodoncys + 1 peptide"
    reversible 0
    module "canonical-termination"
    domain "translation"
    logic "&#38;"
    type "chemical_reaction"
    level 2
  ]
  node [
    id 383
    label "term000277"
    primary "1 rf2 * Asite * mRNAcodonUAA + 1 Psite * mRNAcodonasp * trnaasp * peptide + 1 rf3 * gtp -[module:canonical-termination, domain:translation, logic:&#38;]-> 1 rf2 * Asite * mRNAcodonUAA * rf3 * gtp + 1 Psite * trnaasp * mRNAcodonasp + 1 peptide"
    reversible 0
    module "canonical-termination"
    domain "translation"
    logic "&#38;"
    type "chemical_reaction"
    level 2
  ]
  node [
    id 384
    label "term000278"
    primary "1 rf2 * Asite * mRNAcodonUAA + 1 Psite * mRNAcodonglu * trnaglu * peptide + 1 rf3 * gtp -[module:canonical-termination, domain:translation, logic:&#38;]-> 1 rf2 * Asite * mRNAcodonUAA * rf3 * gtp + 1 Psite * trnaglu * mRNAcodonglu + 1 peptide"
    reversible 0
    module "canonical-termination"
    domain "translation"
    logic "&#38;"
    type "chemical_reaction"
    level 2
  ]
  node [
    id 385
    label "term000279"
    primary "1 rf2 * Asite * mRNAcodonUAA + 1 Psite * mRNAcodonphe * trnaphe * peptide + 1 rf3 * gtp -[module:canonical-termination, domain:translation, logic:&#38;]-> 1 rf2 * Asite * mRNAcodonUAA * rf3 * gtp + 1 Psite * trnaphe * mRNAcodonphe + 1 peptide"
    reversible 0
    module "canonical-termination"
    domain "translation"
    logic "&#38;"
    type "chemical_reaction"
    level 2
  ]
  node [
    id 386
    label "term000280"
    primary "1 rf2 * Asite * mRNAcodonUAA + 1 Psite * mRNAcodongly * trnagly * peptide + 1 rf3 * gtp -[module:canonical-termination, domain:translation, logic:&#38;]-> 1 rf2 * Asite * mRNAcodonUAA * rf3 * gtp + 1 Psite * trnagly * mRNAcodongly + 1 peptide"
    reversible 0
    module "canonical-termination"
    domain "translation"
    logic "&#38;"
    type "chemical_reaction"
    level 2
  ]
  node [
    id 387
    label "term000281"
    primary "1 rf2 * Asite * mRNAcodonUAA + 1 Psite * mRNAcodonhis * trnahis * peptide + 1 rf3 * gtp -[module:canonical-termination, domain:translation, logic:&#38;]-> 1 rf2 * Asite * mRNAcodonUAA * rf3 * gtp + 1 Psite * trnahis * mRNAcodonhis + 1 peptide"
    reversible 0
    module "canonical-termination"
    domain "translation"
    logic "&#38;"
    type "chemical_reaction"
    level 2
  ]
  node [
    id 388
    label "term000282"
    primary "1 rf2 * Asite * mRNAcodonUAA + 1 Psite * mRNAcodonile * trnaile * peptide + 1 rf3 * gtp -[module:canonical-termination, domain:translation, logic:&#38;]-> 1 rf2 * Asite * mRNAcodonUAA * rf3 * gtp + 1 Psite * trnaile * mRNAcodonile + 1 peptide"
    reversible 0
    module "canonical-termination"
    domain "translation"
    logic "&#38;"
    type "chemical_reaction"
    level 2
  ]
  node [
    id 389
    label "term000283"
    primary "1 rf2 * Asite * mRNAcodonUAA + 1 Psite * mRNAcodonlys * trnalys * peptide + 1 rf3 * gtp -[module:canonical-termination, domain:translation, logic:&#38;]-> 1 rf2 * Asite * mRNAcodonUAA * rf3 * gtp + 1 Psite * trnalys * mRNAcodonlys + 1 peptide"
    reversible 0
    module "canonical-termination"
    domain "translation"
    logic "&#38;"
    type "chemical_reaction"
    level 2
  ]
  node [
    id 390
    label "term000284"
    primary "1 rf2 * Asite * mRNAcodonUAA + 1 Psite * mRNAcodonmet * trnamet * peptide + 1 rf3 * gtp -[module:canonical-termination, domain:translation, logic:&#38;]-> 1 rf2 * Asite * mRNAcodonUAA * rf3 * gtp + 1 Psite * trnamet * mRNAcodonmet + 1 peptide"
    reversible 0
    module "canonical-termination"
    domain "translation"
    logic "&#38;"
    type "chemical_reaction"
    level 2
  ]
  node [
    id 391
    label "term000285"
    primary "1 rf2 * Asite * mRNAcodonUAA + 1 Psite * mRNAcodonleu * trnaleu * peptide + 1 rf3 * gtp -[module:canonical-termination, domain:translation, logic:&#38;]-> 1 rf2 * Asite * mRNAcodonUAA * rf3 * gtp + 1 Psite * trnaleu * mRNAcodonleu + 1 peptide"
    reversible 0
    module "canonical-termination"
    domain "translation"
    logic "&#38;"
    type "chemical_reaction"
    level 2
  ]
  node [
    id 392
    label "term000286"
    primary "1 rf2 * Asite * mRNAcodonUAA + 1 Psite * mRNAcodonasn * trnaasn * peptide + 1 rf3 * gtp -[module:canonical-termination, domain:translation, logic:&#38;]-> 1 rf2 * Asite * mRNAcodonUAA * rf3 * gtp + 1 Psite * trnaasn * mRNAcodonasn + 1 peptide"
    reversible 0
    module "canonical-termination"
    domain "translation"
    logic "&#38;"
    type "chemical_reaction"
    level 2
  ]
  node [
    id 393
    label "term000287"
    primary "1 rf2 * Asite * mRNAcodonUAA + 1 Psite * mRNAcodonpro * trnapro * peptide + 1 rf3 * gtp -[module:canonical-termination, domain:translation, logic:&#38;]-> 1 rf2 * Asite * mRNAcodonUAA * rf3 * gtp + 1 Psite * trnapro * mRNAcodonpro + 1 peptide"
    reversible 0
    module "canonical-termination"
    domain "translation"
    logic "&#38;"
    type "chemical_reaction"
    level 2
  ]
  node [
    id 394
    label "term000288"
    primary "1 rf2 * Asite * mRNAcodonUAA + 1 Psite * mRNAcodongln * trnagln * peptide + 1 rf3 * gtp -[module:canonical-termination, domain:translation, logic:&#38;]-> 1 rf2 * Asite * mRNAcodonUAA * rf3 * gtp + 1 Psite * trnagln * mRNAcodongln + 1 peptide"
    reversible 0
    module "canonical-termination"
    domain "translation"
    logic "&#38;"
    type "chemical_reaction"
    level 2
  ]
  node [
    id 395
    label "term000289"
    primary "1 rf2 * Asite * mRNAcodonUAA + 1 Psite * mRNAcodonarg * trnaarg * peptide + 1 rf3 * gtp -[module:canonical-termination, domain:translation, logic:&#38;]-> 1 rf2 * Asite * mRNAcodonUAA * rf3 * gtp + 1 Psite * trnaarg * mRNAcodonarg + 1 peptide"
    reversible 0
    module "canonical-termination"
    domain "translation"
    logic "&#38;"
    type "chemical_reaction"
    level 2
  ]
  node [
    id 396
    label "term000290"
    primary "1 rf2 * Asite * mRNAcodonUAA + 1 Psite * mRNAcodonser * trnaser * peptide + 1 rf3 * gtp -[module:canonical-termination, domain:translation, logic:&#38;]-> 1 rf2 * Asite * mRNAcodonUAA * rf3 * gtp + 1 Psite * trnaser * mRNAcodonser + 1 peptide"
    reversible 0
    module "canonical-termination"
    domain "translation"
    logic "&#38;"
    type "chemical_reaction"
    level 2
  ]
  node [
    id 397
    label "term000291"
    primary "1 rf2 * Asite * mRNAcodonUAA + 1 Psite * mRNAcodonthr * trnathr * peptide + 1 rf3 * gtp -[module:canonical-termination, domain:translation, logic:&#38;]-> 1 rf2 * Asite * mRNAcodonUAA * rf3 * gtp + 1 Psite * trnathr * mRNAcodonthr + 1 peptide"
    reversible 0
    module "canonical-termination"
    domain "translation"
    logic "&#38;"
    type "chemical_reaction"
    level 2
  ]
  node [
    id 398
    label "term000292"
    primary "1 rf2 * Asite * mRNAcodonUAA + 1 Psite * mRNAcodonval * trnaval * peptide + 1 rf3 * gtp -[module:canonical-termination, domain:translation, logic:&#38;]-> 1 rf2 * Asite * mRNAcodonUAA * rf3 * gtp + 1 Psite * trnaval * mRNAcodonval + 1 peptide"
    reversible 0
    module "canonical-termination"
    domain "translation"
    logic "&#38;"
    type "chemical_reaction"
    level 2
  ]
  node [
    id 399
    label "term000293"
    primary "1 rf2 * Asite * mRNAcodonUAA + 1 Psite * mRNAcodontrp * trnatrp * peptide + 1 rf3 * gtp -[module:canonical-termination, domain:translation, logic:&#38;]-> 1 rf2 * Asite * mRNAcodonUAA * rf3 * gtp + 1 Psite * trnatrp * mRNAcodontrp + 1 peptide"
    reversible 0
    module "canonical-termination"
    domain "translation"
    logic "&#38;"
    type "chemical_reaction"
    level 2
  ]
  node [
    id 400
    label "term000294"
    primary "1 rf2 * Asite * mRNAcodonUAA + 1 Psite * mRNAcodontyr * trnatyr * peptide + 1 rf3 * gtp -[module:canonical-termination, domain:translation, logic:&#38;]-> 1 rf2 * Asite * mRNAcodonUAA * rf3 * gtp + 1 Psite * trnatyr * mRNAcodontyr + 1 peptide"
    reversible 0
    module "canonical-termination"
    domain "translation"
    logic "&#38;"
    type "chemical_reaction"
    level 2
  ]
  node [
    id 401
    label "term000295"
    primary "1 rf2 * Asite * mRNAcodonUAA * rf3 * gtp + 1 Psite * trnaala * mRNAcodonala + 1 Esite -[module:canonical-termination, domain:translation, logic:&#38;]-> 1 rf2 * Asite * mRNAcodonUAA * rf3 * gtp + 1 Esite * Psite * trnaala * mRNAcodonala"
    reversible 0
    module "canonical-termination"
    domain "translation"
    logic "&#38;"
    type "chemical_reaction"
    level 2
  ]
  node [
    id 402
    label "term000296"
    primary "1 rf2 * Asite * mRNAcodonUAA * rf3 * gtp + 1 Psite * trnacys * mRNAcodoncys + 1 Esite -[module:canonical-termination, domain:translation, logic:&#38;]-> 1 rf2 * Asite * mRNAcodonUAA * rf3 * gtp + 1 Esite * Psite * trnacys * mRNAcodoncys"
    reversible 0
    module "canonical-termination"
    domain "translation"
    logic "&#38;"
    type "chemical_reaction"
    level 2
  ]
  node [
    id 403
    label "term000297"
    primary "1 rf2 * Asite * mRNAcodonUAA * rf3 * gtp + 1 Psite * trnaasp * mRNAcodonasp + 1 Esite -[module:canonical-termination, domain:translation, logic:&#38;]-> 1 rf2 * Asite * mRNAcodonUAA * rf3 * gtp + 1 Esite * Psite * trnaasp * mRNAcodonasp"
    reversible 0
    module "canonical-termination"
    domain "translation"
    logic "&#38;"
    type "chemical_reaction"
    level 2
  ]
  node [
    id 404
    label "term000298"
    primary "1 rf2 * Asite * mRNAcodonUAA * rf3 * gtp + 1 Psite * trnaglu * mRNAcodonglu + 1 Esite -[module:canonical-termination, domain:translation, logic:&#38;]-> 1 rf2 * Asite * mRNAcodonUAA * rf3 * gtp + 1 Esite * Psite * trnaglu * mRNAcodonglu"
    reversible 0
    module "canonical-termination"
    domain "translation"
    logic "&#38;"
    type "chemical_reaction"
    level 2
  ]
  node [
    id 405
    label "term000299"
    primary "1 rf2 * Asite * mRNAcodonUAA * rf3 * gtp + 1 Psite * trnaphe * mRNAcodonphe + 1 Esite -[module:canonical-termination, domain:translation, logic:&#38;]-> 1 rf2 * Asite * mRNAcodonUAA * rf3 * gtp + 1 Esite * Psite * trnaphe * mRNAcodonphe"
    reversible 0
    module "canonical-termination"
    domain "translation"
    logic "&#38;"
    type "chemical_reaction"
    level 2
  ]
  node [
    id 406
    label "term000300"
    primary "1 rf2 * Asite * mRNAcodonUAA * rf3 * gtp + 1 Psite * trnagly * mRNAcodongly + 1 Esite -[module:canonical-termination, domain:translation, logic:&#38;]-> 1 rf2 * Asite * mRNAcodonUAA * rf3 * gtp + 1 Esite * Psite * trnagly * mRNAcodongly"
    reversible 0
    module "canonical-termination"
    domain "translation"
    logic "&#38;"
    type "chemical_reaction"
    level 2
  ]
  node [
    id 407
    label "term000301"
    primary "1 rf2 * Asite * mRNAcodonUAA * rf3 * gtp + 1 Psite * trnahis * mRNAcodonhis + 1 Esite -[module:canonical-termination, domain:translation, logic:&#38;]-> 1 rf2 * Asite * mRNAcodonUAA * rf3 * gtp + 1 Esite * Psite * trnahis * mRNAcodonhis"
    reversible 0
    module "canonical-termination"
    domain "translation"
    logic "&#38;"
    type "chemical_reaction"
    level 2
  ]
  node [
    id 408
    label "term000302"
    primary "1 rf2 * Asite * mRNAcodonUAA * rf3 * gtp + 1 Psite * trnaile * mRNAcodonile + 1 Esite -[module:canonical-termination, domain:translation, logic:&#38;]-> 1 rf2 * Asite * mRNAcodonUAA * rf3 * gtp + 1 Esite * Psite * trnaile * mRNAcodonile"
    reversible 0
    module "canonical-termination"
    domain "translation"
    logic "&#38;"
    type "chemical_reaction"
    level 2
  ]
  node [
    id 409
    label "term000303"
    primary "1 rf2 * Asite * mRNAcodonUAA * rf3 * gtp + 1 Psite * trnalys * mRNAcodonlys + 1 Esite -[module:canonical-termination, domain:translation, logic:&#38;]-> 1 rf2 * Asite * mRNAcodonUAA * rf3 * gtp + 1 Esite * Psite * trnalys * mRNAcodonlys"
    reversible 0
    module "canonical-termination"
    domain "translation"
    logic "&#38;"
    type "chemical_reaction"
    level 2
  ]
  node [
    id 410
    label "term000304"
    primary "1 rf2 * Asite * mRNAcodonUAA * rf3 * gtp + 1 Psite * trnamet * mRNAcodonmet + 1 Esite -[module:canonical-termination, domain:translation, logic:&#38;]-> 1 rf2 * Asite * mRNAcodonUAA * rf3 * gtp + 1 Esite * Psite * trnamet * mRNAcodonmet"
    reversible 0
    module "canonical-termination"
    domain "translation"
    logic "&#38;"
    type "chemical_reaction"
    level 2
  ]
  node [
    id 411
    label "term000305"
    primary "1 rf2 * Asite * mRNAcodonUAA * rf3 * gtp + 1 Psite * trnaleu * mRNAcodonleu + 1 Esite -[module:canonical-termination, domain:translation, logic:&#38;]-> 1 rf2 * Asite * mRNAcodonUAA * rf3 * gtp + 1 Esite * Psite * trnaleu * mRNAcodonleu"
    reversible 0
    module "canonical-termination"
    domain "translation"
    logic "&#38;"
    type "chemical_reaction"
    level 2
  ]
  node [
    id 412
    label "term000306"
    primary "1 rf2 * Asite * mRNAcodonUAA * rf3 * gtp + 1 Psite * trnaasn * mRNAcodonasn + 1 Esite -[module:canonical-termination, domain:translation, logic:&#38;]-> 1 rf2 * Asite * mRNAcodonUAA * rf3 * gtp + 1 Esite * Psite * trnaasn * mRNAcodonasn"
    reversible 0
    module "canonical-termination"
    domain "translation"
    logic "&#38;"
    type "chemical_reaction"
    level 2
  ]
  node [
    id 413
    label "term000307"
    primary "1 rf2 * Asite * mRNAcodonUAA * rf3 * gtp + 1 Psite * trnapro * mRNAcodonpro + 1 Esite -[module:canonical-termination, domain:translation, logic:&#38;]-> 1 rf2 * Asite * mRNAcodonUAA * rf3 * gtp + 1 Esite * Psite * trnapro * mRNAcodonpro"
    reversible 0
    module "canonical-termination"
    domain "translation"
    logic "&#38;"
    type "chemical_reaction"
    level 2
  ]
  node [
    id 414
    label "term000308"
    primary "1 rf2 * Asite * mRNAcodonUAA * rf3 * gtp + 1 Psite * trnagln * mRNAcodongln + 1 Esite -[module:canonical-termination, domain:translation, logic:&#38;]-> 1 rf2 * Asite * mRNAcodonUAA * rf3 * gtp + 1 Esite * Psite * trnagln * mRNAcodongln"
    reversible 0
    module "canonical-termination"
    domain "translation"
    logic "&#38;"
    type "chemical_reaction"
    level 2
  ]
  node [
    id 415
    label "term000309"
    primary "1 rf2 * Asite * mRNAcodonUAA * rf3 * gtp + 1 Psite * trnaarg * mRNAcodonarg + 1 Esite -[module:canonical-termination, domain:translation, logic:&#38;]-> 1 rf2 * Asite * mRNAcodonUAA * rf3 * gtp + 1 Esite * Psite * trnaarg * mRNAcodonarg"
    reversible 0
    module "canonical-termination"
    domain "translation"
    logic "&#38;"
    type "chemical_reaction"
    level 2
  ]
  node [
    id 416
    label "term000310"
    primary "1 rf2 * Asite * mRNAcodonUAA * rf3 * gtp + 1 Psite * trnaser * mRNAcodonser + 1 Esite -[module:canonical-termination, domain:translation, logic:&#38;]-> 1 rf2 * Asite * mRNAcodonUAA * rf3 * gtp + 1 Esite * Psite * trnaser * mRNAcodonser"
    reversible 0
    module "canonical-termination"
    domain "translation"
    logic "&#38;"
    type "chemical_reaction"
    level 2
  ]
  node [
    id 417
    label "term000311"
    primary "1 rf2 * Asite * mRNAcodonUAA * rf3 * gtp + 1 Psite * trnathr * mRNAcodonthr + 1 Esite -[module:canonical-termination, domain:translation, logic:&#38;]-> 1 rf2 * Asite * mRNAcodonUAA * rf3 * gtp + 1 Esite * Psite * trnathr * mRNAcodonthr"
    reversible 0
    module "canonical-termination"
    domain "translation"
    logic "&#38;"
    type "chemical_reaction"
    level 2
  ]
  node [
    id 418
    label "term000312"
    primary "1 rf2 * Asite * mRNAcodonUAA * rf3 * gtp + 1 Psite * trnaval * mRNAcodonval + 1 Esite -[module:canonical-termination, domain:translation, logic:&#38;]-> 1 rf2 * Asite * mRNAcodonUAA * rf3 * gtp + 1 Esite * Psite * trnaval * mRNAcodonval"
    reversible 0
    module "canonical-termination"
    domain "translation"
    logic "&#38;"
    type "chemical_reaction"
    level 2
  ]
  node [
    id 419
    label "term000313"
    primary "1 rf2 * Asite * mRNAcodonUAA * rf3 * gtp + 1 Psite * trnatrp * mRNAcodontrp + 1 Esite -[module:canonical-termination, domain:translation, logic:&#38;]-> 1 rf2 * Asite * mRNAcodonUAA * rf3 * gtp + 1 Esite * Psite * trnatrp * mRNAcodontrp"
    reversible 0
    module "canonical-termination"
    domain "translation"
    logic "&#38;"
    type "chemical_reaction"
    level 2
  ]
  node [
    id 420
    label "term000314"
    primary "1 rf2 * Asite * mRNAcodonUAA * rf3 * gtp + 1 Psite * trnatyr * mRNAcodontyr + 1 Esite -[module:canonical-termination, domain:translation, logic:&#38;]-> 1 rf2 * Asite * mRNAcodonUAA * rf3 * gtp + 1 Esite * Psite * trnatyr * mRNAcodontyr"
    reversible 0
    module "canonical-termination"
    domain "translation"
    logic "&#38;"
    type "chemical_reaction"
    level 2
  ]
  node [
    id 421
    label "term000315"
    primary "1 rf2 * Asite * mRNAcodonUAA * rf3 * gtp + 1 Esite * Psite * trnatyr * mRNAcodontyr -[module:canonical-termination, domain:translation, logic:&#38;]-> 1 Asite * mRNAcodonUAA + 1 rf2 + 1 rf3 * gdp + 1 pi + 1 Esite * Psite * trnatyr * mRNAcodontyr"
    reversible 0
    module "canonical-termination"
    domain "translation"
    logic "&#38;"
    type "chemical_reaction"
    level 2
  ]
  node [
    id 422
    label "term000316"
    primary "1 rf2 * Asite * mRNAcodonUAA + 1 Psite * mRNAcodonala * trnaala + 1 Esite -[module:canonical-termination, domain:translation, logic:&#38;]-> 1 rf2 * Asite * mRNAcodonUAA + 1 Psite * Esite * mRNAcodonala * trnaala"
    reversible 0
    module "canonical-termination"
    domain "translation"
    logic "&#38;"
    type "chemical_reaction"
    level 2
  ]
  node [
    id 423
    label "term000317"
    primary "1 rf2 * Asite * mRNAcodonUAA + 1 Psite * mRNAcodoncys * trnacys + 1 Esite -[module:canonical-termination, domain:translation, logic:&#38;]-> 1 rf2 * Asite * mRNAcodonUAA + 1 Psite * Esite * mRNAcodoncys * trnacys"
    reversible 0
    module "canonical-termination"
    domain "translation"
    logic "&#38;"
    type "chemical_reaction"
    level 2
  ]
  node [
    id 424
    label "term000318"
    primary "1 rf2 * Asite * mRNAcodonUAA + 1 Psite * mRNAcodonasp * trnaasp + 1 Esite -[module:canonical-termination, domain:translation, logic:&#38;]-> 1 rf2 * Asite * mRNAcodonUAA + 1 Psite * Esite * mRNAcodonasp * trnaasp"
    reversible 0
    module "canonical-termination"
    domain "translation"
    logic "&#38;"
    type "chemical_reaction"
    level 2
  ]
  node [
    id 425
    label "term000319"
    primary "1 rf2 * Asite * mRNAcodonUAA + 1 Psite * mRNAcodonglu * trnaglu + 1 Esite -[module:canonical-termination, domain:translation, logic:&#38;]-> 1 rf2 * Asite * mRNAcodonUAA + 1 Psite * Esite * mRNAcodonglu * trnaglu"
    reversible 0
    module "canonical-termination"
    domain "translation"
    logic "&#38;"
    type "chemical_reaction"
    level 2
  ]
  node [
    id 426
    label "term000320"
    primary "1 rf2 * Asite * mRNAcodonUAA + 1 Psite * mRNAcodonphe * trnaphe + 1 Esite -[module:canonical-termination, domain:translation, logic:&#38;]-> 1 rf2 * Asite * mRNAcodonUAA + 1 Psite * Esite * mRNAcodonphe * trnaphe"
    reversible 0
    module "canonical-termination"
    domain "translation"
    logic "&#38;"
    type "chemical_reaction"
    level 2
  ]
  node [
    id 427
    label "term000321"
    primary "1 rf2 * Asite * mRNAcodonUAA + 1 Psite * mRNAcodongly * trnagly + 1 Esite -[module:canonical-termination, domain:translation, logic:&#38;]-> 1 rf2 * Asite * mRNAcodonUAA + 1 Psite * Esite * mRNAcodongly * trnagly"
    reversible 0
    module "canonical-termination"
    domain "translation"
    logic "&#38;"
    type "chemical_reaction"
    level 2
  ]
  node [
    id 428
    label "term000322"
    primary "1 rf2 * Asite * mRNAcodonUAA + 1 Psite * mRNAcodonhis * trnahis + 1 Esite -[module:canonical-termination, domain:translation, logic:&#38;]-> 1 rf2 * Asite * mRNAcodonUAA + 1 Psite * Esite * mRNAcodonhis * trnahis"
    reversible 0
    module "canonical-termination"
    domain "translation"
    logic "&#38;"
    type "chemical_reaction"
    level 2
  ]
  node [
    id 429
    label "term000323"
    primary "1 rf2 * Asite * mRNAcodonUAA + 1 Psite * mRNAcodonile * trnaile + 1 Esite -[module:canonical-termination, domain:translation, logic:&#38;]-> 1 rf2 * Asite * mRNAcodonUAA + 1 Psite * Esite * mRNAcodonile * trnaile"
    reversible 0
    module "canonical-termination"
    domain "translation"
    logic "&#38;"
    type "chemical_reaction"
    level 2
  ]
  node [
    id 430
    label "term000324"
    primary "1 rf2 * Asite * mRNAcodonUAA + 1 Psite * mRNAcodonlys * trnalys + 1 Esite -[module:canonical-termination, domain:translation, logic:&#38;]-> 1 rf2 * Asite * mRNAcodonUAA + 1 Psite * Esite * mRNAcodonlys * trnalys"
    reversible 0
    module "canonical-termination"
    domain "translation"
    logic "&#38;"
    type "chemical_reaction"
    level 2
  ]
  node [
    id 431
    label "term000325"
    primary "1 rf2 * Asite * mRNAcodonUAA + 1 Psite * mRNAcodonmet * trnamet + 1 Esite -[module:canonical-termination, domain:translation, logic:&#38;]-> 1 rf2 * Asite * mRNAcodonUAA + 1 Psite * Esite * mRNAcodonmet * trnamet"
    reversible 0
    module "canonical-termination"
    domain "translation"
    logic "&#38;"
    type "chemical_reaction"
    level 2
  ]
  node [
    id 432
    label "term000326"
    primary "1 rf2 * Asite * mRNAcodonUAA + 1 Psite * mRNAcodonleu * trnaleu + 1 Esite -[module:canonical-termination, domain:translation, logic:&#38;]-> 1 rf2 * Asite * mRNAcodonUAA + 1 Psite * Esite * mRNAcodonleu * trnaleu"
    reversible 0
    module "canonical-termination"
    domain "translation"
    logic "&#38;"
    type "chemical_reaction"
    level 2
  ]
  node [
    id 433
    label "term000327"
    primary "1 rf2 * Asite * mRNAcodonUAA + 1 Psite * mRNAcodonasn * trnaasn + 1 Esite -[module:canonical-termination, domain:translation, logic:&#38;]-> 1 rf2 * Asite * mRNAcodonUAA + 1 Psite * Esite * mRNAcodonasn * trnaasn"
    reversible 0
    module "canonical-termination"
    domain "translation"
    logic "&#38;"
    type "chemical_reaction"
    level 2
  ]
  node [
    id 434
    label "term000328"
    primary "1 rf2 * Asite * mRNAcodonUAA + 1 Psite * mRNAcodonpro * trnapro + 1 Esite -[module:canonical-termination, domain:translation, logic:&#38;]-> 1 rf2 * Asite * mRNAcodonUAA + 1 Psite * Esite * mRNAcodonpro * trnapro"
    reversible 0
    module "canonical-termination"
    domain "translation"
    logic "&#38;"
    type "chemical_reaction"
    level 2
  ]
  node [
    id 435
    label "term000329"
    primary "1 rf2 * Asite * mRNAcodonUAA + 1 Psite * mRNAcodongln * trnagln + 1 Esite -[module:canonical-termination, domain:translation, logic:&#38;]-> 1 rf2 * Asite * mRNAcodonUAA + 1 Psite * Esite * mRNAcodongln * trnagln"
    reversible 0
    module "canonical-termination"
    domain "translation"
    logic "&#38;"
    type "chemical_reaction"
    level 2
  ]
  node [
    id 436
    label "term000330"
    primary "1 rf2 * Asite * mRNAcodonUAA + 1 Psite * mRNAcodonarg * trnaarg + 1 Esite -[module:canonical-termination, domain:translation, logic:&#38;]-> 1 rf2 * Asite * mRNAcodonUAA + 1 Psite * Esite * mRNAcodonarg * trnaarg"
    reversible 0
    module "canonical-termination"
    domain "translation"
    logic "&#38;"
    type "chemical_reaction"
    level 2
  ]
  node [
    id 437
    label "term000331"
    primary "1 rf2 * Asite * mRNAcodonUAA + 1 Psite * mRNAcodonser * trnaser + 1 Esite -[module:canonical-termination, domain:translation, logic:&#38;]-> 1 rf2 * Asite * mRNAcodonUAA + 1 Psite * Esite * mRNAcodonser * trnaser"
    reversible 0
    module "canonical-termination"
    domain "translation"
    logic "&#38;"
    type "chemical_reaction"
    level 2
  ]
  node [
    id 438
    label "term000332"
    primary "1 rf2 * Asite * mRNAcodonUAA + 1 Psite * mRNAcodonthr * trnathr + 1 Esite -[module:canonical-termination, domain:translation, logic:&#38;]-> 1 rf2 * Asite * mRNAcodonUAA + 1 Psite * Esite * mRNAcodonthr * trnathr"
    reversible 0
    module "canonical-termination"
    domain "translation"
    logic "&#38;"
    type "chemical_reaction"
    level 2
  ]
  node [
    id 439
    label "term000333"
    primary "1 rf2 * Asite * mRNAcodonUAA + 1 Psite * mRNAcodonval * trnaval + 1 Esite -[module:canonical-termination, domain:translation, logic:&#38;]-> 1 rf2 * Asite * mRNAcodonUAA + 1 Psite * Esite * mRNAcodonval * trnaval"
    reversible 0
    module "canonical-termination"
    domain "translation"
    logic "&#38;"
    type "chemical_reaction"
    level 2
  ]
  node [
    id 440
    label "term000334"
    primary "1 rf2 * Asite * mRNAcodonUAA + 1 Psite * mRNAcodontrp * trnatrp + 1 Esite -[module:canonical-termination, domain:translation, logic:&#38;]-> 1 rf2 * Asite * mRNAcodonUAA + 1 Psite * Esite * mRNAcodontrp * trnatrp"
    reversible 0
    module "canonical-termination"
    domain "translation"
    logic "&#38;"
    type "chemical_reaction"
    level 2
  ]
  node [
    id 441
    label "term000335"
    primary "1 rf2 * Asite * mRNAcodonUAA + 1 Psite * mRNAcodontyr * trnatyr + 1 Esite -[module:canonical-termination, domain:translation, logic:&#38;]-> 1 rf2 * Asite * mRNAcodonUAA + 1 Psite * Esite * mRNAcodontyr * trnatyr"
    reversible 0
    module "canonical-termination"
    domain "translation"
    logic "&#38;"
    type "chemical_reaction"
    level 2
  ]
  node [
    id 442
    label "term000336"
    primary "1 Asite * mRNAcodonUAG + 1 efg * gtp + 1 rrf + 1 Psite * trnaala * mRNAcodonala * Esite -[module:canonical-termination, domain:translation, logic:&#38;]-> 1 efg * gdp + 1 pi + 1 rrf + 1 trnaala + 1 30S + 1 50S + 1 mRNA"
    reversible 0
    module "canonical-termination"
    domain "translation"
    logic "&#38;"
    type "chemical_reaction"
    level 2
  ]
  node [
    id 443
    label "term000337"
    primary "1 Asite * mRNAcodonUAG + 1 efg * gtp + 1 rrf + 1 Psite * trnacys * mRNAcodoncys * Esite -[module:canonical-termination, domain:translation, logic:&#38;]-> 1 efg * gdp + 1 pi + 1 rrf + 1 trnacys + 1 30S + 1 50S + 1 mRNA"
    reversible 0
    module "canonical-termination"
    domain "translation"
    logic "&#38;"
    type "chemical_reaction"
    level 2
  ]
  node [
    id 444
    label "term000338"
    primary "1 Asite * mRNAcodonUAG + 1 efg * gtp + 1 rrf + 1 Psite * trnaasp * mRNAcodonasp * Esite -[module:canonical-termination, domain:translation, logic:&#38;]-> 1 efg * gdp + 1 pi + 1 rrf + 1 trnaasp + 1 30S + 1 50S + 1 mRNA"
    reversible 0
    module "canonical-termination"
    domain "translation"
    logic "&#38;"
    type "chemical_reaction"
    level 2
  ]
  node [
    id 445
    label "term000339"
    primary "1 Asite * mRNAcodonUAG + 1 efg * gtp + 1 rrf + 1 Psite * trnaglu * mRNAcodonglu * Esite -[module:canonical-termination, domain:translation, logic:&#38;]-> 1 efg * gdp + 1 pi + 1 rrf + 1 trnaglu + 1 30S + 1 50S + 1 mRNA"
    reversible 0
    module "canonical-termination"
    domain "translation"
    logic "&#38;"
    type "chemical_reaction"
    level 2
  ]
  node [
    id 446
    label "term000340"
    primary "1 Asite * mRNAcodonUAG + 1 efg * gtp + 1 rrf + 1 Psite * trnaphe * mRNAcodonphe * Esite -[module:canonical-termination, domain:translation, logic:&#38;]-> 1 efg * gdp + 1 pi + 1 rrf + 1 trnaphe + 1 30S + 1 50S + 1 mRNA"
    reversible 0
    module "canonical-termination"
    domain "translation"
    logic "&#38;"
    type "chemical_reaction"
    level 2
  ]
  node [
    id 447
    label "term000341"
    primary "1 Asite * mRNAcodonUAG + 1 efg * gtp + 1 rrf + 1 Psite * trnagly * mRNAcodongly * Esite -[module:canonical-termination, domain:translation, logic:&#38;]-> 1 efg * gdp + 1 pi + 1 rrf + 1 trnagly + 1 30S + 1 50S + 1 mRNA"
    reversible 0
    module "canonical-termination"
    domain "translation"
    logic "&#38;"
    type "chemical_reaction"
    level 2
  ]
  node [
    id 448
    label "term000342"
    primary "1 Asite * mRNAcodonUAG + 1 efg * gtp + 1 rrf + 1 Psite * trnahis * mRNAcodonhis * Esite -[module:canonical-termination, domain:translation, logic:&#38;]-> 1 efg * gdp + 1 pi + 1 rrf + 1 trnahis + 1 30S + 1 50S + 1 mRNA"
    reversible 0
    module "canonical-termination"
    domain "translation"
    logic "&#38;"
    type "chemical_reaction"
    level 2
  ]
  node [
    id 449
    label "term000343"
    primary "1 Asite * mRNAcodonUAG + 1 efg * gtp + 1 rrf + 1 Psite * trnaile * mRNAcodonile * Esite -[module:canonical-termination, domain:translation, logic:&#38;]-> 1 efg * gdp + 1 pi + 1 rrf + 1 trnaile + 1 30S + 1 50S + 1 mRNA"
    reversible 0
    module "canonical-termination"
    domain "translation"
    logic "&#38;"
    type "chemical_reaction"
    level 2
  ]
  node [
    id 450
    label "term000344"
    primary "1 Asite * mRNAcodonUAG + 1 efg * gtp + 1 rrf + 1 Psite * trnalys * mRNAcodonlys * Esite -[module:canonical-termination, domain:translation, logic:&#38;]-> 1 efg * gdp + 1 pi + 1 rrf + 1 trnalys + 1 30S + 1 50S + 1 mRNA"
    reversible 0
    module "canonical-termination"
    domain "translation"
    logic "&#38;"
    type "chemical_reaction"
    level 2
  ]
  node [
    id 451
    label "term000345"
    primary "1 Asite * mRNAcodonUAG + 1 efg * gtp + 1 rrf + 1 Psite * trnamet * mRNAcodonmet * Esite -[module:canonical-termination, domain:translation, logic:&#38;]-> 1 efg * gdp + 1 pi + 1 rrf + 1 trnamet + 1 30S + 1 50S + 1 mRNA"
    reversible 0
    module "canonical-termination"
    domain "translation"
    logic "&#38;"
    type "chemical_reaction"
    level 2
  ]
  node [
    id 452
    label "term000346"
    primary "1 Asite * mRNAcodonUAG + 1 efg * gtp + 1 rrf + 1 Psite * trnaleu * mRNAcodonleu * Esite -[module:canonical-termination, domain:translation, logic:&#38;]-> 1 efg * gdp + 1 pi + 1 rrf + 1 trnaleu + 1 30S + 1 50S + 1 mRNA"
    reversible 0
    module "canonical-termination"
    domain "translation"
    logic "&#38;"
    type "chemical_reaction"
    level 2
  ]
  node [
    id 453
    label "term000347"
    primary "1 Asite * mRNAcodonUAG + 1 efg * gtp + 1 rrf + 1 Psite * trnaasn * mRNAcodonasn * Esite -[module:canonical-termination, domain:translation, logic:&#38;]-> 1 efg * gdp + 1 pi + 1 rrf + 1 trnaasn + 1 30S + 1 50S + 1 mRNA"
    reversible 0
    module "canonical-termination"
    domain "translation"
    logic "&#38;"
    type "chemical_reaction"
    level 2
  ]
  node [
    id 454
    label "term000348"
    primary "1 Asite * mRNAcodonUAG + 1 efg * gtp + 1 rrf + 1 Psite * trnapro * mRNAcodonpro * Esite -[module:canonical-termination, domain:translation, logic:&#38;]-> 1 efg * gdp + 1 pi + 1 rrf + 1 trnapro + 1 30S + 1 50S + 1 mRNA"
    reversible 0
    module "canonical-termination"
    domain "translation"
    logic "&#38;"
    type "chemical_reaction"
    level 2
  ]
  node [
    id 455
    label "term000349"
    primary "1 Asite * mRNAcodonUAG + 1 efg * gtp + 1 rrf + 1 Psite * trnagln * mRNAcodongln * Esite -[module:canonical-termination, domain:translation, logic:&#38;]-> 1 efg * gdp + 1 pi + 1 rrf + 1 trnagln + 1 30S + 1 50S + 1 mRNA"
    reversible 0
    module "canonical-termination"
    domain "translation"
    logic "&#38;"
    type "chemical_reaction"
    level 2
  ]
  node [
    id 456
    label "term000350"
    primary "1 Asite * mRNAcodonUAG + 1 efg * gtp + 1 rrf + 1 Psite * trnaarg * mRNAcodonarg * Esite -[module:canonical-termination, domain:translation, logic:&#38;]-> 1 efg * gdp + 1 pi + 1 rrf + 1 trnaarg + 1 30S + 1 50S + 1 mRNA"
    reversible 0
    module "canonical-termination"
    domain "translation"
    logic "&#38;"
    type "chemical_reaction"
    level 2
  ]
  node [
    id 457
    label "term000351"
    primary "1 Asite * mRNAcodonUAG + 1 efg * gtp + 1 rrf + 1 Psite * trnaser * mRNAcodonser * Esite -[module:canonical-termination, domain:translation, logic:&#38;]-> 1 efg * gdp + 1 pi + 1 rrf + 1 trnaser + 1 30S + 1 50S + 1 mRNA"
    reversible 0
    module "canonical-termination"
    domain "translation"
    logic "&#38;"
    type "chemical_reaction"
    level 2
  ]
  node [
    id 458
    label "term000352"
    primary "1 Asite * mRNAcodonUAG + 1 efg * gtp + 1 rrf + 1 Psite * trnathr * mRNAcodonthr * Esite -[module:canonical-termination, domain:translation, logic:&#38;]-> 1 efg * gdp + 1 pi + 1 rrf + 1 trnathr + 1 30S + 1 50S + 1 mRNA"
    reversible 0
    module "canonical-termination"
    domain "translation"
    logic "&#38;"
    type "chemical_reaction"
    level 2
  ]
  node [
    id 459
    label "term000353"
    primary "1 Asite * mRNAcodonUAG + 1 efg * gtp + 1 rrf + 1 Psite * trnaval * mRNAcodonval * Esite -[module:canonical-termination, domain:translation, logic:&#38;]-> 1 efg * gdp + 1 pi + 1 rrf + 1 trnaval + 1 30S + 1 50S + 1 mRNA"
    reversible 0
    module "canonical-termination"
    domain "translation"
    logic "&#38;"
    type "chemical_reaction"
    level 2
  ]
  node [
    id 460
    label "term000354"
    primary "1 Asite * mRNAcodonUAG + 1 efg * gtp + 1 rrf + 1 Psite * trnatrp * mRNAcodontrp * Esite -[module:canonical-termination, domain:translation, logic:&#38;]-> 1 efg * gdp + 1 pi + 1 rrf + 1 trnatrp + 1 30S + 1 50S + 1 mRNA"
    reversible 0
    module "canonical-termination"
    domain "translation"
    logic "&#38;"
    type "chemical_reaction"
    level 2
  ]
  node [
    id 461
    label "term000355"
    primary "1 Asite * mRNAcodonUAG + 1 efg * gtp + 1 rrf + 1 Psite * trnatyr * mRNAcodontyr * Esite -[module:canonical-termination, domain:translation, logic:&#38;]-> 1 efg * gdp + 1 pi + 1 rrf + 1 trnatyr + 1 30S + 1 50S + 1 mRNA"
    reversible 0
    module "canonical-termination"
    domain "translation"
    logic "&#38;"
    type "chemical_reaction"
    level 2
  ]
  node [
    id 462
    label "term000356"
    primary "1 Asite * mRNAcodonUAA + 1 efg * gtp + 1 rrf + 1 Psite * trnaala * mRNAcodonala * Esite -[module:canonical-termination, domain:translation, logic:&#38;]-> 1 efg * gdp + 1 pi + 1 rrf + 1 trnaala + 1 30S + 1 50S + 1 mRNA"
    reversible 0
    module "canonical-termination"
    domain "translation"
    logic "&#38;"
    type "chemical_reaction"
    level 2
  ]
  node [
    id 463
    label "term000357"
    primary "1 Asite * mRNAcodonUAA + 1 efg * gtp + 1 rrf + 1 Psite * trnacys * mRNAcodoncys * Esite -[module:canonical-termination, domain:translation, logic:&#38;]-> 1 efg * gdp + 1 pi + 1 rrf + 1 trnacys + 1 30S + 1 50S + 1 mRNA"
    reversible 0
    module "canonical-termination"
    domain "translation"
    logic "&#38;"
    type "chemical_reaction"
    level 2
  ]
  node [
    id 464
    label "term000358"
    primary "1 Asite * mRNAcodonUAA + 1 efg * gtp + 1 rrf + 1 Psite * trnaasp * mRNAcodonasp * Esite -[module:canonical-termination, domain:translation, logic:&#38;]-> 1 efg * gdp + 1 pi + 1 rrf + 1 trnaasp + 1 30S + 1 50S + 1 mRNA"
    reversible 0
    module "canonical-termination"
    domain "translation"
    logic "&#38;"
    type "chemical_reaction"
    level 2
  ]
  node [
    id 465
    label "term000359"
    primary "1 Asite * mRNAcodonUAA + 1 efg * gtp + 1 rrf + 1 Psite * trnaglu * mRNAcodonglu * Esite -[module:canonical-termination, domain:translation, logic:&#38;]-> 1 efg * gdp + 1 pi + 1 rrf + 1 trnaglu + 1 30S + 1 50S + 1 mRNA"
    reversible 0
    module "canonical-termination"
    domain "translation"
    logic "&#38;"
    type "chemical_reaction"
    level 2
  ]
  node [
    id 466
    label "term000360"
    primary "1 Asite * mRNAcodonUAA + 1 efg * gtp + 1 rrf + 1 Psite * trnaphe * mRNAcodonphe * Esite -[module:canonical-termination, domain:translation, logic:&#38;]-> 1 efg * gdp + 1 pi + 1 rrf + 1 trnaphe + 1 30S + 1 50S + 1 mRNA"
    reversible 0
    module "canonical-termination"
    domain "translation"
    logic "&#38;"
    type "chemical_reaction"
    level 2
  ]
  node [
    id 467
    label "term000361"
    primary "1 Asite * mRNAcodonUAA + 1 efg * gtp + 1 rrf + 1 Psite * trnagly * mRNAcodongly * Esite -[module:canonical-termination, domain:translation, logic:&#38;]-> 1 efg * gdp + 1 pi + 1 rrf + 1 trnagly + 1 30S + 1 50S + 1 mRNA"
    reversible 0
    module "canonical-termination"
    domain "translation"
    logic "&#38;"
    type "chemical_reaction"
    level 2
  ]
  node [
    id 468
    label "term000362"
    primary "1 Asite * mRNAcodonUAA + 1 efg * gtp + 1 rrf + 1 Psite * trnahis * mRNAcodonhis * Esite -[module:canonical-termination, domain:translation, logic:&#38;]-> 1 efg * gdp + 1 pi + 1 rrf + 1 trnahis + 1 30S + 1 50S + 1 mRNA"
    reversible 0
    module "canonical-termination"
    domain "translation"
    logic "&#38;"
    type "chemical_reaction"
    level 2
  ]
  node [
    id 469
    label "term000363"
    primary "1 Asite * mRNAcodonUAA + 1 efg * gtp + 1 rrf + 1 Psite * trnaile * mRNAcodonile * Esite -[module:canonical-termination, domain:translation, logic:&#38;]-> 1 efg * gdp + 1 pi + 1 rrf + 1 trnaile + 1 30S + 1 50S + 1 mRNA"
    reversible 0
    module "canonical-termination"
    domain "translation"
    logic "&#38;"
    type "chemical_reaction"
    level 2
  ]
  node [
    id 470
    label "term000364"
    primary "1 Asite * mRNAcodonUAA + 1 efg * gtp + 1 rrf + 1 Psite * trnalys * mRNAcodonlys * Esite -[module:canonical-termination, domain:translation, logic:&#38;]-> 1 efg * gdp + 1 pi + 1 rrf + 1 trnalys + 1 30S + 1 50S + 1 mRNA"
    reversible 0
    module "canonical-termination"
    domain "translation"
    logic "&#38;"
    type "chemical_reaction"
    level 2
  ]
  node [
    id 471
    label "term000365"
    primary "1 Asite * mRNAcodonUAA + 1 efg * gtp + 1 rrf + 1 Psite * trnamet * mRNAcodonmet * Esite -[module:canonical-termination, domain:translation, logic:&#38;]-> 1 efg * gdp + 1 pi + 1 rrf + 1 trnamet + 1 30S + 1 50S + 1 mRNA"
    reversible 0
    module "canonical-termination"
    domain "translation"
    logic "&#38;"
    type "chemical_reaction"
    level 2
  ]
  node [
    id 472
    label "term000366"
    primary "1 Asite * mRNAcodonUAA + 1 efg * gtp + 1 rrf + 1 Psite * trnaleu * mRNAcodonleu * Esite -[module:canonical-termination, domain:translation, logic:&#38;]-> 1 efg * gdp + 1 pi + 1 rrf + 1 trnaleu + 1 30S + 1 50S + 1 mRNA"
    reversible 0
    module "canonical-termination"
    domain "translation"
    logic "&#38;"
    type "chemical_reaction"
    level 2
  ]
  node [
    id 473
    label "term000367"
    primary "1 Asite * mRNAcodonUAA + 1 efg * gtp + 1 rrf + 1 Psite * trnaasn * mRNAcodonasn * Esite -[module:canonical-termination, domain:translation, logic:&#38;]-> 1 efg * gdp + 1 pi + 1 rrf + 1 trnaasn + 1 30S + 1 50S + 1 mRNA"
    reversible 0
    module "canonical-termination"
    domain "translation"
    logic "&#38;"
    type "chemical_reaction"
    level 2
  ]
  node [
    id 474
    label "term000368"
    primary "1 Asite * mRNAcodonUAA + 1 efg * gtp + 1 rrf + 1 Psite * trnapro * mRNAcodonpro * Esite -[module:canonical-termination, domain:translation, logic:&#38;]-> 1 efg * gdp + 1 pi + 1 rrf + 1 trnapro + 1 30S + 1 50S + 1 mRNA"
    reversible 0
    module "canonical-termination"
    domain "translation"
    logic "&#38;"
    type "chemical_reaction"
    level 2
  ]
  node [
    id 475
    label "term000369"
    primary "1 Asite * mRNAcodonUAA + 1 efg * gtp + 1 rrf + 1 Psite * trnagln * mRNAcodongln * Esite -[module:canonical-termination, domain:translation, logic:&#38;]-> 1 efg * gdp + 1 pi + 1 rrf + 1 trnagln + 1 30S + 1 50S + 1 mRNA"
    reversible 0
    module "canonical-termination"
    domain "translation"
    logic "&#38;"
    type "chemical_reaction"
    level 2
  ]
  node [
    id 476
    label "term000370"
    primary "1 Asite * mRNAcodonUAA + 1 efg * gtp + 1 rrf + 1 Psite * trnaarg * mRNAcodonarg * Esite -[module:canonical-termination, domain:translation, logic:&#38;]-> 1 efg * gdp + 1 pi + 1 rrf + 1 trnaarg + 1 30S + 1 50S + 1 mRNA"
    reversible 0
    module "canonical-termination"
    domain "translation"
    logic "&#38;"
    type "chemical_reaction"
    level 2
  ]
  node [
    id 477
    label "term000371"
    primary "1 Asite * mRNAcodonUAA + 1 efg * gtp + 1 rrf + 1 Psite * trnaser * mRNAcodonser * Esite -[module:canonical-termination, domain:translation, logic:&#38;]-> 1 efg * gdp + 1 pi + 1 rrf + 1 trnaser + 1 30S + 1 50S + 1 mRNA"
    reversible 0
    module "canonical-termination"
    domain "translation"
    logic "&#38;"
    type "chemical_reaction"
    level 2
  ]
  node [
    id 478
    label "term000372"
    primary "1 Asite * mRNAcodonUAA + 1 efg * gtp + 1 rrf + 1 Psite * trnathr * mRNAcodonthr * Esite -[module:canonical-termination, domain:translation, logic:&#38;]-> 1 efg * gdp + 1 pi + 1 rrf + 1 trnathr + 1 30S + 1 50S + 1 mRNA"
    reversible 0
    module "canonical-termination"
    domain "translation"
    logic "&#38;"
    type "chemical_reaction"
    level 2
  ]
  node [
    id 479
    label "term000373"
    primary "1 Asite * mRNAcodonUAA + 1 efg * gtp + 1 rrf + 1 Psite * trnaval * mRNAcodonval * Esite -[module:canonical-termination, domain:translation, logic:&#38;]-> 1 efg * gdp + 1 pi + 1 rrf + 1 trnaval + 1 30S + 1 50S + 1 mRNA"
    reversible 0
    module "canonical-termination"
    domain "translation"
    logic "&#38;"
    type "chemical_reaction"
    level 2
  ]
  node [
    id 480
    label "term000374"
    primary "1 Asite * mRNAcodonUAA + 1 efg * gtp + 1 rrf + 1 Psite * trnatrp * mRNAcodontrp * Esite -[module:canonical-termination, domain:translation, logic:&#38;]-> 1 efg * gdp + 1 pi + 1 rrf + 1 trnatrp + 1 30S + 1 50S + 1 mRNA"
    reversible 0
    module "canonical-termination"
    domain "translation"
    logic "&#38;"
    type "chemical_reaction"
    level 2
  ]
  node [
    id 481
    label "term000375"
    primary "1 Asite * mRNAcodonUAA + 1 efg * gtp + 1 rrf + 1 Psite * trnatyr * mRNAcodontyr * Esite -[module:canonical-termination, domain:translation, logic:&#38;]-> 1 efg * gdp + 1 pi + 1 rrf + 1 trnatyr + 1 30S + 1 50S + 1 mRNA"
    reversible 0
    module "canonical-termination"
    domain "translation"
    logic "&#38;"
    type "chemical_reaction"
    level 2
  ]
  node [
    id 482
    label "term000376"
    primary "1 Asite * mRNAcodonUGA + 1 efg * gtp + 1 rrf + 1 Psite * trnaala * mRNAcodonala * Esite -[module:canonical-termination, domain:translation, logic:&#38;]-> 1 efg * gdp + 1 pi + 1 rrf + 1 trnaala + 1 30S + 1 50S + 1 mRNA"
    reversible 0
    module "canonical-termination"
    domain "translation"
    logic "&#38;"
    type "chemical_reaction"
    level 2
  ]
  node [
    id 483
    label "term000377"
    primary "1 Asite * mRNAcodonUGA + 1 efg * gtp + 1 rrf + 1 Psite * trnacys * mRNAcodoncys * Esite -[module:canonical-termination, domain:translation, logic:&#38;]-> 1 efg * gdp + 1 pi + 1 rrf + 1 trnacys + 1 30S + 1 50S + 1 mRNA"
    reversible 0
    module "canonical-termination"
    domain "translation"
    logic "&#38;"
    type "chemical_reaction"
    level 2
  ]
  node [
    id 484
    label "term000378"
    primary "1 Asite * mRNAcodonUGA + 1 efg * gtp + 1 rrf + 1 Psite * trnaasp * mRNAcodonasp * Esite -[module:canonical-termination, domain:translation, logic:&#38;]-> 1 efg * gdp + 1 pi + 1 rrf + 1 trnaasp + 1 30S + 1 50S + 1 mRNA"
    reversible 0
    module "canonical-termination"
    domain "translation"
    logic "&#38;"
    type "chemical_reaction"
    level 2
  ]
  node [
    id 485
    label "term000379"
    primary "1 Asite * mRNAcodonUGA + 1 efg * gtp + 1 rrf + 1 Psite * trnaglu * mRNAcodonglu * Esite -[module:canonical-termination, domain:translation, logic:&#38;]-> 1 efg * gdp + 1 pi + 1 rrf + 1 trnaglu + 1 30S + 1 50S + 1 mRNA"
    reversible 0
    module "canonical-termination"
    domain "translation"
    logic "&#38;"
    type "chemical_reaction"
    level 2
  ]
  node [
    id 486
    label "term000380"
    primary "1 Asite * mRNAcodonUGA + 1 efg * gtp + 1 rrf + 1 Psite * trnaphe * mRNAcodonphe * Esite -[module:canonical-termination, domain:translation, logic:&#38;]-> 1 efg * gdp + 1 pi + 1 rrf + 1 trnaphe + 1 30S + 1 50S + 1 mRNA"
    reversible 0
    module "canonical-termination"
    domain "translation"
    logic "&#38;"
    type "chemical_reaction"
    level 2
  ]
  node [
    id 487
    label "term000381"
    primary "1 Asite * mRNAcodonUGA + 1 efg * gtp + 1 rrf + 1 Psite * trnagly * mRNAcodongly * Esite -[module:canonical-termination, domain:translation, logic:&#38;]-> 1 efg * gdp + 1 pi + 1 rrf + 1 trnagly + 1 30S + 1 50S + 1 mRNA"
    reversible 0
    module "canonical-termination"
    domain "translation"
    logic "&#38;"
    type "chemical_reaction"
    level 2
  ]
  node [
    id 488
    label "term000382"
    primary "1 Asite * mRNAcodonUGA + 1 efg * gtp + 1 rrf + 1 Psite * trnahis * mRNAcodonhis * Esite -[module:canonical-termination, domain:translation, logic:&#38;]-> 1 efg * gdp + 1 pi + 1 rrf + 1 trnahis + 1 30S + 1 50S + 1 mRNA"
    reversible 0
    module "canonical-termination"
    domain "translation"
    logic "&#38;"
    type "chemical_reaction"
    level 2
  ]
  node [
    id 489
    label "term000383"
    primary "1 Asite * mRNAcodonUGA + 1 efg * gtp + 1 rrf + 1 Psite * trnaile * mRNAcodonile * Esite -[module:canonical-termination, domain:translation, logic:&#38;]-> 1 efg * gdp + 1 pi + 1 rrf + 1 trnaile + 1 30S + 1 50S + 1 mRNA"
    reversible 0
    module "canonical-termination"
    domain "translation"
    logic "&#38;"
    type "chemical_reaction"
    level 2
  ]
  node [
    id 490
    label "term000384"
    primary "1 Asite * mRNAcodonUGA + 1 efg * gtp + 1 rrf + 1 Psite * trnalys * mRNAcodonlys * Esite -[module:canonical-termination, domain:translation, logic:&#38;]-> 1 efg * gdp + 1 pi + 1 rrf + 1 trnalys + 1 30S + 1 50S + 1 mRNA"
    reversible 0
    module "canonical-termination"
    domain "translation"
    logic "&#38;"
    type "chemical_reaction"
    level 2
  ]
  node [
    id 491
    label "term000385"
    primary "1 Asite * mRNAcodonUGA + 1 efg * gtp + 1 rrf + 1 Psite * trnamet * mRNAcodonmet * Esite -[module:canonical-termination, domain:translation, logic:&#38;]-> 1 efg * gdp + 1 pi + 1 rrf + 1 trnamet + 1 30S + 1 50S + 1 mRNA"
    reversible 0
    module "canonical-termination"
    domain "translation"
    logic "&#38;"
    type "chemical_reaction"
    level 2
  ]
  node [
    id 492
    label "term000386"
    primary "1 Asite * mRNAcodonUGA + 1 efg * gtp + 1 rrf + 1 Psite * trnaleu * mRNAcodonleu * Esite -[module:canonical-termination, domain:translation, logic:&#38;]-> 1 efg * gdp + 1 pi + 1 rrf + 1 trnaleu + 1 30S + 1 50S + 1 mRNA"
    reversible 0
    module "canonical-termination"
    domain "translation"
    logic "&#38;"
    type "chemical_reaction"
    level 2
  ]
  node [
    id 493
    label "term000387"
    primary "1 Asite * mRNAcodonUGA + 1 efg * gtp + 1 rrf + 1 Psite * trnaasn * mRNAcodonasn * Esite -[module:canonical-termination, domain:translation, logic:&#38;]-> 1 efg * gdp + 1 pi + 1 rrf + 1 trnaasn + 1 30S + 1 50S + 1 mRNA"
    reversible 0
    module "canonical-termination"
    domain "translation"
    logic "&#38;"
    type "chemical_reaction"
    level 2
  ]
  node [
    id 494
    label "term000388"
    primary "1 Asite * mRNAcodonUGA + 1 efg * gtp + 1 rrf + 1 Psite * trnapro * mRNAcodonpro * Esite -[module:canonical-termination, domain:translation, logic:&#38;]-> 1 efg * gdp + 1 pi + 1 rrf + 1 trnapro + 1 30S + 1 50S + 1 mRNA"
    reversible 0
    module "canonical-termination"
    domain "translation"
    logic "&#38;"
    type "chemical_reaction"
    level 2
  ]
  node [
    id 495
    label "term000389"
    primary "1 Asite * mRNAcodonUGA + 1 efg * gtp + 1 rrf + 1 Psite * trnagln * mRNAcodongln * Esite -[module:canonical-termination, domain:translation, logic:&#38;]-> 1 efg * gdp + 1 pi + 1 rrf + 1 trnagln + 1 30S + 1 50S + 1 mRNA"
    reversible 0
    module "canonical-termination"
    domain "translation"
    logic "&#38;"
    type "chemical_reaction"
    level 2
  ]
  node [
    id 496
    label "term000390"
    primary "1 Asite * mRNAcodonUGA + 1 efg * gtp + 1 rrf + 1 Psite * trnaarg * mRNAcodonarg * Esite -[module:canonical-termination, domain:translation, logic:&#38;]-> 1 efg * gdp + 1 pi + 1 rrf + 1 trnaarg + 1 30S + 1 50S + 1 mRNA"
    reversible 0
    module "canonical-termination"
    domain "translation"
    logic "&#38;"
    type "chemical_reaction"
    level 2
  ]
  node [
    id 497
    label "term000391"
    primary "1 Asite * mRNAcodonUGA + 1 efg * gtp + 1 rrf + 1 Psite * trnaser * mRNAcodonser * Esite -[module:canonical-termination, domain:translation, logic:&#38;]-> 1 efg * gdp + 1 pi + 1 rrf + 1 trnaser + 1 30S + 1 50S + 1 mRNA"
    reversible 0
    module "canonical-termination"
    domain "translation"
    logic "&#38;"
    type "chemical_reaction"
    level 2
  ]
  node [
    id 498
    label "term000392"
    primary "1 Asite * mRNAcodonUGA + 1 efg * gtp + 1 rrf + 1 Psite * trnathr * mRNAcodonthr * Esite -[module:canonical-termination, domain:translation, logic:&#38;]-> 1 efg * gdp + 1 pi + 1 rrf + 1 trnathr + 1 30S + 1 50S + 1 mRNA"
    reversible 0
    module "canonical-termination"
    domain "translation"
    logic "&#38;"
    type "chemical_reaction"
    level 2
  ]
  node [
    id 499
    label "term000393"
    primary "1 Asite * mRNAcodonUGA + 1 efg * gtp + 1 rrf + 1 Psite * trnaval * mRNAcodonval * Esite -[module:canonical-termination, domain:translation, logic:&#38;]-> 1 efg * gdp + 1 pi + 1 rrf + 1 trnaval + 1 30S + 1 50S + 1 mRNA"
    reversible 0
    module "canonical-termination"
    domain "translation"
    logic "&#38;"
    type "chemical_reaction"
    level 2
  ]
  node [
    id 500
    label "term000394"
    primary "1 Asite * mRNAcodonUGA + 1 efg * gtp + 1 rrf + 1 Psite * trnatrp * mRNAcodontrp * Esite -[module:canonical-termination, domain:translation, logic:&#38;]-> 1 efg * gdp + 1 pi + 1 rrf + 1 trnatrp + 1 30S + 1 50S + 1 mRNA"
    reversible 0
    module "canonical-termination"
    domain "translation"
    logic "&#38;"
    type "chemical_reaction"
    level 2
  ]
  node [
    id 501
    label "term000395"
    primary "1 Asite * mRNAcodonUGA + 1 efg * gtp + 1 rrf + 1 Psite * trnatyr * mRNAcodontyr * Esite -[module:canonical-termination, domain:translation, logic:&#38;]-> 1 efg * gdp + 1 pi + 1 rrf + 1 trnatyr + 1 30S + 1 50S + 1 mRNA"
    reversible 0
    module "canonical-termination"
    domain "translation"
    logic "&#38;"
    type "chemical_reaction"
    level 2
  ]
  node [
    id 502
    label "eftu * gtp"
    type "chemical_entity"
    mass 43806.0
    compound_type "assembly"
  ]
  node [
    id 503
    label "alatrna"
    type "chemical_entity"
    mass 24587.5
  ]
  node [
    id 504
    label "alatrna * eftu * gtp"
    type "chemical_entity"
    mass 68393.5
    compound_type "assembly"
  ]
  node [
    id 505
    label "mRNAcodonala"
    type "chemical_entity"
    mass 990.0
    compound_type "RNA"
  ]
  node [
    id 506
    label "Asite * mRNAcodonala"
    type "chemical_entity"
    mass 1090030.0
    compound_type "assembly"
  ]
  node [
    id 507
    label "Asite * alatrna * eftu * gtp * mRNAcodonala"
    type "chemical_entity"
    mass 1158423.5
    compound_type "assembly"
  ]
  node [
    id 508
    label "Asite * alatrna * eftu * gdp * mRNAcodonala"
    type "chemical_entity"
    mass 1158343.5
    compound_type "assembly"
  ]
  node [
    id 509
    label "Psite * mRNAcodonala * peptide - trnaala"
    type "chemical_entity"
    mass 1157817.5
    compound_type "assembly"
  ]
  node [
    id 510
    label "Asite * mRNAcodonala * peptide - trnaala"
    type "chemical_entity"
    mass 1157817.5
    compound_type "assembly"
  ]
  node [
    id 511
    label "eftu * gdp"
    type "chemical_entity"
    mass 43726.0
    compound_type "assembly"
  ]
  node [
    id 512
    label "Esite * mRNAcodonala * trnaala"
    type "chemical_entity"
    mass 1114617.5
    compound_type "assembly"
  ]
  node [
    id 513
    label "Psite * mRNAcodoncys * peptide - trnacys"
    type "chemical_entity"
    mass 1157072.1
    compound_type "assembly"
  ]
  node [
    id 514
    label "Esite * mRNAcodoncys * trnacys"
    type "chemical_entity"
    mass 1113872.1
    compound_type "assembly"
  ]
  node [
    id 515
    label "Psite * mRNAcodonasp * peptide - trnaasp"
    type "chemical_entity"
    mass 1158108.6
    compound_type "assembly"
  ]
  node [
    id 516
    label "Esite * mRNAcodonasp * trnaasp"
    type "chemical_entity"
    mass 1114908.6
    compound_type "assembly"
  ]
  node [
    id 517
    label "Psite * mRNAcodonglu * peptide - trnaglu"
    type "chemical_entity"
    mass 1157671.5
    compound_type "assembly"
  ]
  node [
    id 518
    label "Esite * mRNAcodonglu * trnaglu"
    type "chemical_entity"
    mass 1114471.5
    compound_type "assembly"
  ]
  node [
    id 519
    label "Psite * mRNAcodonphe * peptide - trnaphe"
    type "chemical_entity"
    mass 1157778.0
    compound_type "assembly"
  ]
  node [
    id 520
    label "Esite * mRNAcodonphe * trnaphe"
    type "chemical_entity"
    mass 1114578.0
    compound_type "assembly"
  ]
  node [
    id 521
    label "Psite * mRNAcodongly * peptide - trnagly"
    type "chemical_entity"
    mass 1157228.1
    compound_type "assembly"
  ]
  node [
    id 522
    label "Esite * mRNAcodongly * trnagly"
    type "chemical_entity"
    mass 1114028.1
    compound_type "assembly"
  ]
  node [
    id 523
    label "Psite * mRNAcodonhis * peptide - trnahis"
    type "chemical_entity"
    mass 1160604.2
    compound_type "assembly"
  ]
  node [
    id 524
    label "Esite * mRNAcodonhis * trnahis"
    type "chemical_entity"
    mass 1117404.2
    compound_type "assembly"
  ]
  node [
    id 525
    label "Psite * mRNAcodonile * peptide - trnaile"
    type "chemical_entity"
    mass 1158148.7
    compound_type "assembly"
  ]
  node [
    id 526
    label "Esite * mRNAcodonile * trnaile"
    type "chemical_entity"
    mass 1114948.7
    compound_type "assembly"
  ]
  node [
    id 527
    label "Psite * mRNAcodonlys * peptide - trnalys"
    type "chemical_entity"
    mass 1157671.4
    compound_type "assembly"
  ]
  node [
    id 528
    label "Esite * mRNAcodonlys * trnalys"
    type "chemical_entity"
    mass 1114471.4
    compound_type "assembly"
  ]
  node [
    id 529
    label "Psite * mRNAcodonmet * peptide - trnamet"
    type "chemical_entity"
    mass 1158095.7
    compound_type "assembly"
  ]
  node [
    id 530
    label "Esite * mRNAcodonmet * trnamet"
    type "chemical_entity"
    mass 1114895.7
    compound_type "assembly"
  ]
  node [
    id 531
    label "Psite * mRNAcodonleu * peptide - trnaleu"
    type "chemical_entity"
    mass 1159612.8
    compound_type "assembly"
  ]
  node [
    id 532
    label "Esite * mRNAcodonleu * trnaleu"
    type "chemical_entity"
    mass 1116412.8
    compound_type "assembly"
  ]
  node [
    id 533
    label "Psite * mRNAcodonasn * peptide - trnaasn"
    type "chemical_entity"
    mass 1157726.4
    compound_type "assembly"
  ]
  node [
    id 534
    label "Esite * mRNAcodonasn * trnaasn"
    type "chemical_entity"
    mass 1114526.4
    compound_type "assembly"
  ]
  node [
    id 535
    label "Psite * mRNAcodonpro * peptide - trnapro"
    type "chemical_entity"
    mass 1158139.7
    compound_type "assembly"
  ]
  node [
    id 536
    label "Esite * mRNAcodonpro * trnapro"
    type "chemical_entity"
    mass 1114939.7
    compound_type "assembly"
  ]
  node [
    id 537
    label "Psite * mRNAcodongln * peptide - trnagln"
    type "chemical_entity"
    mass 1157354.0
    compound_type "assembly"
  ]
  node [
    id 538
    label "Esite * mRNAcodongln * trnagln"
    type "chemical_entity"
    mass 1114154.0
    compound_type "assembly"
  ]
  node [
    id 539
    label "Psite * mRNAcodonarg * peptide - trnaarg"
    type "chemical_entity"
    mass 1158082.7
    compound_type "assembly"
  ]
  node [
    id 540
    label "Esite * mRNAcodonarg * trnaarg"
    type "chemical_entity"
    mass 1114882.7
    compound_type "assembly"
  ]
  node [
    id 541
    label "Psite * mRNAcodonser * peptide - trnaser"
    type "chemical_entity"
    mass 1162368.3
    compound_type "assembly"
  ]
  node [
    id 542
    label "Esite * mRNAcodonser * trnaser"
    type "chemical_entity"
    mass 1119168.3
    compound_type "assembly"
  ]
  node [
    id 543
    label "Psite * mRNAcodonthr * peptide - trnathr"
    type "chemical_entity"
    mass 1157716.5
    compound_type "assembly"
  ]
  node [
    id 544
    label "Esite * mRNAcodonthr * trnathr"
    type "chemical_entity"
    mass 1114516.5
    compound_type "assembly"
  ]
  node [
    id 545
    label "Psite * mRNAcodonval * peptide - trnaval"
    type "chemical_entity"
    mass 1157776.5
    compound_type "assembly"
  ]
  node [
    id 546
    label "Esite * mRNAcodonval * trnaval"
    type "chemical_entity"
    mass 1114576.5
    compound_type "assembly"
  ]
  node [
    id 547
    label "Psite * mRNAcodontrp * peptide - trnatrp"
    type "chemical_entity"
    mass 1157755.5
    compound_type "assembly"
  ]
  node [
    id 548
    label "Esite * mRNAcodontrp * trnatrp"
    type "chemical_entity"
    mass 1114555.5
    compound_type "assembly"
  ]
  node [
    id 549
    label "Psite * mRNAcodontyr * peptide - trnatyr"
    type "chemical_entity"
    mass 1160604.2
    compound_type "assembly"
  ]
  node [
    id 550
    label "Esite * mRNAcodontyr * trnatyr"
    type "chemical_entity"
    mass 1117404.2
    compound_type "assembly"
  ]
  node [
    id 551
    label "cystrna"
    type "chemical_entity"
    mass 23842.1
  ]
  node [
    id 552
    label "cystrna * eftu * gtp"
    type "chemical_entity"
    mass 67648.1
    compound_type "assembly"
  ]
  node [
    id 553
    label "mRNAcodoncys"
    type "chemical_entity"
    mass 990.0
    compound_type "RNA"
  ]
  node [
    id 554
    label "Asite * mRNAcodoncys"
    type "chemical_entity"
    mass 1090030.0
    compound_type "assembly"
  ]
  node [
    id 555
    label "Asite * cystrna * eftu * gtp * mRNAcodoncys"
    type "chemical_entity"
    mass 1157678.1
    compound_type "assembly"
  ]
  node [
    id 556
    label "Asite * cystrna * eftu * gdp * mRNAcodoncys"
    type "chemical_entity"
    mass 1157598.1
    compound_type "assembly"
  ]
  node [
    id 557
    label "Asite * mRNAcodoncys * peptide - trnacys"
    type "chemical_entity"
    mass 1157072.1
    compound_type "assembly"
  ]
  node [
    id 558
    label "asptrna"
    type "chemical_entity"
    mass 24878.6
  ]
  node [
    id 559
    label "asptrna * eftu * gtp"
    type "chemical_entity"
    mass 68684.6
    compound_type "assembly"
  ]
  node [
    id 560
    label "mRNAcodonasp"
    type "chemical_entity"
    mass 990.0
    compound_type "RNA"
  ]
  node [
    id 561
    label "Asite * mRNAcodonasp"
    type "chemical_entity"
    mass 1090030.0
    compound_type "assembly"
  ]
  node [
    id 562
    label "Asite * asptrna * eftu * gtp * mRNAcodonasp"
    type "chemical_entity"
    mass 1158714.6
    compound_type "assembly"
  ]
  node [
    id 563
    label "Asite * asptrna * eftu * gdp * mRNAcodonasp"
    type "chemical_entity"
    mass 1158634.6
    compound_type "assembly"
  ]
  node [
    id 564
    label "Asite * mRNAcodonasp * peptide - trnaasp"
    type "chemical_entity"
    mass 1158108.6
    compound_type "assembly"
  ]
  node [
    id 565
    label "glutrna"
    type "chemical_entity"
    mass 24441.5
  ]
  node [
    id 566
    label "eftu * glutrna * gtp"
    type "chemical_entity"
    mass 68247.5
    compound_type "assembly"
  ]
  node [
    id 567
    label "mRNAcodonglu"
    type "chemical_entity"
    mass 990.0
    compound_type "RNA"
  ]
  node [
    id 568
    label "Asite * mRNAcodonglu"
    type "chemical_entity"
    mass 1090030.0
    compound_type "assembly"
  ]
  node [
    id 569
    label "Asite * eftu * glutrna * gtp * mRNAcodonglu"
    type "chemical_entity"
    mass 1158277.5
    compound_type "assembly"
  ]
  node [
    id 570
    label "Asite * eftu * gdp * glutrna * mRNAcodonglu"
    type "chemical_entity"
    mass 1158197.5
    compound_type "assembly"
  ]
  node [
    id 571
    label "Asite * mRNAcodonglu * peptide - trnaglu"
    type "chemical_entity"
    mass 1157671.5
    compound_type "assembly"
  ]
  node [
    id 572
    label "phetrna"
    type "chemical_entity"
    mass 24548.0
  ]
  node [
    id 573
    label "eftu * gtp * phetrna"
    type "chemical_entity"
    mass 68354.0
    compound_type "assembly"
  ]
  node [
    id 574
    label "mRNAcodonphe"
    type "chemical_entity"
    mass 990.0
    compound_type "RNA"
  ]
  node [
    id 575
    label "Asite * mRNAcodonphe"
    type "chemical_entity"
    mass 1090030.0
    compound_type "assembly"
  ]
  node [
    id 576
    label "Asite * eftu * gtp * mRNAcodonphe * phetrna"
    type "chemical_entity"
    mass 1158384.0
    compound_type "assembly"
  ]
  node [
    id 577
    label "Asite * eftu * gdp * mRNAcodonphe * phetrna"
    type "chemical_entity"
    mass 1158304.0
    compound_type "assembly"
  ]
  node [
    id 578
    label "Asite * mRNAcodonphe * peptide - trnaphe"
    type "chemical_entity"
    mass 1157778.0
    compound_type "assembly"
  ]
  node [
    id 579
    label "glytrna"
    type "chemical_entity"
    mass 23998.1
  ]
  node [
    id 580
    label "eftu * glytrna * gtp"
    type "chemical_entity"
    mass 67804.1
    compound_type "assembly"
  ]
  node [
    id 581
    label "mRNAcodongly"
    type "chemical_entity"
    mass 990.0
    compound_type "RNA"
  ]
  node [
    id 582
    label "Asite * mRNAcodongly"
    type "chemical_entity"
    mass 1090030.0
    compound_type "assembly"
  ]
  node [
    id 583
    label "Asite * eftu * glytrna * gtp * mRNAcodongly"
    type "chemical_entity"
    mass 1157834.1
    compound_type "assembly"
  ]
  node [
    id 584
    label "Asite * eftu * gdp * glytrna * mRNAcodongly"
    type "chemical_entity"
    mass 1157754.1
    compound_type "assembly"
  ]
  node [
    id 585
    label "Asite * mRNAcodongly * peptide - trnagly"
    type "chemical_entity"
    mass 1157228.1
    compound_type "assembly"
  ]
  node [
    id 586
    label "histrna"
    type "chemical_entity"
    mass 27374.2
  ]
  node [
    id 587
    label "eftu * gtp * histrna"
    type "chemical_entity"
    mass 71180.2
    compound_type "assembly"
  ]
  node [
    id 588
    label "mRNAcodonhis"
    type "chemical_entity"
    mass 990.0
    compound_type "RNA"
  ]
  node [
    id 589
    label "Asite * mRNAcodonhis"
    type "chemical_entity"
    mass 1090030.0
    compound_type "assembly"
  ]
  node [
    id 590
    label "Asite * eftu * gtp * histrna * mRNAcodonhis"
    type "chemical_entity"
    mass 1161210.2
    compound_type "assembly"
  ]
  node [
    id 591
    label "Asite * eftu * gdp * histrna * mRNAcodonhis"
    type "chemical_entity"
    mass 1161130.2
    compound_type "assembly"
  ]
  node [
    id 592
    label "Asite * mRNAcodonhis * peptide - trnahis"
    type "chemical_entity"
    mass 1160604.2
    compound_type "assembly"
  ]
  node [
    id 593
    label "iletrna"
    type "chemical_entity"
    mass 24918.7
  ]
  node [
    id 594
    label "eftu * gtp * iletrna"
    type "chemical_entity"
    mass 68724.7
    compound_type "assembly"
  ]
  node [
    id 595
    label "mRNAcodonile"
    type "chemical_entity"
    mass 990.0
    compound_type "RNA"
  ]
  node [
    id 596
    label "Asite * mRNAcodonile"
    type "chemical_entity"
    mass 1090030.0
    compound_type "assembly"
  ]
  node [
    id 597
    label "Asite * eftu * gtp * iletrna * mRNAcodonile"
    type "chemical_entity"
    mass 1158754.7
    compound_type "assembly"
  ]
  node [
    id 598
    label "Asite * eftu * gdp * iletrna * mRNAcodonile"
    type "chemical_entity"
    mass 1158674.7
    compound_type "assembly"
  ]
  node [
    id 599
    label "Asite * mRNAcodonile * peptide - trnaile"
    type "chemical_entity"
    mass 1158148.7
    compound_type "assembly"
  ]
  node [
    id 600
    label "lystrna"
    type "chemical_entity"
    mass 24441.4
  ]
  node [
    id 601
    label "eftu * gtp * lystrna"
    type "chemical_entity"
    mass 68247.4
    compound_type "assembly"
  ]
  node [
    id 602
    label "mRNAcodonlys"
    type "chemical_entity"
    mass 990.0
    compound_type "RNA"
  ]
  node [
    id 603
    label "Asite * mRNAcodonlys"
    type "chemical_entity"
    mass 1090030.0
    compound_type "assembly"
  ]
  node [
    id 604
    label "Asite * eftu * gtp * lystrna * mRNAcodonlys"
    type "chemical_entity"
    mass 1158277.4
    compound_type "assembly"
  ]
  node [
    id 605
    label "Asite * eftu * gdp * lystrna * mRNAcodonlys"
    type "chemical_entity"
    mass 1158197.4
    compound_type "assembly"
  ]
  node [
    id 606
    label "Asite * mRNAcodonlys * peptide - trnalys"
    type "chemical_entity"
    mass 1157671.4
    compound_type "assembly"
  ]
  node [
    id 607
    label "emettrna"
    type "chemical_entity"
    mass 24791.6
  ]
  node [
    id 608
    label "eftu * emettrna * gtp"
    type "chemical_entity"
    mass 68597.6
    compound_type "assembly"
  ]
  node [
    id 609
    label "mRNAcodonmet"
    type "chemical_entity"
    mass 990.0
    compound_type "RNA"
  ]
  node [
    id 610
    label "Asite * mRNAcodonmet"
    type "chemical_entity"
    mass 1090030.0
    compound_type "assembly"
  ]
  node [
    id 611
    label "Asite * eftu * emettrna * gtp * mRNAcodonmet"
    type "chemical_entity"
    mass 1158627.6
    compound_type "assembly"
  ]
  node [
    id 612
    label "Asite * eftu * emettrna * gdp * mRNAcodonmet"
    type "chemical_entity"
    mass 1158547.6
    compound_type "assembly"
  ]
  node [
    id 613
    label "Asite * mRNAcodonmet * peptide - trnamet"
    type "chemical_entity"
    mass 1158095.7
    compound_type "assembly"
  ]
  node [
    id 614
    label "leutrna"
    type "chemical_entity"
    mass 28157.6
  ]
  node [
    id 615
    label "eftu * gtp * leutrna"
    type "chemical_entity"
    mass 71963.6
    compound_type "assembly"
  ]
  node [
    id 616
    label "mRNAcodonleu"
    type "chemical_entity"
    mass 990.0
    compound_type "RNA"
  ]
  node [
    id 617
    label "Asite * mRNAcodonleu"
    type "chemical_entity"
    mass 1090030.0
    compound_type "assembly"
  ]
  node [
    id 618
    label "Asite * eftu * gtp * leutrna * mRNAcodonleu"
    type "chemical_entity"
    mass 1161993.6
    compound_type "assembly"
  ]
  node [
    id 619
    label "Asite * eftu * gdp * leutrna * mRNAcodonleu"
    type "chemical_entity"
    mass 1161913.6
    compound_type "assembly"
  ]
  node [
    id 620
    label "Asite * mRNAcodonleu * peptide - trnaleu"
    type "chemical_entity"
    mass 1159612.8
    compound_type "assembly"
  ]
  node [
    id 621
    label "asntrna"
    type "chemical_entity"
    mass 24496.4
  ]
  node [
    id 622
    label "asntrna * eftu * gtp"
    type "chemical_entity"
    mass 68302.4
    compound_type "assembly"
  ]
  node [
    id 623
    label "mRNAcodonasn"
    type "chemical_entity"
    mass 990.0
    compound_type "RNA"
  ]
  node [
    id 624
    label "Asite * mRNAcodonasn"
    type "chemical_entity"
    mass 1090030.0
    compound_type "assembly"
  ]
  node [
    id 625
    label "Asite * asntrna * eftu * gtp * mRNAcodonasn"
    type "chemical_entity"
    mass 1158332.4
    compound_type "assembly"
  ]
  node [
    id 626
    label "Asite * asntrna * eftu * gdp * mRNAcodonasn"
    type "chemical_entity"
    mass 1158252.4
    compound_type "assembly"
  ]
  node [
    id 627
    label "Asite * mRNAcodonasn * peptide - trnaasn"
    type "chemical_entity"
    mass 1157726.4
    compound_type "assembly"
  ]
  node [
    id 628
    label "protrna"
    type "chemical_entity"
    mass 24909.7
  ]
  node [
    id 629
    label "eftu * gtp * protrna"
    type "chemical_entity"
    mass 68715.7
    compound_type "assembly"
  ]
  node [
    id 630
    label "mRNAcodonpro"
    type "chemical_entity"
    mass 990.0
    compound_type "RNA"
  ]
  node [
    id 631
    label "Asite * mRNAcodonpro"
    type "chemical_entity"
    mass 1090030.0
    compound_type "assembly"
  ]
  node [
    id 632
    label "Asite * eftu * gtp * mRNAcodonpro * protrna"
    type "chemical_entity"
    mass 1158745.7
    compound_type "assembly"
  ]
  node [
    id 633
    label "Asite * eftu * gdp * mRNAcodonpro * protrna"
    type "chemical_entity"
    mass 1158665.7
    compound_type "assembly"
  ]
  node [
    id 634
    label "Asite * mRNAcodonpro * peptide - trnapro"
    type "chemical_entity"
    mass 1158139.7
    compound_type "assembly"
  ]
  node [
    id 635
    label "glntrna"
    type "chemical_entity"
    mass 24124.0
  ]
  node [
    id 636
    label "eftu * glntrna * gtp"
    type "chemical_entity"
    mass 67930.0
    compound_type "assembly"
  ]
  node [
    id 637
    label "mRNAcodongln"
    type "chemical_entity"
    mass 990.0
    compound_type "RNA"
  ]
  node [
    id 638
    label "Asite * mRNAcodongln"
    type "chemical_entity"
    mass 1090030.0
    compound_type "assembly"
  ]
  node [
    id 639
    label "Asite * eftu * glntrna * gtp * mRNAcodongln"
    type "chemical_entity"
    mass 1157960.0
    compound_type "assembly"
  ]
  node [
    id 640
    label "Asite * eftu * gdp * glntrna * mRNAcodongln"
    type "chemical_entity"
    mass 1157880.0
    compound_type "assembly"
  ]
  node [
    id 641
    label "Asite * mRNAcodongln * peptide - trnagln"
    type "chemical_entity"
    mass 1157354.0
    compound_type "assembly"
  ]
  node [
    id 642
    label "argtrna"
    type "chemical_entity"
    mass 24852.7
  ]
  node [
    id 643
    label "argtrna * eftu * gtp"
    type "chemical_entity"
    mass 68658.7
    compound_type "assembly"
  ]
  node [
    id 644
    label "mRNAcodonarg"
    type "chemical_entity"
    mass 990.0
    compound_type "RNA"
  ]
  node [
    id 645
    label "Asite * mRNAcodonarg"
    type "chemical_entity"
    mass 1090030.0
    compound_type "assembly"
  ]
  node [
    id 646
    label "Asite * argtrna * eftu * gtp * mRNAcodonarg"
    type "chemical_entity"
    mass 1158688.7
    compound_type "assembly"
  ]
  node [
    id 647
    label "Asite * argtrna * eftu * gdp * mRNAcodonarg"
    type "chemical_entity"
    mass 1158608.7
    compound_type "assembly"
  ]
  node [
    id 648
    label "Asite * mRNAcodonarg * peptide - trnaarg"
    type "chemical_entity"
    mass 1158082.7
    compound_type "assembly"
  ]
  node [
    id 649
    label "sertrna"
    type "chemical_entity"
    mass 29138.3
  ]
  node [
    id 650
    label "eftu * gtp * sertrna"
    type "chemical_entity"
    mass 72944.3
    compound_type "assembly"
  ]
  node [
    id 651
    label "mRNAcodonser"
    type "chemical_entity"
    mass 990.0
    compound_type "RNA"
  ]
  node [
    id 652
    label "Asite * mRNAcodonser"
    type "chemical_entity"
    mass 1090030.0
    compound_type "assembly"
  ]
  node [
    id 653
    label "Asite * eftu * gtp * mRNAcodonser * sertrna"
    type "chemical_entity"
    mass 1162974.3
    compound_type "assembly"
  ]
  node [
    id 654
    label "Asite * eftu * gdp * mRNAcodonser * sertrna"
    type "chemical_entity"
    mass 1162894.3
    compound_type "assembly"
  ]
  node [
    id 655
    label "Asite * mRNAcodonser * peptide - trnaser"
    type "chemical_entity"
    mass 1162368.3
    compound_type "assembly"
  ]
  node [
    id 656
    label "thrtrna"
    type "chemical_entity"
    mass 24486.5
  ]
  node [
    id 657
    label "eftu * gtp * thrtrna"
    type "chemical_entity"
    mass 68292.5
    compound_type "assembly"
  ]
  node [
    id 658
    label "mRNAcodonthr"
    type "chemical_entity"
    mass 990.0
    compound_type "RNA"
  ]
  node [
    id 659
    label "Asite * mRNAcodonthr"
    type "chemical_entity"
    mass 1090030.0
    compound_type "assembly"
  ]
  node [
    id 660
    label "Asite * eftu * gtp * mRNAcodonthr * thrtrna"
    type "chemical_entity"
    mass 1158322.5
    compound_type "assembly"
  ]
  node [
    id 661
    label "Asite * eftu * gdp * mRNAcodonthr * thrtrna"
    type "chemical_entity"
    mass 1158242.5
    compound_type "assembly"
  ]
  node [
    id 662
    label "Asite * mRNAcodonthr * peptide - trnathr"
    type "chemical_entity"
    mass 1157716.5
    compound_type "assembly"
  ]
  node [
    id 663
    label "valtrna"
    type "chemical_entity"
    mass 24546.5
  ]
  node [
    id 664
    label "eftu * gtp * valtrna"
    type "chemical_entity"
    mass 68352.5
    compound_type "assembly"
  ]
  node [
    id 665
    label "mRNAcodonval"
    type "chemical_entity"
    mass 990.0
    compound_type "RNA"
  ]
  node [
    id 666
    label "Asite * mRNAcodonval"
    type "chemical_entity"
    mass 1090030.0
    compound_type "assembly"
  ]
  node [
    id 667
    label "Asite * eftu * gtp * mRNAcodonval * valtrna"
    type "chemical_entity"
    mass 1158382.5
    compound_type "assembly"
  ]
  node [
    id 668
    label "Asite * eftu * gdp * mRNAcodonval * valtrna"
    type "chemical_entity"
    mass 1158302.5
    compound_type "assembly"
  ]
  node [
    id 669
    label "Asite * mRNAcodonval * peptide - trnaval"
    type "chemical_entity"
    mass 1157776.5
    compound_type "assembly"
  ]
  node [
    id 670
    label "trptrna"
    type "chemical_entity"
    mass 24525.5
  ]
  node [
    id 671
    label "eftu * gtp * trptrna"
    type "chemical_entity"
    mass 68331.5
    compound_type "assembly"
  ]
  node [
    id 672
    label "mRNAcodontrp"
    type "chemical_entity"
    mass 990.0
    compound_type "RNA"
  ]
  node [
    id 673
    label "Asite * mRNAcodontrp"
    type "chemical_entity"
    mass 1090030.0
    compound_type "assembly"
  ]
  node [
    id 674
    label "Asite * eftu * gtp * mRNAcodontrp * trptrna"
    type "chemical_entity"
    mass 1158361.5
    compound_type "assembly"
  ]
  node [
    id 675
    label "Asite * eftu * gdp * mRNAcodontrp * trptrna"
    type "chemical_entity"
    mass 1158281.5
    compound_type "assembly"
  ]
  node [
    id 676
    label "Asite * mRNAcodontrp * peptide - trnatrp"
    type "chemical_entity"
    mass 1157755.5
    compound_type "assembly"
  ]
  node [
    id 677
    label "tyrtrna"
    type "chemical_entity"
    mass 27374.2
  ]
  node [
    id 678
    label "eftu * gtp * tyrtrna"
    type "chemical_entity"
    mass 71180.2
    compound_type "assembly"
  ]
  node [
    id 679
    label "mRNAcodontyr"
    type "chemical_entity"
    mass 990.0
    compound_type "RNA"
  ]
  node [
    id 680
    label "Asite * mRNAcodontyr"
    type "chemical_entity"
    mass 1090030.0
    compound_type "assembly"
  ]
  node [
    id 681
    label "Asite * eftu * gtp * mRNAcodontyr * tyrtrna"
    type "chemical_entity"
    mass 1161210.2
    compound_type "assembly"
  ]
  node [
    id 682
    label "Asite * eftu * gdp * mRNAcodontyr * tyrtrna"
    type "chemical_entity"
    mass 1161130.2
    compound_type "assembly"
  ]
  node [
    id 683
    label "Asite * mRNAcodontyr * peptide - trnatyr"
    type "chemical_entity"
    mass 1160604.2
    compound_type "assembly"
  ]
  node [
    id 684
    label "celong000000"
    primary "1 eftu * gtp + 1 alatrna -[module:cognate.elongation, domain:translation, logic:&#38;]-> 1 eftu * gtp * alatrna"
    reversible 0
    module "cognate.elongation"
    domain "translation"
    logic "&#38;"
    type "chemical_reaction"
    level 2
  ]
  node [
    id 685
    label "celong000001"
    primary "1 Asite + 1 mRNAcodonala -[module:cognate.elongation, domain:translation, logic:&#38;]-> 1 Asite * mRNAcodonala"
    reversible 0
    module "cognate.elongation"
    domain "translation"
    logic "&#38;"
    type "chemical_reaction"
    level 2
  ]
  node [
    id 686
    label "celong000002"
    primary "1 eftu * gtp * alatrna + 1 Asite * mRNAcodonala -[module:cognate.elongation, domain:translation, logic:&#38;]-> 1 alatrna * Asite * mRNAcodonala * eftu * gtp"
    reversible 0
    module "cognate.elongation"
    domain "translation"
    logic "&#38;"
    type "chemical_reaction"
    level 2
  ]
  node [
    id 687
    label "celong000003"
    primary "1 alatrna * Asite * mRNAcodonala * eftu * gtp -[module:cognate.elongation, domain:translation, logic:&#38;]-> 1 alatrna * Asite * mRNAcodonala * eftu * gdp + 1 pi"
    reversible 0
    module "cognate.elongation"
    domain "translation"
    logic "&#38;"
    type "chemical_reaction"
    level 2
  ]
  node [
    id 688
    label "celong000004"
    primary "1 Psite * mRNAcodonala * trnaala - peptide + 1 alatrna * Asite * mRNAcodonala * eftu * gdp  -[module:cognate.elongation, domain:translation, logic:&#38;]-> 1 Psite * mRNAcodonala * trnaala + 1 Asite * trnaala - peptide * mRNAcodonala + 1 eftu * gdp"
    reversible 0
    module "cognate.elongation"
    domain "translation"
    logic "&#38;"
    type "chemical_reaction"
    level 2
  ]
  node [
    id 689
    label "celong000005"
    primary "1 Psite * mRNAcodonala * trnaala + 1 Asite * trnaala - peptide * mRNAcodonala + 1 Esite + 1 efg * gtp -[module:cognate.elongation, domain:translation, logic:&#38;]-> 1 Esite * mRNAcodonala * trnaala + 1 Psite * trnaala - peptide * mRNAcodonala + 1 efg * gdp + 1 pi + 1 Asite"
    reversible 0
    module "cognate.elongation"
    domain "translation"
    logic "&#38;"
    type "chemical_reaction"
    level 2
  ]
  node [
    id 690
    label "celong000006"
    primary "1 Psite * mRNAcodoncys * trnacys - peptide + 1 alatrna * Asite * mRNAcodonala * eftu * gdp  -[module:cognate.elongation, domain:translation, logic:&#38;]-> 1 Psite * mRNAcodoncys * trnacys + 1 Asite * trnaala - peptide * mRNAcodonala + 1 eftu * gdp"
    reversible 0
    module "cognate.elongation"
    domain "translation"
    logic "&#38;"
    type "chemical_reaction"
    level 2
  ]
  node [
    id 691
    label "celong000007"
    primary "1 Psite * mRNAcodoncys * trnacys + 1 Asite * trnaala - peptide * mRNAcodonala + 1 Esite + 1 efg * gtp -[module:cognate.elongation, domain:translation, logic:&#38;]-> 1 Esite * mRNAcodoncys * trnacys + 1 Psite * trnaala - peptide * mRNAcodonala + 1 efg * gdp + 1 pi + 1 Asite"
    reversible 0
    module "cognate.elongation"
    domain "translation"
    logic "&#38;"
    type "chemical_reaction"
    level 2
  ]
  node [
    id 692
    label "celong000008"
    primary "1 Psite * mRNAcodonasp * trnaasp - peptide + 1 alatrna * Asite * mRNAcodonala * eftu * gdp  -[module:cognate.elongation, domain:translation, logic:&#38;]-> 1 Psite * mRNAcodonasp * trnaasp + 1 Asite * trnaala - peptide * mRNAcodonala + 1 eftu * gdp"
    reversible 0
    module "cognate.elongation"
    domain "translation"
    logic "&#38;"
    type "chemical_reaction"
    level 2
  ]
  node [
    id 693
    label "celong000009"
    primary "1 Psite * mRNAcodonasp * trnaasp + 1 Asite * trnaala - peptide * mRNAcodonala + 1 Esite + 1 efg * gtp -[module:cognate.elongation, domain:translation, logic:&#38;]-> 1 Esite * mRNAcodonasp * trnaasp + 1 Psite * trnaala - peptide * mRNAcodonala + 1 efg * gdp + 1 pi + 1 Asite"
    reversible 0
    module "cognate.elongation"
    domain "translation"
    logic "&#38;"
    type "chemical_reaction"
    level 2
  ]
  node [
    id 694
    label "celong000010"
    primary "1 Psite * mRNAcodonglu * trnaglu - peptide + 1 alatrna * Asite * mRNAcodonala * eftu * gdp  -[module:cognate.elongation, domain:translation, logic:&#38;]-> 1 Psite * mRNAcodonglu * trnaglu + 1 Asite * trnaala - peptide * mRNAcodonala + 1 eftu * gdp"
    reversible 0
    module "cognate.elongation"
    domain "translation"
    logic "&#38;"
    type "chemical_reaction"
    level 2
  ]
  node [
    id 695
    label "celong000011"
    primary "1 Psite * mRNAcodonglu * trnaglu + 1 Asite * trnaala - peptide * mRNAcodonala + 1 Esite + 1 efg * gtp -[module:cognate.elongation, domain:translation, logic:&#38;]-> 1 Esite * mRNAcodonglu * trnaglu + 1 Psite * trnaala - peptide * mRNAcodonala + 1 efg * gdp + 1 pi + 1 Asite"
    reversible 0
    module "cognate.elongation"
    domain "translation"
    logic "&#38;"
    type "chemical_reaction"
    level 2
  ]
  node [
    id 696
    label "celong000012"
    primary "1 Psite * mRNAcodonphe * trnaphe - peptide + 1 alatrna * Asite * mRNAcodonala * eftu * gdp  -[module:cognate.elongation, domain:translation, logic:&#38;]-> 1 Psite * mRNAcodonphe * trnaphe + 1 Asite * trnaala - peptide * mRNAcodonala + 1 eftu * gdp"
    reversible 0
    module "cognate.elongation"
    domain "translation"
    logic "&#38;"
    type "chemical_reaction"
    level 2
  ]
  node [
    id 697
    label "celong000013"
    primary "1 Psite * mRNAcodonphe * trnaphe + 1 Asite * trnaala - peptide * mRNAcodonala + 1 Esite + 1 efg * gtp -[module:cognate.elongation, domain:translation, logic:&#38;]-> 1 Esite * mRNAcodonphe * trnaphe + 1 Psite * trnaala - peptide * mRNAcodonala + 1 efg * gdp + 1 pi + 1 Asite"
    reversible 0
    module "cognate.elongation"
    domain "translation"
    logic "&#38;"
    type "chemical_reaction"
    level 2
  ]
  node [
    id 698
    label "celong000014"
    primary "1 Psite * mRNAcodongly * trnagly - peptide + 1 alatrna * Asite * mRNAcodonala * eftu * gdp  -[module:cognate.elongation, domain:translation, logic:&#38;]-> 1 Psite * mRNAcodongly * trnagly + 1 Asite * trnaala - peptide * mRNAcodonala + 1 eftu * gdp"
    reversible 0
    module "cognate.elongation"
    domain "translation"
    logic "&#38;"
    type "chemical_reaction"
    level 2
  ]
  node [
    id 699
    label "celong000015"
    primary "1 Psite * mRNAcodongly * trnagly + 1 Asite * trnaala - peptide * mRNAcodonala + 1 Esite + 1 efg * gtp -[module:cognate.elongation, domain:translation, logic:&#38;]-> 1 Esite * mRNAcodongly * trnagly + 1 Psite * trnaala - peptide * mRNAcodonala + 1 efg * gdp + 1 pi + 1 Asite"
    reversible 0
    module "cognate.elongation"
    domain "translation"
    logic "&#38;"
    type "chemical_reaction"
    level 2
  ]
  node [
    id 700
    label "celong000016"
    primary "1 Psite * mRNAcodonhis * trnahis - peptide + 1 alatrna * Asite * mRNAcodonala * eftu * gdp  -[module:cognate.elongation, domain:translation, logic:&#38;]-> 1 Psite * mRNAcodonhis * trnahis + 1 Asite * trnaala - peptide * mRNAcodonala + 1 eftu * gdp"
    reversible 0
    module "cognate.elongation"
    domain "translation"
    logic "&#38;"
    type "chemical_reaction"
    level 2
  ]
  node [
    id 701
    label "celong000017"
    primary "1 Psite * mRNAcodonhis * trnahis + 1 Asite * trnaala - peptide * mRNAcodonala + 1 Esite + 1 efg * gtp -[module:cognate.elongation, domain:translation, logic:&#38;]-> 1 Esite * mRNAcodonhis * trnahis + 1 Psite * trnaala - peptide * mRNAcodonala + 1 efg * gdp + 1 pi + 1 Asite"
    reversible 0
    module "cognate.elongation"
    domain "translation"
    logic "&#38;"
    type "chemical_reaction"
    level 2
  ]
  node [
    id 702
    label "celong000018"
    primary "1 Psite * mRNAcodonile * trnaile - peptide + 1 alatrna * Asite * mRNAcodonala * eftu * gdp  -[module:cognate.elongation, domain:translation, logic:&#38;]-> 1 Psite * mRNAcodonile * trnaile + 1 Asite * trnaala - peptide * mRNAcodonala + 1 eftu * gdp"
    reversible 0
    module "cognate.elongation"
    domain "translation"
    logic "&#38;"
    type "chemical_reaction"
    level 2
  ]
  node [
    id 703
    label "celong000019"
    primary "1 Psite * mRNAcodonile * trnaile + 1 Asite * trnaala - peptide * mRNAcodonala + 1 Esite + 1 efg * gtp -[module:cognate.elongation, domain:translation, logic:&#38;]-> 1 Esite * mRNAcodonile * trnaile + 1 Psite * trnaala - peptide * mRNAcodonala + 1 efg * gdp + 1 pi + 1 Asite"
    reversible 0
    module "cognate.elongation"
    domain "translation"
    logic "&#38;"
    type "chemical_reaction"
    level 2
  ]
  node [
    id 704
    label "celong000020"
    primary "1 Psite * mRNAcodonlys * trnalys - peptide + 1 alatrna * Asite * mRNAcodonala * eftu * gdp  -[module:cognate.elongation, domain:translation, logic:&#38;]-> 1 Psite * mRNAcodonlys * trnalys + 1 Asite * trnaala - peptide * mRNAcodonala + 1 eftu * gdp"
    reversible 0
    module "cognate.elongation"
    domain "translation"
    logic "&#38;"
    type "chemical_reaction"
    level 2
  ]
  node [
    id 705
    label "celong000021"
    primary "1 Psite * mRNAcodonlys * trnalys + 1 Asite * trnaala - peptide * mRNAcodonala + 1 Esite + 1 efg * gtp -[module:cognate.elongation, domain:translation, logic:&#38;]-> 1 Esite * mRNAcodonlys * trnalys + 1 Psite * trnaala - peptide * mRNAcodonala + 1 efg * gdp + 1 pi + 1 Asite"
    reversible 0
    module "cognate.elongation"
    domain "translation"
    logic "&#38;"
    type "chemical_reaction"
    level 2
  ]
  node [
    id 706
    label "celong000022"
    primary "1 Psite * mRNAcodonmet * trnamet - peptide + 1 alatrna * Asite * mRNAcodonala * eftu * gdp  -[module:cognate.elongation, domain:translation, logic:&#38;]-> 1 Psite * mRNAcodonmet * trnamet + 1 Asite * trnaala - peptide * mRNAcodonala + 1 eftu * gdp"
    reversible 0
    module "cognate.elongation"
    domain "translation"
    logic "&#38;"
    type "chemical_reaction"
    level 2
  ]
  node [
    id 707
    label "celong000023"
    primary "1 Psite * mRNAcodonmet * trnamet + 1 Asite * trnaala - peptide * mRNAcodonala + 1 Esite + 1 efg * gtp -[module:cognate.elongation, domain:translation, logic:&#38;]-> 1 Esite * mRNAcodonmet * trnamet + 1 Psite * trnaala - peptide * mRNAcodonala + 1 efg * gdp + 1 pi + 1 Asite"
    reversible 0
    module "cognate.elongation"
    domain "translation"
    logic "&#38;"
    type "chemical_reaction"
    level 2
  ]
  node [
    id 708
    label "celong000024"
    primary "1 Psite * mRNAcodonleu * trnaleu - peptide + 1 alatrna * Asite * mRNAcodonala * eftu * gdp  -[module:cognate.elongation, domain:translation, logic:&#38;]-> 1 Psite * mRNAcodonleu * trnaleu + 1 Asite * trnaala - peptide * mRNAcodonala + 1 eftu * gdp"
    reversible 0
    module "cognate.elongation"
    domain "translation"
    logic "&#38;"
    type "chemical_reaction"
    level 2
  ]
  node [
    id 709
    label "celong000025"
    primary "1 Psite * mRNAcodonleu * trnaleu + 1 Asite * trnaala - peptide * mRNAcodonala + 1 Esite + 1 efg * gtp -[module:cognate.elongation, domain:translation, logic:&#38;]-> 1 Esite * mRNAcodonleu * trnaleu + 1 Psite * trnaala - peptide * mRNAcodonala + 1 efg * gdp + 1 pi + 1 Asite"
    reversible 0
    module "cognate.elongation"
    domain "translation"
    logic "&#38;"
    type "chemical_reaction"
    level 2
  ]
  node [
    id 710
    label "celong000026"
    primary "1 Psite * mRNAcodonasn * trnaasn - peptide + 1 alatrna * Asite * mRNAcodonala * eftu * gdp  -[module:cognate.elongation, domain:translation, logic:&#38;]-> 1 Psite * mRNAcodonasn * trnaasn + 1 Asite * trnaala - peptide * mRNAcodonala + 1 eftu * gdp"
    reversible 0
    module "cognate.elongation"
    domain "translation"
    logic "&#38;"
    type "chemical_reaction"
    level 2
  ]
  node [
    id 711
    label "celong000027"
    primary "1 Psite * mRNAcodonasn * trnaasn + 1 Asite * trnaala - peptide * mRNAcodonala + 1 Esite + 1 efg * gtp -[module:cognate.elongation, domain:translation, logic:&#38;]-> 1 Esite * mRNAcodonasn * trnaasn + 1 Psite * trnaala - peptide * mRNAcodonala + 1 efg * gdp + 1 pi + 1 Asite"
    reversible 0
    module "cognate.elongation"
    domain "translation"
    logic "&#38;"
    type "chemical_reaction"
    level 2
  ]
  node [
    id 712
    label "celong000028"
    primary "1 Psite * mRNAcodonpro * trnapro - peptide + 1 alatrna * Asite * mRNAcodonala * eftu * gdp  -[module:cognate.elongation, domain:translation, logic:&#38;]-> 1 Psite * mRNAcodonpro * trnapro + 1 Asite * trnaala - peptide * mRNAcodonala + 1 eftu * gdp"
    reversible 0
    module "cognate.elongation"
    domain "translation"
    logic "&#38;"
    type "chemical_reaction"
    level 2
  ]
  node [
    id 713
    label "celong000029"
    primary "1 Psite * mRNAcodonpro * trnapro + 1 Asite * trnaala - peptide * mRNAcodonala + 1 Esite + 1 efg * gtp -[module:cognate.elongation, domain:translation, logic:&#38;]-> 1 Esite * mRNAcodonpro * trnapro + 1 Psite * trnaala - peptide * mRNAcodonala + 1 efg * gdp + 1 pi + 1 Asite"
    reversible 0
    module "cognate.elongation"
    domain "translation"
    logic "&#38;"
    type "chemical_reaction"
    level 2
  ]
  node [
    id 714
    label "celong000030"
    primary "1 Psite * mRNAcodongln * trnagln - peptide + 1 alatrna * Asite * mRNAcodonala * eftu * gdp  -[module:cognate.elongation, domain:translation, logic:&#38;]-> 1 Psite * mRNAcodongln * trnagln + 1 Asite * trnaala - peptide * mRNAcodonala + 1 eftu * gdp"
    reversible 0
    module "cognate.elongation"
    domain "translation"
    logic "&#38;"
    type "chemical_reaction"
    level 2
  ]
  node [
    id 715
    label "celong000031"
    primary "1 Psite * mRNAcodongln * trnagln + 1 Asite * trnaala - peptide * mRNAcodonala + 1 Esite + 1 efg * gtp -[module:cognate.elongation, domain:translation, logic:&#38;]-> 1 Esite * mRNAcodongln * trnagln + 1 Psite * trnaala - peptide * mRNAcodonala + 1 efg * gdp + 1 pi + 1 Asite"
    reversible 0
    module "cognate.elongation"
    domain "translation"
    logic "&#38;"
    type "chemical_reaction"
    level 2
  ]
  node [
    id 716
    label "celong000032"
    primary "1 Psite * mRNAcodonarg * trnaarg - peptide + 1 alatrna * Asite * mRNAcodonala * eftu * gdp  -[module:cognate.elongation, domain:translation, logic:&#38;]-> 1 Psite * mRNAcodonarg * trnaarg + 1 Asite * trnaala - peptide * mRNAcodonala + 1 eftu * gdp"
    reversible 0
    module "cognate.elongation"
    domain "translation"
    logic "&#38;"
    type "chemical_reaction"
    level 2
  ]
  node [
    id 717
    label "celong000033"
    primary "1 Psite * mRNAcodonarg * trnaarg + 1 Asite * trnaala - peptide * mRNAcodonala + 1 Esite + 1 efg * gtp -[module:cognate.elongation, domain:translation, logic:&#38;]-> 1 Esite * mRNAcodonarg * trnaarg + 1 Psite * trnaala - peptide * mRNAcodonala + 1 efg * gdp + 1 pi + 1 Asite"
    reversible 0
    module "cognate.elongation"
    domain "translation"
    logic "&#38;"
    type "chemical_reaction"
    level 2
  ]
  node [
    id 718
    label "celong000034"
    primary "1 Psite * mRNAcodonser * trnaser - peptide + 1 alatrna * Asite * mRNAcodonala * eftu * gdp  -[module:cognate.elongation, domain:translation, logic:&#38;]-> 1 Psite * mRNAcodonser * trnaser + 1 Asite * trnaala - peptide * mRNAcodonala + 1 eftu * gdp"
    reversible 0
    module "cognate.elongation"
    domain "translation"
    logic "&#38;"
    type "chemical_reaction"
    level 2
  ]
  node [
    id 719
    label "celong000035"
    primary "1 Psite * mRNAcodonser * trnaser + 1 Asite * trnaala - peptide * mRNAcodonala + 1 Esite + 1 efg * gtp -[module:cognate.elongation, domain:translation, logic:&#38;]-> 1 Esite * mRNAcodonser * trnaser + 1 Psite * trnaala - peptide * mRNAcodonala + 1 efg * gdp + 1 pi + 1 Asite"
    reversible 0
    module "cognate.elongation"
    domain "translation"
    logic "&#38;"
    type "chemical_reaction"
    level 2
  ]
  node [
    id 720
    label "celong000036"
    primary "1 Psite * mRNAcodonthr * trnathr - peptide + 1 alatrna * Asite * mRNAcodonala * eftu * gdp  -[module:cognate.elongation, domain:translation, logic:&#38;]-> 1 Psite * mRNAcodonthr * trnathr + 1 Asite * trnaala - peptide * mRNAcodonala + 1 eftu * gdp"
    reversible 0
    module "cognate.elongation"
    domain "translation"
    logic "&#38;"
    type "chemical_reaction"
    level 2
  ]
  node [
    id 721
    label "celong000037"
    primary "1 Psite * mRNAcodonthr * trnathr + 1 Asite * trnaala - peptide * mRNAcodonala + 1 Esite + 1 efg * gtp -[module:cognate.elongation, domain:translation, logic:&#38;]-> 1 Esite * mRNAcodonthr * trnathr + 1 Psite * trnaala - peptide * mRNAcodonala + 1 efg * gdp + 1 pi + 1 Asite"
    reversible 0
    module "cognate.elongation"
    domain "translation"
    logic "&#38;"
    type "chemical_reaction"
    level 2
  ]
  node [
    id 722
    label "celong000038"
    primary "1 Psite * mRNAcodonval * trnaval - peptide + 1 alatrna * Asite * mRNAcodonala * eftu * gdp  -[module:cognate.elongation, domain:translation, logic:&#38;]-> 1 Psite * mRNAcodonval * trnaval + 1 Asite * trnaala - peptide * mRNAcodonala + 1 eftu * gdp"
    reversible 0
    module "cognate.elongation"
    domain "translation"
    logic "&#38;"
    type "chemical_reaction"
    level 2
  ]
  node [
    id 723
    label "celong000039"
    primary "1 Psite * mRNAcodonval * trnaval + 1 Asite * trnaala - peptide * mRNAcodonala + 1 Esite + 1 efg * gtp -[module:cognate.elongation, domain:translation, logic:&#38;]-> 1 Esite * mRNAcodonval * trnaval + 1 Psite * trnaala - peptide * mRNAcodonala + 1 efg * gdp + 1 pi + 1 Asite"
    reversible 0
    module "cognate.elongation"
    domain "translation"
    logic "&#38;"
    type "chemical_reaction"
    level 2
  ]
  node [
    id 724
    label "celong000040"
    primary "1 Psite * mRNAcodontrp * trnatrp - peptide + 1 alatrna * Asite * mRNAcodonala * eftu * gdp  -[module:cognate.elongation, domain:translation, logic:&#38;]-> 1 Psite * mRNAcodontrp * trnatrp + 1 Asite * trnaala - peptide * mRNAcodonala + 1 eftu * gdp"
    reversible 0
    module "cognate.elongation"
    domain "translation"
    logic "&#38;"
    type "chemical_reaction"
    level 2
  ]
  node [
    id 725
    label "celong000041"
    primary "1 Psite * mRNAcodontrp * trnatrp + 1 Asite * trnaala - peptide * mRNAcodonala + 1 Esite + 1 efg * gtp -[module:cognate.elongation, domain:translation, logic:&#38;]-> 1 Esite * mRNAcodontrp * trnatrp + 1 Psite * trnaala - peptide * mRNAcodonala + 1 efg * gdp + 1 pi + 1 Asite"
    reversible 0
    module "cognate.elongation"
    domain "translation"
    logic "&#38;"
    type "chemical_reaction"
    level 2
  ]
  node [
    id 726
    label "celong000042"
    primary "1 Psite * mRNAcodontyr * trnatyr - peptide + 1 alatrna * Asite * mRNAcodonala * eftu * gdp  -[module:cognate.elongation, domain:translation, logic:&#38;]-> 1 Psite * mRNAcodontyr * trnatyr + 1 Asite * trnaala - peptide * mRNAcodonala + 1 eftu * gdp"
    reversible 0
    module "cognate.elongation"
    domain "translation"
    logic "&#38;"
    type "chemical_reaction"
    level 2
  ]
  node [
    id 727
    label "celong000043"
    primary "1 Psite * mRNAcodontyr * trnatyr + 1 Asite * trnaala - peptide * mRNAcodonala + 1 Esite + 1 efg * gtp -[module:cognate.elongation, domain:translation, logic:&#38;]-> 1 Esite * mRNAcodontyr * trnatyr + 1 Psite * trnaala - peptide * mRNAcodonala + 1 efg * gdp + 1 pi + 1 Asite"
    reversible 0
    module "cognate.elongation"
    domain "translation"
    logic "&#38;"
    type "chemical_reaction"
    level 2
  ]
  node [
    id 728
    label "celong000044"
    primary "1 Esite * mRNAcodonala * trnaala -[module:cognate.elongation, domain:translation, logic:&#38;]-> 1 Esite + 1 mRNAcodonala + 1 trnaala"
    reversible 0
    module "cognate.elongation"
    domain "translation"
    logic "&#38;"
    type "chemical_reaction"
    level 2
  ]
  node [
    id 729
    label "celong000045"
    primary "1 eftu * gtp + 1 cystrna -[module:cognate.elongation, domain:translation, logic:&#38;]-> 1 eftu * gtp * cystrna"
    reversible 0
    module "cognate.elongation"
    domain "translation"
    logic "&#38;"
    type "chemical_reaction"
    level 2
  ]
  node [
    id 730
    label "celong000046"
    primary "1 Asite + 1 mRNAcodoncys -[module:cognate.elongation, domain:translation, logic:&#38;]-> 1 Asite * mRNAcodoncys"
    reversible 0
    module "cognate.elongation"
    domain "translation"
    logic "&#38;"
    type "chemical_reaction"
    level 2
  ]
  node [
    id 731
    label "celong000047"
    primary "1 eftu * gtp * cystrna + 1 Asite * mRNAcodoncys -[module:cognate.elongation, domain:translation, logic:&#38;]-> 1 cystrna * Asite * mRNAcodoncys * eftu * gtp"
    reversible 0
    module "cognate.elongation"
    domain "translation"
    logic "&#38;"
    type "chemical_reaction"
    level 2
  ]
  node [
    id 732
    label "celong000048"
    primary "1 cystrna * Asite * mRNAcodoncys * eftu * gtp -[module:cognate.elongation, domain:translation, logic:&#38;]-> 1 cystrna * Asite * mRNAcodoncys * eftu * gdp + 1 pi"
    reversible 0
    module "cognate.elongation"
    domain "translation"
    logic "&#38;"
    type "chemical_reaction"
    level 2
  ]
  node [
    id 733
    label "celong000049"
    primary "1 Psite * mRNAcodonala * trnaala - peptide + 1 cystrna * Asite * mRNAcodoncys * eftu * gdp  -[module:cognate.elongation, domain:translation, logic:&#38;]-> 1 Psite * mRNAcodonala * trnaala + 1 Asite * trnacys - peptide * mRNAcodoncys + 1 eftu * gdp"
    reversible 0
    module "cognate.elongation"
    domain "translation"
    logic "&#38;"
    type "chemical_reaction"
    level 2
  ]
  node [
    id 734
    label "celong000050"
    primary "1 Psite * mRNAcodonala * trnaala + 1 Asite * trnacys - peptide * mRNAcodoncys + 1 Esite + 1 efg * gtp -[module:cognate.elongation, domain:translation, logic:&#38;]-> 1 Esite * mRNAcodonala * trnaala + 1 Psite * trnacys - peptide * mRNAcodoncys + 1 efg * gdp + 1 pi + 1 Asite"
    reversible 0
    module "cognate.elongation"
    domain "translation"
    logic "&#38;"
    type "chemical_reaction"
    level 2
  ]
  node [
    id 735
    label "celong000051"
    primary "1 Psite * mRNAcodoncys * trnacys - peptide + 1 cystrna * Asite * mRNAcodoncys * eftu * gdp  -[module:cognate.elongation, domain:translation, logic:&#38;]-> 1 Psite * mRNAcodoncys * trnacys + 1 Asite * trnacys - peptide * mRNAcodoncys + 1 eftu * gdp"
    reversible 0
    module "cognate.elongation"
    domain "translation"
    logic "&#38;"
    type "chemical_reaction"
    level 2
  ]
  node [
    id 736
    label "celong000052"
    primary "1 Psite * mRNAcodoncys * trnacys + 1 Asite * trnacys - peptide * mRNAcodoncys + 1 Esite + 1 efg * gtp -[module:cognate.elongation, domain:translation, logic:&#38;]-> 1 Esite * mRNAcodoncys * trnacys + 1 Psite * trnacys - peptide * mRNAcodoncys + 1 efg * gdp + 1 pi + 1 Asite"
    reversible 0
    module "cognate.elongation"
    domain "translation"
    logic "&#38;"
    type "chemical_reaction"
    level 2
  ]
  node [
    id 737
    label "celong000053"
    primary "1 Psite * mRNAcodonasp * trnaasp - peptide + 1 cystrna * Asite * mRNAcodoncys * eftu * gdp  -[module:cognate.elongation, domain:translation, logic:&#38;]-> 1 Psite * mRNAcodonasp * trnaasp + 1 Asite * trnacys - peptide * mRNAcodoncys + 1 eftu * gdp"
    reversible 0
    module "cognate.elongation"
    domain "translation"
    logic "&#38;"
    type "chemical_reaction"
    level 2
  ]
  node [
    id 738
    label "celong000054"
    primary "1 Psite * mRNAcodonasp * trnaasp + 1 Asite * trnacys - peptide * mRNAcodoncys + 1 Esite + 1 efg * gtp -[module:cognate.elongation, domain:translation, logic:&#38;]-> 1 Esite * mRNAcodonasp * trnaasp + 1 Psite * trnacys - peptide * mRNAcodoncys + 1 efg * gdp + 1 pi + 1 Asite"
    reversible 0
    module "cognate.elongation"
    domain "translation"
    logic "&#38;"
    type "chemical_reaction"
    level 2
  ]
  node [
    id 739
    label "celong000055"
    primary "1 Psite * mRNAcodonglu * trnaglu - peptide + 1 cystrna * Asite * mRNAcodoncys * eftu * gdp  -[module:cognate.elongation, domain:translation, logic:&#38;]-> 1 Psite * mRNAcodonglu * trnaglu + 1 Asite * trnacys - peptide * mRNAcodoncys + 1 eftu * gdp"
    reversible 0
    module "cognate.elongation"
    domain "translation"
    logic "&#38;"
    type "chemical_reaction"
    level 2
  ]
  node [
    id 740
    label "celong000056"
    primary "1 Psite * mRNAcodonglu * trnaglu + 1 Asite * trnacys - peptide * mRNAcodoncys + 1 Esite + 1 efg * gtp -[module:cognate.elongation, domain:translation, logic:&#38;]-> 1 Esite * mRNAcodonglu * trnaglu + 1 Psite * trnacys - peptide * mRNAcodoncys + 1 efg * gdp + 1 pi + 1 Asite"
    reversible 0
    module "cognate.elongation"
    domain "translation"
    logic "&#38;"
    type "chemical_reaction"
    level 2
  ]
  node [
    id 741
    label "celong000057"
    primary "1 Psite * mRNAcodonphe * trnaphe - peptide + 1 cystrna * Asite * mRNAcodoncys * eftu * gdp  -[module:cognate.elongation, domain:translation, logic:&#38;]-> 1 Psite * mRNAcodonphe * trnaphe + 1 Asite * trnacys - peptide * mRNAcodoncys + 1 eftu * gdp"
    reversible 0
    module "cognate.elongation"
    domain "translation"
    logic "&#38;"
    type "chemical_reaction"
    level 2
  ]
  node [
    id 742
    label "celong000058"
    primary "1 Psite * mRNAcodonphe * trnaphe + 1 Asite * trnacys - peptide * mRNAcodoncys + 1 Esite + 1 efg * gtp -[module:cognate.elongation, domain:translation, logic:&#38;]-> 1 Esite * mRNAcodonphe * trnaphe + 1 Psite * trnacys - peptide * mRNAcodoncys + 1 efg * gdp + 1 pi + 1 Asite"
    reversible 0
    module "cognate.elongation"
    domain "translation"
    logic "&#38;"
    type "chemical_reaction"
    level 2
  ]
  node [
    id 743
    label "celong000059"
    primary "1 Psite * mRNAcodongly * trnagly - peptide + 1 cystrna * Asite * mRNAcodoncys * eftu * gdp  -[module:cognate.elongation, domain:translation, logic:&#38;]-> 1 Psite * mRNAcodongly * trnagly + 1 Asite * trnacys - peptide * mRNAcodoncys + 1 eftu * gdp"
    reversible 0
    module "cognate.elongation"
    domain "translation"
    logic "&#38;"
    type "chemical_reaction"
    level 2
  ]
  node [
    id 744
    label "celong000060"
    primary "1 Psite * mRNAcodongly * trnagly + 1 Asite * trnacys - peptide * mRNAcodoncys + 1 Esite + 1 efg * gtp -[module:cognate.elongation, domain:translation, logic:&#38;]-> 1 Esite * mRNAcodongly * trnagly + 1 Psite * trnacys - peptide * mRNAcodoncys + 1 efg * gdp + 1 pi + 1 Asite"
    reversible 0
    module "cognate.elongation"
    domain "translation"
    logic "&#38;"
    type "chemical_reaction"
    level 2
  ]
  node [
    id 745
    label "celong000061"
    primary "1 Psite * mRNAcodonhis * trnahis - peptide + 1 cystrna * Asite * mRNAcodoncys * eftu * gdp  -[module:cognate.elongation, domain:translation, logic:&#38;]-> 1 Psite * mRNAcodonhis * trnahis + 1 Asite * trnacys - peptide * mRNAcodoncys + 1 eftu * gdp"
    reversible 0
    module "cognate.elongation"
    domain "translation"
    logic "&#38;"
    type "chemical_reaction"
    level 2
  ]
  node [
    id 746
    label "celong000062"
    primary "1 Psite * mRNAcodonhis * trnahis + 1 Asite * trnacys - peptide * mRNAcodoncys + 1 Esite + 1 efg * gtp -[module:cognate.elongation, domain:translation, logic:&#38;]-> 1 Esite * mRNAcodonhis * trnahis + 1 Psite * trnacys - peptide * mRNAcodoncys + 1 efg * gdp + 1 pi + 1 Asite"
    reversible 0
    module "cognate.elongation"
    domain "translation"
    logic "&#38;"
    type "chemical_reaction"
    level 2
  ]
  node [
    id 747
    label "celong000063"
    primary "1 Psite * mRNAcodonile * trnaile - peptide + 1 cystrna * Asite * mRNAcodoncys * eftu * gdp  -[module:cognate.elongation, domain:translation, logic:&#38;]-> 1 Psite * mRNAcodonile * trnaile + 1 Asite * trnacys - peptide * mRNAcodoncys + 1 eftu * gdp"
    reversible 0
    module "cognate.elongation"
    domain "translation"
    logic "&#38;"
    type "chemical_reaction"
    level 2
  ]
  node [
    id 748
    label "celong000064"
    primary "1 Psite * mRNAcodonile * trnaile + 1 Asite * trnacys - peptide * mRNAcodoncys + 1 Esite + 1 efg * gtp -[module:cognate.elongation, domain:translation, logic:&#38;]-> 1 Esite * mRNAcodonile * trnaile + 1 Psite * trnacys - peptide * mRNAcodoncys + 1 efg * gdp + 1 pi + 1 Asite"
    reversible 0
    module "cognate.elongation"
    domain "translation"
    logic "&#38;"
    type "chemical_reaction"
    level 2
  ]
  node [
    id 749
    label "celong000065"
    primary "1 Psite * mRNAcodonlys * trnalys - peptide + 1 cystrna * Asite * mRNAcodoncys * eftu * gdp  -[module:cognate.elongation, domain:translation, logic:&#38;]-> 1 Psite * mRNAcodonlys * trnalys + 1 Asite * trnacys - peptide * mRNAcodoncys + 1 eftu * gdp"
    reversible 0
    module "cognate.elongation"
    domain "translation"
    logic "&#38;"
    type "chemical_reaction"
    level 2
  ]
  node [
    id 750
    label "celong000066"
    primary "1 Psite * mRNAcodonlys * trnalys + 1 Asite * trnacys - peptide * mRNAcodoncys + 1 Esite + 1 efg * gtp -[module:cognate.elongation, domain:translation, logic:&#38;]-> 1 Esite * mRNAcodonlys * trnalys + 1 Psite * trnacys - peptide * mRNAcodoncys + 1 efg * gdp + 1 pi + 1 Asite"
    reversible 0
    module "cognate.elongation"
    domain "translation"
    logic "&#38;"
    type "chemical_reaction"
    level 2
  ]
  node [
    id 751
    label "celong000067"
    primary "1 Psite * mRNAcodonmet * trnamet - peptide + 1 cystrna * Asite * mRNAcodoncys * eftu * gdp  -[module:cognate.elongation, domain:translation, logic:&#38;]-> 1 Psite * mRNAcodonmet * trnamet + 1 Asite * trnacys - peptide * mRNAcodoncys + 1 eftu * gdp"
    reversible 0
    module "cognate.elongation"
    domain "translation"
    logic "&#38;"
    type "chemical_reaction"
    level 2
  ]
  node [
    id 752
    label "celong000068"
    primary "1 Psite * mRNAcodonmet * trnamet + 1 Asite * trnacys - peptide * mRNAcodoncys + 1 Esite + 1 efg * gtp -[module:cognate.elongation, domain:translation, logic:&#38;]-> 1 Esite * mRNAcodonmet * trnamet + 1 Psite * trnacys - peptide * mRNAcodoncys + 1 efg * gdp + 1 pi + 1 Asite"
    reversible 0
    module "cognate.elongation"
    domain "translation"
    logic "&#38;"
    type "chemical_reaction"
    level 2
  ]
  node [
    id 753
    label "celong000069"
    primary "1 Psite * mRNAcodonleu * trnaleu - peptide + 1 cystrna * Asite * mRNAcodoncys * eftu * gdp  -[module:cognate.elongation, domain:translation, logic:&#38;]-> 1 Psite * mRNAcodonleu * trnaleu + 1 Asite * trnacys - peptide * mRNAcodoncys + 1 eftu * gdp"
    reversible 0
    module "cognate.elongation"
    domain "translation"
    logic "&#38;"
    type "chemical_reaction"
    level 2
  ]
  node [
    id 754
    label "celong000070"
    primary "1 Psite * mRNAcodonleu * trnaleu + 1 Asite * trnacys - peptide * mRNAcodoncys + 1 Esite + 1 efg * gtp -[module:cognate.elongation, domain:translation, logic:&#38;]-> 1 Esite * mRNAcodonleu * trnaleu + 1 Psite * trnacys - peptide * mRNAcodoncys + 1 efg * gdp + 1 pi + 1 Asite"
    reversible 0
    module "cognate.elongation"
    domain "translation"
    logic "&#38;"
    type "chemical_reaction"
    level 2
  ]
  node [
    id 755
    label "celong000071"
    primary "1 Psite * mRNAcodonasn * trnaasn - peptide + 1 cystrna * Asite * mRNAcodoncys * eftu * gdp  -[module:cognate.elongation, domain:translation, logic:&#38;]-> 1 Psite * mRNAcodonasn * trnaasn + 1 Asite * trnacys - peptide * mRNAcodoncys + 1 eftu * gdp"
    reversible 0
    module "cognate.elongation"
    domain "translation"
    logic "&#38;"
    type "chemical_reaction"
    level 2
  ]
  node [
    id 756
    label "celong000072"
    primary "1 Psite * mRNAcodonasn * trnaasn + 1 Asite * trnacys - peptide * mRNAcodoncys + 1 Esite + 1 efg * gtp -[module:cognate.elongation, domain:translation, logic:&#38;]-> 1 Esite * mRNAcodonasn * trnaasn + 1 Psite * trnacys - peptide * mRNAcodoncys + 1 efg * gdp + 1 pi + 1 Asite"
    reversible 0
    module "cognate.elongation"
    domain "translation"
    logic "&#38;"
    type "chemical_reaction"
    level 2
  ]
  node [
    id 757
    label "celong000073"
    primary "1 Psite * mRNAcodonpro * trnapro - peptide + 1 cystrna * Asite * mRNAcodoncys * eftu * gdp  -[module:cognate.elongation, domain:translation, logic:&#38;]-> 1 Psite * mRNAcodonpro * trnapro + 1 Asite * trnacys - peptide * mRNAcodoncys + 1 eftu * gdp"
    reversible 0
    module "cognate.elongation"
    domain "translation"
    logic "&#38;"
    type "chemical_reaction"
    level 2
  ]
  node [
    id 758
    label "celong000074"
    primary "1 Psite * mRNAcodonpro * trnapro + 1 Asite * trnacys - peptide * mRNAcodoncys + 1 Esite + 1 efg * gtp -[module:cognate.elongation, domain:translation, logic:&#38;]-> 1 Esite * mRNAcodonpro * trnapro + 1 Psite * trnacys - peptide * mRNAcodoncys + 1 efg * gdp + 1 pi + 1 Asite"
    reversible 0
    module "cognate.elongation"
    domain "translation"
    logic "&#38;"
    type "chemical_reaction"
    level 2
  ]
  node [
    id 759
    label "celong000075"
    primary "1 Psite * mRNAcodongln * trnagln - peptide + 1 cystrna * Asite * mRNAcodoncys * eftu * gdp  -[module:cognate.elongation, domain:translation, logic:&#38;]-> 1 Psite * mRNAcodongln * trnagln + 1 Asite * trnacys - peptide * mRNAcodoncys + 1 eftu * gdp"
    reversible 0
    module "cognate.elongation"
    domain "translation"
    logic "&#38;"
    type "chemical_reaction"
    level 2
  ]
  node [
    id 760
    label "celong000076"
    primary "1 Psite * mRNAcodongln * trnagln + 1 Asite * trnacys - peptide * mRNAcodoncys + 1 Esite + 1 efg * gtp -[module:cognate.elongation, domain:translation, logic:&#38;]-> 1 Esite * mRNAcodongln * trnagln + 1 Psite * trnacys - peptide * mRNAcodoncys + 1 efg * gdp + 1 pi + 1 Asite"
    reversible 0
    module "cognate.elongation"
    domain "translation"
    logic "&#38;"
    type "chemical_reaction"
    level 2
  ]
  node [
    id 761
    label "celong000077"
    primary "1 Psite * mRNAcodonarg * trnaarg - peptide + 1 cystrna * Asite * mRNAcodoncys * eftu * gdp  -[module:cognate.elongation, domain:translation, logic:&#38;]-> 1 Psite * mRNAcodonarg * trnaarg + 1 Asite * trnacys - peptide * mRNAcodoncys + 1 eftu * gdp"
    reversible 0
    module "cognate.elongation"
    domain "translation"
    logic "&#38;"
    type "chemical_reaction"
    level 2
  ]
  node [
    id 762
    label "celong000078"
    primary "1 Psite * mRNAcodonarg * trnaarg + 1 Asite * trnacys - peptide * mRNAcodoncys + 1 Esite + 1 efg * gtp -[module:cognate.elongation, domain:translation, logic:&#38;]-> 1 Esite * mRNAcodonarg * trnaarg + 1 Psite * trnacys - peptide * mRNAcodoncys + 1 efg * gdp + 1 pi + 1 Asite"
    reversible 0
    module "cognate.elongation"
    domain "translation"
    logic "&#38;"
    type "chemical_reaction"
    level 2
  ]
  node [
    id 763
    label "celong000079"
    primary "1 Psite * mRNAcodonser * trnaser - peptide + 1 cystrna * Asite * mRNAcodoncys * eftu * gdp  -[module:cognate.elongation, domain:translation, logic:&#38;]-> 1 Psite * mRNAcodonser * trnaser + 1 Asite * trnacys - peptide * mRNAcodoncys + 1 eftu * gdp"
    reversible 0
    module "cognate.elongation"
    domain "translation"
    logic "&#38;"
    type "chemical_reaction"
    level 2
  ]
  node [
    id 764
    label "celong000080"
    primary "1 Psite * mRNAcodonser * trnaser + 1 Asite * trnacys - peptide * mRNAcodoncys + 1 Esite + 1 efg * gtp -[module:cognate.elongation, domain:translation, logic:&#38;]-> 1 Esite * mRNAcodonser * trnaser + 1 Psite * trnacys - peptide * mRNAcodoncys + 1 efg * gdp + 1 pi + 1 Asite"
    reversible 0
    module "cognate.elongation"
    domain "translation"
    logic "&#38;"
    type "chemical_reaction"
    level 2
  ]
  node [
    id 765
    label "celong000081"
    primary "1 Psite * mRNAcodonthr * trnathr - peptide + 1 cystrna * Asite * mRNAcodoncys * eftu * gdp  -[module:cognate.elongation, domain:translation, logic:&#38;]-> 1 Psite * mRNAcodonthr * trnathr + 1 Asite * trnacys - peptide * mRNAcodoncys + 1 eftu * gdp"
    reversible 0
    module "cognate.elongation"
    domain "translation"
    logic "&#38;"
    type "chemical_reaction"
    level 2
  ]
  node [
    id 766
    label "celong000082"
    primary "1 Psite * mRNAcodonthr * trnathr + 1 Asite * trnacys - peptide * mRNAcodoncys + 1 Esite + 1 efg * gtp -[module:cognate.elongation, domain:translation, logic:&#38;]-> 1 Esite * mRNAcodonthr * trnathr + 1 Psite * trnacys - peptide * mRNAcodoncys + 1 efg * gdp + 1 pi + 1 Asite"
    reversible 0
    module "cognate.elongation"
    domain "translation"
    logic "&#38;"
    type "chemical_reaction"
    level 2
  ]
  node [
    id 767
    label "celong000083"
    primary "1 Psite * mRNAcodonval * trnaval - peptide + 1 cystrna * Asite * mRNAcodoncys * eftu * gdp  -[module:cognate.elongation, domain:translation, logic:&#38;]-> 1 Psite * mRNAcodonval * trnaval + 1 Asite * trnacys - peptide * mRNAcodoncys + 1 eftu * gdp"
    reversible 0
    module "cognate.elongation"
    domain "translation"
    logic "&#38;"
    type "chemical_reaction"
    level 2
  ]
  node [
    id 768
    label "celong000084"
    primary "1 Psite * mRNAcodonval * trnaval + 1 Asite * trnacys - peptide * mRNAcodoncys + 1 Esite + 1 efg * gtp -[module:cognate.elongation, domain:translation, logic:&#38;]-> 1 Esite * mRNAcodonval * trnaval + 1 Psite * trnacys - peptide * mRNAcodoncys + 1 efg * gdp + 1 pi + 1 Asite"
    reversible 0
    module "cognate.elongation"
    domain "translation"
    logic "&#38;"
    type "chemical_reaction"
    level 2
  ]
  node [
    id 769
    label "celong000085"
    primary "1 Psite * mRNAcodontrp * trnatrp - peptide + 1 cystrna * Asite * mRNAcodoncys * eftu * gdp  -[module:cognate.elongation, domain:translation, logic:&#38;]-> 1 Psite * mRNAcodontrp * trnatrp + 1 Asite * trnacys - peptide * mRNAcodoncys + 1 eftu * gdp"
    reversible 0
    module "cognate.elongation"
    domain "translation"
    logic "&#38;"
    type "chemical_reaction"
    level 2
  ]
  node [
    id 770
    label "celong000086"
    primary "1 Psite * mRNAcodontrp * trnatrp + 1 Asite * trnacys - peptide * mRNAcodoncys + 1 Esite + 1 efg * gtp -[module:cognate.elongation, domain:translation, logic:&#38;]-> 1 Esite * mRNAcodontrp * trnatrp + 1 Psite * trnacys - peptide * mRNAcodoncys + 1 efg * gdp + 1 pi + 1 Asite"
    reversible 0
    module "cognate.elongation"
    domain "translation"
    logic "&#38;"
    type "chemical_reaction"
    level 2
  ]
  node [
    id 771
    label "celong000087"
    primary "1 Psite * mRNAcodontyr * trnatyr - peptide + 1 cystrna * Asite * mRNAcodoncys * eftu * gdp  -[module:cognate.elongation, domain:translation, logic:&#38;]-> 1 Psite * mRNAcodontyr * trnatyr + 1 Asite * trnacys - peptide * mRNAcodoncys + 1 eftu * gdp"
    reversible 0
    module "cognate.elongation"
    domain "translation"
    logic "&#38;"
    type "chemical_reaction"
    level 2
  ]
  node [
    id 772
    label "celong000088"
    primary "1 Psite * mRNAcodontyr * trnatyr + 1 Asite * trnacys - peptide * mRNAcodoncys + 1 Esite + 1 efg * gtp -[module:cognate.elongation, domain:translation, logic:&#38;]-> 1 Esite * mRNAcodontyr * trnatyr + 1 Psite * trnacys - peptide * mRNAcodoncys + 1 efg * gdp + 1 pi + 1 Asite"
    reversible 0
    module "cognate.elongation"
    domain "translation"
    logic "&#38;"
    type "chemical_reaction"
    level 2
  ]
  node [
    id 773
    label "celong000089"
    primary "1 Esite * mRNAcodoncys * trnacys -[module:cognate.elongation, domain:translation, logic:&#38;]-> 1 Esite + 1 mRNAcodoncys + 1 trnacys"
    reversible 0
    module "cognate.elongation"
    domain "translation"
    logic "&#38;"
    type "chemical_reaction"
    level 2
  ]
  node [
    id 774
    label "celong000090"
    primary "1 eftu * gtp + 1 asptrna -[module:cognate.elongation, domain:translation, logic:&#38;]-> 1 eftu * gtp * asptrna"
    reversible 0
    module "cognate.elongation"
    domain "translation"
    logic "&#38;"
    type "chemical_reaction"
    level 2
  ]
  node [
    id 775
    label "celong000091"
    primary "1 Asite + 1 mRNAcodonasp -[module:cognate.elongation, domain:translation, logic:&#38;]-> 1 Asite * mRNAcodonasp"
    reversible 0
    module "cognate.elongation"
    domain "translation"
    logic "&#38;"
    type "chemical_reaction"
    level 2
  ]
  node [
    id 776
    label "celong000092"
    primary "1 eftu * gtp * asptrna + 1 Asite * mRNAcodonasp -[module:cognate.elongation, domain:translation, logic:&#38;]-> 1 asptrna * Asite * mRNAcodonasp * eftu * gtp"
    reversible 0
    module "cognate.elongation"
    domain "translation"
    logic "&#38;"
    type "chemical_reaction"
    level 2
  ]
  node [
    id 777
    label "celong000093"
    primary "1 asptrna * Asite * mRNAcodonasp * eftu * gtp -[module:cognate.elongation, domain:translation, logic:&#38;]-> 1 asptrna * Asite * mRNAcodonasp * eftu * gdp + 1 pi"
    reversible 0
    module "cognate.elongation"
    domain "translation"
    logic "&#38;"
    type "chemical_reaction"
    level 2
  ]
  node [
    id 778
    label "celong000094"
    primary "1 Psite * mRNAcodonala * trnaala - peptide + 1 asptrna * Asite * mRNAcodonasp * eftu * gdp  -[module:cognate.elongation, domain:translation, logic:&#38;]-> 1 Psite * mRNAcodonala * trnaala + 1 Asite * trnaasp - peptide * mRNAcodonasp + 1 eftu * gdp"
    reversible 0
    module "cognate.elongation"
    domain "translation"
    logic "&#38;"
    type "chemical_reaction"
    level 2
  ]
  node [
    id 779
    label "celong000095"
    primary "1 Psite * mRNAcodonala * trnaala + 1 Asite * trnaasp - peptide * mRNAcodonasp + 1 Esite + 1 efg * gtp -[module:cognate.elongation, domain:translation, logic:&#38;]-> 1 Esite * mRNAcodonala * trnaala + 1 Psite * trnaasp - peptide * mRNAcodonasp + 1 efg * gdp + 1 pi + 1 Asite"
    reversible 0
    module "cognate.elongation"
    domain "translation"
    logic "&#38;"
    type "chemical_reaction"
    level 2
  ]
  node [
    id 780
    label "celong000096"
    primary "1 Psite * mRNAcodoncys * trnacys - peptide + 1 asptrna * Asite * mRNAcodonasp * eftu * gdp  -[module:cognate.elongation, domain:translation, logic:&#38;]-> 1 Psite * mRNAcodoncys * trnacys + 1 Asite * trnaasp - peptide * mRNAcodonasp + 1 eftu * gdp"
    reversible 0
    module "cognate.elongation"
    domain "translation"
    logic "&#38;"
    type "chemical_reaction"
    level 2
  ]
  node [
    id 781
    label "celong000097"
    primary "1 Psite * mRNAcodoncys * trnacys + 1 Asite * trnaasp - peptide * mRNAcodonasp + 1 Esite + 1 efg * gtp -[module:cognate.elongation, domain:translation, logic:&#38;]-> 1 Esite * mRNAcodoncys * trnacys + 1 Psite * trnaasp - peptide * mRNAcodonasp + 1 efg * gdp + 1 pi + 1 Asite"
    reversible 0
    module "cognate.elongation"
    domain "translation"
    logic "&#38;"
    type "chemical_reaction"
    level 2
  ]
  node [
    id 782
    label "celong000098"
    primary "1 Psite * mRNAcodonasp * trnaasp - peptide + 1 asptrna * Asite * mRNAcodonasp * eftu * gdp  -[module:cognate.elongation, domain:translation, logic:&#38;]-> 1 Psite * mRNAcodonasp * trnaasp + 1 Asite * trnaasp - peptide * mRNAcodonasp + 1 eftu * gdp"
    reversible 0
    module "cognate.elongation"
    domain "translation"
    logic "&#38;"
    type "chemical_reaction"
    level 2
  ]
  node [
    id 783
    label "celong000099"
    primary "1 Psite * mRNAcodonasp * trnaasp + 1 Asite * trnaasp - peptide * mRNAcodonasp + 1 Esite + 1 efg * gtp -[module:cognate.elongation, domain:translation, logic:&#38;]-> 1 Esite * mRNAcodonasp * trnaasp + 1 Psite * trnaasp - peptide * mRNAcodonasp + 1 efg * gdp + 1 pi + 1 Asite"
    reversible 0
    module "cognate.elongation"
    domain "translation"
    logic "&#38;"
    type "chemical_reaction"
    level 2
  ]
  node [
    id 784
    label "celong000100"
    primary "1 Psite * mRNAcodonglu * trnaglu - peptide + 1 asptrna * Asite * mRNAcodonasp * eftu * gdp  -[module:cognate.elongation, domain:translation, logic:&#38;]-> 1 Psite * mRNAcodonglu * trnaglu + 1 Asite * trnaasp - peptide * mRNAcodonasp + 1 eftu * gdp"
    reversible 0
    module "cognate.elongation"
    domain "translation"
    logic "&#38;"
    type "chemical_reaction"
    level 2
  ]
  node [
    id 785
    label "celong000101"
    primary "1 Psite * mRNAcodonglu * trnaglu + 1 Asite * trnaasp - peptide * mRNAcodonasp + 1 Esite + 1 efg * gtp -[module:cognate.elongation, domain:translation, logic:&#38;]-> 1 Esite * mRNAcodonglu * trnaglu + 1 Psite * trnaasp - peptide * mRNAcodonasp + 1 efg * gdp + 1 pi + 1 Asite"
    reversible 0
    module "cognate.elongation"
    domain "translation"
    logic "&#38;"
    type "chemical_reaction"
    level 2
  ]
  node [
    id 786
    label "celong000102"
    primary "1 Psite * mRNAcodonphe * trnaphe - peptide + 1 asptrna * Asite * mRNAcodonasp * eftu * gdp  -[module:cognate.elongation, domain:translation, logic:&#38;]-> 1 Psite * mRNAcodonphe * trnaphe + 1 Asite * trnaasp - peptide * mRNAcodonasp + 1 eftu * gdp"
    reversible 0
    module "cognate.elongation"
    domain "translation"
    logic "&#38;"
    type "chemical_reaction"
    level 2
  ]
  node [
    id 787
    label "celong000103"
    primary "1 Psite * mRNAcodonphe * trnaphe + 1 Asite * trnaasp - peptide * mRNAcodonasp + 1 Esite + 1 efg * gtp -[module:cognate.elongation, domain:translation, logic:&#38;]-> 1 Esite * mRNAcodonphe * trnaphe + 1 Psite * trnaasp - peptide * mRNAcodonasp + 1 efg * gdp + 1 pi + 1 Asite"
    reversible 0
    module "cognate.elongation"
    domain "translation"
    logic "&#38;"
    type "chemical_reaction"
    level 2
  ]
  node [
    id 788
    label "celong000104"
    primary "1 Psite * mRNAcodongly * trnagly - peptide + 1 asptrna * Asite * mRNAcodonasp * eftu * gdp  -[module:cognate.elongation, domain:translation, logic:&#38;]-> 1 Psite * mRNAcodongly * trnagly + 1 Asite * trnaasp - peptide * mRNAcodonasp + 1 eftu * gdp"
    reversible 0
    module "cognate.elongation"
    domain "translation"
    logic "&#38;"
    type "chemical_reaction"
    level 2
  ]
  node [
    id 789
    label "celong000105"
    primary "1 Psite * mRNAcodongly * trnagly + 1 Asite * trnaasp - peptide * mRNAcodonasp + 1 Esite + 1 efg * gtp -[module:cognate.elongation, domain:translation, logic:&#38;]-> 1 Esite * mRNAcodongly * trnagly + 1 Psite * trnaasp - peptide * mRNAcodonasp + 1 efg * gdp + 1 pi + 1 Asite"
    reversible 0
    module "cognate.elongation"
    domain "translation"
    logic "&#38;"
    type "chemical_reaction"
    level 2
  ]
  node [
    id 790
    label "celong000106"
    primary "1 Psite * mRNAcodonhis * trnahis - peptide + 1 asptrna * Asite * mRNAcodonasp * eftu * gdp  -[module:cognate.elongation, domain:translation, logic:&#38;]-> 1 Psite * mRNAcodonhis * trnahis + 1 Asite * trnaasp - peptide * mRNAcodonasp + 1 eftu * gdp"
    reversible 0
    module "cognate.elongation"
    domain "translation"
    logic "&#38;"
    type "chemical_reaction"
    level 2
  ]
  node [
    id 791
    label "celong000107"
    primary "1 Psite * mRNAcodonhis * trnahis + 1 Asite * trnaasp - peptide * mRNAcodonasp + 1 Esite + 1 efg * gtp -[module:cognate.elongation, domain:translation, logic:&#38;]-> 1 Esite * mRNAcodonhis * trnahis + 1 Psite * trnaasp - peptide * mRNAcodonasp + 1 efg * gdp + 1 pi + 1 Asite"
    reversible 0
    module "cognate.elongation"
    domain "translation"
    logic "&#38;"
    type "chemical_reaction"
    level 2
  ]
  node [
    id 792
    label "celong000108"
    primary "1 Psite * mRNAcodonile * trnaile - peptide + 1 asptrna * Asite * mRNAcodonasp * eftu * gdp  -[module:cognate.elongation, domain:translation, logic:&#38;]-> 1 Psite * mRNAcodonile * trnaile + 1 Asite * trnaasp - peptide * mRNAcodonasp + 1 eftu * gdp"
    reversible 0
    module "cognate.elongation"
    domain "translation"
    logic "&#38;"
    type "chemical_reaction"
    level 2
  ]
  node [
    id 793
    label "celong000109"
    primary "1 Psite * mRNAcodonile * trnaile + 1 Asite * trnaasp - peptide * mRNAcodonasp + 1 Esite + 1 efg * gtp -[module:cognate.elongation, domain:translation, logic:&#38;]-> 1 Esite * mRNAcodonile * trnaile + 1 Psite * trnaasp - peptide * mRNAcodonasp + 1 efg * gdp + 1 pi + 1 Asite"
    reversible 0
    module "cognate.elongation"
    domain "translation"
    logic "&#38;"
    type "chemical_reaction"
    level 2
  ]
  node [
    id 794
    label "celong000110"
    primary "1 Psite * mRNAcodonlys * trnalys - peptide + 1 asptrna * Asite * mRNAcodonasp * eftu * gdp  -[module:cognate.elongation, domain:translation, logic:&#38;]-> 1 Psite * mRNAcodonlys * trnalys + 1 Asite * trnaasp - peptide * mRNAcodonasp + 1 eftu * gdp"
    reversible 0
    module "cognate.elongation"
    domain "translation"
    logic "&#38;"
    type "chemical_reaction"
    level 2
  ]
  node [
    id 795
    label "celong000111"
    primary "1 Psite * mRNAcodonlys * trnalys + 1 Asite * trnaasp - peptide * mRNAcodonasp + 1 Esite + 1 efg * gtp -[module:cognate.elongation, domain:translation, logic:&#38;]-> 1 Esite * mRNAcodonlys * trnalys + 1 Psite * trnaasp - peptide * mRNAcodonasp + 1 efg * gdp + 1 pi + 1 Asite"
    reversible 0
    module "cognate.elongation"
    domain "translation"
    logic "&#38;"
    type "chemical_reaction"
    level 2
  ]
  node [
    id 796
    label "celong000112"
    primary "1 Psite * mRNAcodonmet * trnamet - peptide + 1 asptrna * Asite * mRNAcodonasp * eftu * gdp  -[module:cognate.elongation, domain:translation, logic:&#38;]-> 1 Psite * mRNAcodonmet * trnamet + 1 Asite * trnaasp - peptide * mRNAcodonasp + 1 eftu * gdp"
    reversible 0
    module "cognate.elongation"
    domain "translation"
    logic "&#38;"
    type "chemical_reaction"
    level 2
  ]
  node [
    id 797
    label "celong000113"
    primary "1 Psite * mRNAcodonmet * trnamet + 1 Asite * trnaasp - peptide * mRNAcodonasp + 1 Esite + 1 efg * gtp -[module:cognate.elongation, domain:translation, logic:&#38;]-> 1 Esite * mRNAcodonmet * trnamet + 1 Psite * trnaasp - peptide * mRNAcodonasp + 1 efg * gdp + 1 pi + 1 Asite"
    reversible 0
    module "cognate.elongation"
    domain "translation"
    logic "&#38;"
    type "chemical_reaction"
    level 2
  ]
  node [
    id 798
    label "celong000114"
    primary "1 Psite * mRNAcodonleu * trnaleu - peptide + 1 asptrna * Asite * mRNAcodonasp * eftu * gdp  -[module:cognate.elongation, domain:translation, logic:&#38;]-> 1 Psite * mRNAcodonleu * trnaleu + 1 Asite * trnaasp - peptide * mRNAcodonasp + 1 eftu * gdp"
    reversible 0
    module "cognate.elongation"
    domain "translation"
    logic "&#38;"
    type "chemical_reaction"
    level 2
  ]
  node [
    id 799
    label "celong000115"
    primary "1 Psite * mRNAcodonleu * trnaleu + 1 Asite * trnaasp - peptide * mRNAcodonasp + 1 Esite + 1 efg * gtp -[module:cognate.elongation, domain:translation, logic:&#38;]-> 1 Esite * mRNAcodonleu * trnaleu + 1 Psite * trnaasp - peptide * mRNAcodonasp + 1 efg * gdp + 1 pi + 1 Asite"
    reversible 0
    module "cognate.elongation"
    domain "translation"
    logic "&#38;"
    type "chemical_reaction"
    level 2
  ]
  node [
    id 800
    label "celong000116"
    primary "1 Psite * mRNAcodonasn * trnaasn - peptide + 1 asptrna * Asite * mRNAcodonasp * eftu * gdp  -[module:cognate.elongation, domain:translation, logic:&#38;]-> 1 Psite * mRNAcodonasn * trnaasn + 1 Asite * trnaasp - peptide * mRNAcodonasp + 1 eftu * gdp"
    reversible 0
    module "cognate.elongation"
    domain "translation"
    logic "&#38;"
    type "chemical_reaction"
    level 2
  ]
  node [
    id 801
    label "celong000117"
    primary "1 Psite * mRNAcodonasn * trnaasn + 1 Asite * trnaasp - peptide * mRNAcodonasp + 1 Esite + 1 efg * gtp -[module:cognate.elongation, domain:translation, logic:&#38;]-> 1 Esite * mRNAcodonasn * trnaasn + 1 Psite * trnaasp - peptide * mRNAcodonasp + 1 efg * gdp + 1 pi + 1 Asite"
    reversible 0
    module "cognate.elongation"
    domain "translation"
    logic "&#38;"
    type "chemical_reaction"
    level 2
  ]
  node [
    id 802
    label "celong000118"
    primary "1 Psite * mRNAcodonpro * trnapro - peptide + 1 asptrna * Asite * mRNAcodonasp * eftu * gdp  -[module:cognate.elongation, domain:translation, logic:&#38;]-> 1 Psite * mRNAcodonpro * trnapro + 1 Asite * trnaasp - peptide * mRNAcodonasp + 1 eftu * gdp"
    reversible 0
    module "cognate.elongation"
    domain "translation"
    logic "&#38;"
    type "chemical_reaction"
    level 2
  ]
  node [
    id 803
    label "celong000119"
    primary "1 Psite * mRNAcodonpro * trnapro + 1 Asite * trnaasp - peptide * mRNAcodonasp + 1 Esite + 1 efg * gtp -[module:cognate.elongation, domain:translation, logic:&#38;]-> 1 Esite * mRNAcodonpro * trnapro + 1 Psite * trnaasp - peptide * mRNAcodonasp + 1 efg * gdp + 1 pi + 1 Asite"
    reversible 0
    module "cognate.elongation"
    domain "translation"
    logic "&#38;"
    type "chemical_reaction"
    level 2
  ]
  node [
    id 804
    label "celong000120"
    primary "1 Psite * mRNAcodongln * trnagln - peptide + 1 asptrna * Asite * mRNAcodonasp * eftu * gdp  -[module:cognate.elongation, domain:translation, logic:&#38;]-> 1 Psite * mRNAcodongln * trnagln + 1 Asite * trnaasp - peptide * mRNAcodonasp + 1 eftu * gdp"
    reversible 0
    module "cognate.elongation"
    domain "translation"
    logic "&#38;"
    type "chemical_reaction"
    level 2
  ]
  node [
    id 805
    label "celong000121"
    primary "1 Psite * mRNAcodongln * trnagln + 1 Asite * trnaasp - peptide * mRNAcodonasp + 1 Esite + 1 efg * gtp -[module:cognate.elongation, domain:translation, logic:&#38;]-> 1 Esite * mRNAcodongln * trnagln + 1 Psite * trnaasp - peptide * mRNAcodonasp + 1 efg * gdp + 1 pi + 1 Asite"
    reversible 0
    module "cognate.elongation"
    domain "translation"
    logic "&#38;"
    type "chemical_reaction"
    level 2
  ]
  node [
    id 806
    label "celong000122"
    primary "1 Psite * mRNAcodonarg * trnaarg - peptide + 1 asptrna * Asite * mRNAcodonasp * eftu * gdp  -[module:cognate.elongation, domain:translation, logic:&#38;]-> 1 Psite * mRNAcodonarg * trnaarg + 1 Asite * trnaasp - peptide * mRNAcodonasp + 1 eftu * gdp"
    reversible 0
    module "cognate.elongation"
    domain "translation"
    logic "&#38;"
    type "chemical_reaction"
    level 2
  ]
  node [
    id 807
    label "celong000123"
    primary "1 Psite * mRNAcodonarg * trnaarg + 1 Asite * trnaasp - peptide * mRNAcodonasp + 1 Esite + 1 efg * gtp -[module:cognate.elongation, domain:translation, logic:&#38;]-> 1 Esite * mRNAcodonarg * trnaarg + 1 Psite * trnaasp - peptide * mRNAcodonasp + 1 efg * gdp + 1 pi + 1 Asite"
    reversible 0
    module "cognate.elongation"
    domain "translation"
    logic "&#38;"
    type "chemical_reaction"
    level 2
  ]
  node [
    id 808
    label "celong000124"
    primary "1 Psite * mRNAcodonser * trnaser - peptide + 1 asptrna * Asite * mRNAcodonasp * eftu * gdp  -[module:cognate.elongation, domain:translation, logic:&#38;]-> 1 Psite * mRNAcodonser * trnaser + 1 Asite * trnaasp - peptide * mRNAcodonasp + 1 eftu * gdp"
    reversible 0
    module "cognate.elongation"
    domain "translation"
    logic "&#38;"
    type "chemical_reaction"
    level 2
  ]
  node [
    id 809
    label "celong000125"
    primary "1 Psite * mRNAcodonser * trnaser + 1 Asite * trnaasp - peptide * mRNAcodonasp + 1 Esite + 1 efg * gtp -[module:cognate.elongation, domain:translation, logic:&#38;]-> 1 Esite * mRNAcodonser * trnaser + 1 Psite * trnaasp - peptide * mRNAcodonasp + 1 efg * gdp + 1 pi + 1 Asite"
    reversible 0
    module "cognate.elongation"
    domain "translation"
    logic "&#38;"
    type "chemical_reaction"
    level 2
  ]
  node [
    id 810
    label "celong000126"
    primary "1 Psite * mRNAcodonthr * trnathr - peptide + 1 asptrna * Asite * mRNAcodonasp * eftu * gdp  -[module:cognate.elongation, domain:translation, logic:&#38;]-> 1 Psite * mRNAcodonthr * trnathr + 1 Asite * trnaasp - peptide * mRNAcodonasp + 1 eftu * gdp"
    reversible 0
    module "cognate.elongation"
    domain "translation"
    logic "&#38;"
    type "chemical_reaction"
    level 2
  ]
  node [
    id 811
    label "celong000127"
    primary "1 Psite * mRNAcodonthr * trnathr + 1 Asite * trnaasp - peptide * mRNAcodonasp + 1 Esite + 1 efg * gtp -[module:cognate.elongation, domain:translation, logic:&#38;]-> 1 Esite * mRNAcodonthr * trnathr + 1 Psite * trnaasp - peptide * mRNAcodonasp + 1 efg * gdp + 1 pi + 1 Asite"
    reversible 0
    module "cognate.elongation"
    domain "translation"
    logic "&#38;"
    type "chemical_reaction"
    level 2
  ]
  node [
    id 812
    label "celong000128"
    primary "1 Psite * mRNAcodonval * trnaval - peptide + 1 asptrna * Asite * mRNAcodonasp * eftu * gdp  -[module:cognate.elongation, domain:translation, logic:&#38;]-> 1 Psite * mRNAcodonval * trnaval + 1 Asite * trnaasp - peptide * mRNAcodonasp + 1 eftu * gdp"
    reversible 0
    module "cognate.elongation"
    domain "translation"
    logic "&#38;"
    type "chemical_reaction"
    level 2
  ]
  node [
    id 813
    label "celong000129"
    primary "1 Psite * mRNAcodonval * trnaval + 1 Asite * trnaasp - peptide * mRNAcodonasp + 1 Esite + 1 efg * gtp -[module:cognate.elongation, domain:translation, logic:&#38;]-> 1 Esite * mRNAcodonval * trnaval + 1 Psite * trnaasp - peptide * mRNAcodonasp + 1 efg * gdp + 1 pi + 1 Asite"
    reversible 0
    module "cognate.elongation"
    domain "translation"
    logic "&#38;"
    type "chemical_reaction"
    level 2
  ]
  node [
    id 814
    label "celong000130"
    primary "1 Psite * mRNAcodontrp * trnatrp - peptide + 1 asptrna * Asite * mRNAcodonasp * eftu * gdp  -[module:cognate.elongation, domain:translation, logic:&#38;]-> 1 Psite * mRNAcodontrp * trnatrp + 1 Asite * trnaasp - peptide * mRNAcodonasp + 1 eftu * gdp"
    reversible 0
    module "cognate.elongation"
    domain "translation"
    logic "&#38;"
    type "chemical_reaction"
    level 2
  ]
  node [
    id 815
    label "celong000131"
    primary "1 Psite * mRNAcodontrp * trnatrp + 1 Asite * trnaasp - peptide * mRNAcodonasp + 1 Esite + 1 efg * gtp -[module:cognate.elongation, domain:translation, logic:&#38;]-> 1 Esite * mRNAcodontrp * trnatrp + 1 Psite * trnaasp - peptide * mRNAcodonasp + 1 efg * gdp + 1 pi + 1 Asite"
    reversible 0
    module "cognate.elongation"
    domain "translation"
    logic "&#38;"
    type "chemical_reaction"
    level 2
  ]
  node [
    id 816
    label "celong000132"
    primary "1 Psite * mRNAcodontyr * trnatyr - peptide + 1 asptrna * Asite * mRNAcodonasp * eftu * gdp  -[module:cognate.elongation, domain:translation, logic:&#38;]-> 1 Psite * mRNAcodontyr * trnatyr + 1 Asite * trnaasp - peptide * mRNAcodonasp + 1 eftu * gdp"
    reversible 0
    module "cognate.elongation"
    domain "translation"
    logic "&#38;"
    type "chemical_reaction"
    level 2
  ]
  node [
    id 817
    label "celong000133"
    primary "1 Psite * mRNAcodontyr * trnatyr + 1 Asite * trnaasp - peptide * mRNAcodonasp + 1 Esite + 1 efg * gtp -[module:cognate.elongation, domain:translation, logic:&#38;]-> 1 Esite * mRNAcodontyr * trnatyr + 1 Psite * trnaasp - peptide * mRNAcodonasp + 1 efg * gdp + 1 pi + 1 Asite"
    reversible 0
    module "cognate.elongation"
    domain "translation"
    logic "&#38;"
    type "chemical_reaction"
    level 2
  ]
  node [
    id 818
    label "celong000134"
    primary "1 Esite * mRNAcodonasp * trnaasp -[module:cognate.elongation, domain:translation, logic:&#38;]-> 1 Esite + 1 mRNAcodonasp + 1 trnaasp"
    reversible 0
    module "cognate.elongation"
    domain "translation"
    logic "&#38;"
    type "chemical_reaction"
    level 2
  ]
  node [
    id 819
    label "celong000135"
    primary "1 eftu * gtp + 1 glutrna -[module:cognate.elongation, domain:translation, logic:&#38;]-> 1 eftu * gtp * glutrna"
    reversible 0
    module "cognate.elongation"
    domain "translation"
    logic "&#38;"
    type "chemical_reaction"
    level 2
  ]
  node [
    id 820
    label "celong000136"
    primary "1 Asite + 1 mRNAcodonglu -[module:cognate.elongation, domain:translation, logic:&#38;]-> 1 Asite * mRNAcodonglu"
    reversible 0
    module "cognate.elongation"
    domain "translation"
    logic "&#38;"
    type "chemical_reaction"
    level 2
  ]
  node [
    id 821
    label "celong000137"
    primary "1 eftu * gtp * glutrna + 1 Asite * mRNAcodonglu -[module:cognate.elongation, domain:translation, logic:&#38;]-> 1 glutrna * Asite * mRNAcodonglu * eftu * gtp"
    reversible 0
    module "cognate.elongation"
    domain "translation"
    logic "&#38;"
    type "chemical_reaction"
    level 2
  ]
  node [
    id 822
    label "celong000138"
    primary "1 glutrna * Asite * mRNAcodonglu * eftu * gtp -[module:cognate.elongation, domain:translation, logic:&#38;]-> 1 glutrna * Asite * mRNAcodonglu * eftu * gdp + 1 pi"
    reversible 0
    module "cognate.elongation"
    domain "translation"
    logic "&#38;"
    type "chemical_reaction"
    level 2
  ]
  node [
    id 823
    label "celong000139"
    primary "1 Psite * mRNAcodonala * trnaala - peptide + 1 glutrna * Asite * mRNAcodonglu * eftu * gdp  -[module:cognate.elongation, domain:translation, logic:&#38;]-> 1 Psite * mRNAcodonala * trnaala + 1 Asite * trnaglu - peptide * mRNAcodonglu + 1 eftu * gdp"
    reversible 0
    module "cognate.elongation"
    domain "translation"
    logic "&#38;"
    type "chemical_reaction"
    level 2
  ]
  node [
    id 824
    label "celong000140"
    primary "1 Psite * mRNAcodonala * trnaala + 1 Asite * trnaglu - peptide * mRNAcodonglu + 1 Esite + 1 efg * gtp -[module:cognate.elongation, domain:translation, logic:&#38;]-> 1 Esite * mRNAcodonala * trnaala + 1 Psite * trnaglu - peptide * mRNAcodonglu + 1 efg * gdp + 1 pi + 1 Asite"
    reversible 0
    module "cognate.elongation"
    domain "translation"
    logic "&#38;"
    type "chemical_reaction"
    level 2
  ]
  node [
    id 825
    label "celong000141"
    primary "1 Psite * mRNAcodoncys * trnacys - peptide + 1 glutrna * Asite * mRNAcodonglu * eftu * gdp  -[module:cognate.elongation, domain:translation, logic:&#38;]-> 1 Psite * mRNAcodoncys * trnacys + 1 Asite * trnaglu - peptide * mRNAcodonglu + 1 eftu * gdp"
    reversible 0
    module "cognate.elongation"
    domain "translation"
    logic "&#38;"
    type "chemical_reaction"
    level 2
  ]
  node [
    id 826
    label "celong000142"
    primary "1 Psite * mRNAcodoncys * trnacys + 1 Asite * trnaglu - peptide * mRNAcodonglu + 1 Esite + 1 efg * gtp -[module:cognate.elongation, domain:translation, logic:&#38;]-> 1 Esite * mRNAcodoncys * trnacys + 1 Psite * trnaglu - peptide * mRNAcodonglu + 1 efg * gdp + 1 pi + 1 Asite"
    reversible 0
    module "cognate.elongation"
    domain "translation"
    logic "&#38;"
    type "chemical_reaction"
    level 2
  ]
  node [
    id 827
    label "celong000143"
    primary "1 Psite * mRNAcodonasp * trnaasp - peptide + 1 glutrna * Asite * mRNAcodonglu * eftu * gdp  -[module:cognate.elongation, domain:translation, logic:&#38;]-> 1 Psite * mRNAcodonasp * trnaasp + 1 Asite * trnaglu - peptide * mRNAcodonglu + 1 eftu * gdp"
    reversible 0
    module "cognate.elongation"
    domain "translation"
    logic "&#38;"
    type "chemical_reaction"
    level 2
  ]
  node [
    id 828
    label "celong000144"
    primary "1 Psite * mRNAcodonasp * trnaasp + 1 Asite * trnaglu - peptide * mRNAcodonglu + 1 Esite + 1 efg * gtp -[module:cognate.elongation, domain:translation, logic:&#38;]-> 1 Esite * mRNAcodonasp * trnaasp + 1 Psite * trnaglu - peptide * mRNAcodonglu + 1 efg * gdp + 1 pi + 1 Asite"
    reversible 0
    module "cognate.elongation"
    domain "translation"
    logic "&#38;"
    type "chemical_reaction"
    level 2
  ]
  node [
    id 829
    label "celong000145"
    primary "1 Psite * mRNAcodonglu * trnaglu - peptide + 1 glutrna * Asite * mRNAcodonglu * eftu * gdp  -[module:cognate.elongation, domain:translation, logic:&#38;]-> 1 Psite * mRNAcodonglu * trnaglu + 1 Asite * trnaglu - peptide * mRNAcodonglu + 1 eftu * gdp"
    reversible 0
    module "cognate.elongation"
    domain "translation"
    logic "&#38;"
    type "chemical_reaction"
    level 2
  ]
  node [
    id 830
    label "celong000146"
    primary "1 Psite * mRNAcodonglu * trnaglu + 1 Asite * trnaglu - peptide * mRNAcodonglu + 1 Esite + 1 efg * gtp -[module:cognate.elongation, domain:translation, logic:&#38;]-> 1 Esite * mRNAcodonglu * trnaglu + 1 Psite * trnaglu - peptide * mRNAcodonglu + 1 efg * gdp + 1 pi + 1 Asite"
    reversible 0
    module "cognate.elongation"
    domain "translation"
    logic "&#38;"
    type "chemical_reaction"
    level 2
  ]
  node [
    id 831
    label "celong000147"
    primary "1 Psite * mRNAcodonphe * trnaphe - peptide + 1 glutrna * Asite * mRNAcodonglu * eftu * gdp  -[module:cognate.elongation, domain:translation, logic:&#38;]-> 1 Psite * mRNAcodonphe * trnaphe + 1 Asite * trnaglu - peptide * mRNAcodonglu + 1 eftu * gdp"
    reversible 0
    module "cognate.elongation"
    domain "translation"
    logic "&#38;"
    type "chemical_reaction"
    level 2
  ]
  node [
    id 832
    label "celong000148"
    primary "1 Psite * mRNAcodonphe * trnaphe + 1 Asite * trnaglu - peptide * mRNAcodonglu + 1 Esite + 1 efg * gtp -[module:cognate.elongation, domain:translation, logic:&#38;]-> 1 Esite * mRNAcodonphe * trnaphe + 1 Psite * trnaglu - peptide * mRNAcodonglu + 1 efg * gdp + 1 pi + 1 Asite"
    reversible 0
    module "cognate.elongation"
    domain "translation"
    logic "&#38;"
    type "chemical_reaction"
    level 2
  ]
  node [
    id 833
    label "celong000149"
    primary "1 Psite * mRNAcodongly * trnagly - peptide + 1 glutrna * Asite * mRNAcodonglu * eftu * gdp  -[module:cognate.elongation, domain:translation, logic:&#38;]-> 1 Psite * mRNAcodongly * trnagly + 1 Asite * trnaglu - peptide * mRNAcodonglu + 1 eftu * gdp"
    reversible 0
    module "cognate.elongation"
    domain "translation"
    logic "&#38;"
    type "chemical_reaction"
    level 2
  ]
  node [
    id 834
    label "celong000150"
    primary "1 Psite * mRNAcodongly * trnagly + 1 Asite * trnaglu - peptide * mRNAcodonglu + 1 Esite + 1 efg * gtp -[module:cognate.elongation, domain:translation, logic:&#38;]-> 1 Esite * mRNAcodongly * trnagly + 1 Psite * trnaglu - peptide * mRNAcodonglu + 1 efg * gdp + 1 pi + 1 Asite"
    reversible 0
    module "cognate.elongation"
    domain "translation"
    logic "&#38;"
    type "chemical_reaction"
    level 2
  ]
  node [
    id 835
    label "celong000151"
    primary "1 Psite * mRNAcodonhis * trnahis - peptide + 1 glutrna * Asite * mRNAcodonglu * eftu * gdp  -[module:cognate.elongation, domain:translation, logic:&#38;]-> 1 Psite * mRNAcodonhis * trnahis + 1 Asite * trnaglu - peptide * mRNAcodonglu + 1 eftu * gdp"
    reversible 0
    module "cognate.elongation"
    domain "translation"
    logic "&#38;"
    type "chemical_reaction"
    level 2
  ]
  node [
    id 836
    label "celong000152"
    primary "1 Psite * mRNAcodonhis * trnahis + 1 Asite * trnaglu - peptide * mRNAcodonglu + 1 Esite + 1 efg * gtp -[module:cognate.elongation, domain:translation, logic:&#38;]-> 1 Esite * mRNAcodonhis * trnahis + 1 Psite * trnaglu - peptide * mRNAcodonglu + 1 efg * gdp + 1 pi + 1 Asite"
    reversible 0
    module "cognate.elongation"
    domain "translation"
    logic "&#38;"
    type "chemical_reaction"
    level 2
  ]
  node [
    id 837
    label "celong000153"
    primary "1 Psite * mRNAcodonile * trnaile - peptide + 1 glutrna * Asite * mRNAcodonglu * eftu * gdp  -[module:cognate.elongation, domain:translation, logic:&#38;]-> 1 Psite * mRNAcodonile * trnaile + 1 Asite * trnaglu - peptide * mRNAcodonglu + 1 eftu * gdp"
    reversible 0
    module "cognate.elongation"
    domain "translation"
    logic "&#38;"
    type "chemical_reaction"
    level 2
  ]
  node [
    id 838
    label "celong000154"
    primary "1 Psite * mRNAcodonile * trnaile + 1 Asite * trnaglu - peptide * mRNAcodonglu + 1 Esite + 1 efg * gtp -[module:cognate.elongation, domain:translation, logic:&#38;]-> 1 Esite * mRNAcodonile * trnaile + 1 Psite * trnaglu - peptide * mRNAcodonglu + 1 efg * gdp + 1 pi + 1 Asite"
    reversible 0
    module "cognate.elongation"
    domain "translation"
    logic "&#38;"
    type "chemical_reaction"
    level 2
  ]
  node [
    id 839
    label "celong000155"
    primary "1 Psite * mRNAcodonlys * trnalys - peptide + 1 glutrna * Asite * mRNAcodonglu * eftu * gdp  -[module:cognate.elongation, domain:translation, logic:&#38;]-> 1 Psite * mRNAcodonlys * trnalys + 1 Asite * trnaglu - peptide * mRNAcodonglu + 1 eftu * gdp"
    reversible 0
    module "cognate.elongation"
    domain "translation"
    logic "&#38;"
    type "chemical_reaction"
    level 2
  ]
  node [
    id 840
    label "celong000156"
    primary "1 Psite * mRNAcodonlys * trnalys + 1 Asite * trnaglu - peptide * mRNAcodonglu + 1 Esite + 1 efg * gtp -[module:cognate.elongation, domain:translation, logic:&#38;]-> 1 Esite * mRNAcodonlys * trnalys + 1 Psite * trnaglu - peptide * mRNAcodonglu + 1 efg * gdp + 1 pi + 1 Asite"
    reversible 0
    module "cognate.elongation"
    domain "translation"
    logic "&#38;"
    type "chemical_reaction"
    level 2
  ]
  node [
    id 841
    label "celong000157"
    primary "1 Psite * mRNAcodonmet * trnamet - peptide + 1 glutrna * Asite * mRNAcodonglu * eftu * gdp  -[module:cognate.elongation, domain:translation, logic:&#38;]-> 1 Psite * mRNAcodonmet * trnamet + 1 Asite * trnaglu - peptide * mRNAcodonglu + 1 eftu * gdp"
    reversible 0
    module "cognate.elongation"
    domain "translation"
    logic "&#38;"
    type "chemical_reaction"
    level 2
  ]
  node [
    id 842
    label "celong000158"
    primary "1 Psite * mRNAcodonmet * trnamet + 1 Asite * trnaglu - peptide * mRNAcodonglu + 1 Esite + 1 efg * gtp -[module:cognate.elongation, domain:translation, logic:&#38;]-> 1 Esite * mRNAcodonmet * trnamet + 1 Psite * trnaglu - peptide * mRNAcodonglu + 1 efg * gdp + 1 pi + 1 Asite"
    reversible 0
    module "cognate.elongation"
    domain "translation"
    logic "&#38;"
    type "chemical_reaction"
    level 2
  ]
  node [
    id 843
    label "celong000159"
    primary "1 Psite * mRNAcodonleu * trnaleu - peptide + 1 glutrna * Asite * mRNAcodonglu * eftu * gdp  -[module:cognate.elongation, domain:translation, logic:&#38;]-> 1 Psite * mRNAcodonleu * trnaleu + 1 Asite * trnaglu - peptide * mRNAcodonglu + 1 eftu * gdp"
    reversible 0
    module "cognate.elongation"
    domain "translation"
    logic "&#38;"
    type "chemical_reaction"
    level 2
  ]
  node [
    id 844
    label "celong000160"
    primary "1 Psite * mRNAcodonleu * trnaleu + 1 Asite * trnaglu - peptide * mRNAcodonglu + 1 Esite + 1 efg * gtp -[module:cognate.elongation, domain:translation, logic:&#38;]-> 1 Esite * mRNAcodonleu * trnaleu + 1 Psite * trnaglu - peptide * mRNAcodonglu + 1 efg * gdp + 1 pi + 1 Asite"
    reversible 0
    module "cognate.elongation"
    domain "translation"
    logic "&#38;"
    type "chemical_reaction"
    level 2
  ]
  node [
    id 845
    label "celong000161"
    primary "1 Psite * mRNAcodonasn * trnaasn - peptide + 1 glutrna * Asite * mRNAcodonglu * eftu * gdp  -[module:cognate.elongation, domain:translation, logic:&#38;]-> 1 Psite * mRNAcodonasn * trnaasn + 1 Asite * trnaglu - peptide * mRNAcodonglu + 1 eftu * gdp"
    reversible 0
    module "cognate.elongation"
    domain "translation"
    logic "&#38;"
    type "chemical_reaction"
    level 2
  ]
  node [
    id 846
    label "celong000162"
    primary "1 Psite * mRNAcodonasn * trnaasn + 1 Asite * trnaglu - peptide * mRNAcodonglu + 1 Esite + 1 efg * gtp -[module:cognate.elongation, domain:translation, logic:&#38;]-> 1 Esite * mRNAcodonasn * trnaasn + 1 Psite * trnaglu - peptide * mRNAcodonglu + 1 efg * gdp + 1 pi + 1 Asite"
    reversible 0
    module "cognate.elongation"
    domain "translation"
    logic "&#38;"
    type "chemical_reaction"
    level 2
  ]
  node [
    id 847
    label "celong000163"
    primary "1 Psite * mRNAcodonpro * trnapro - peptide + 1 glutrna * Asite * mRNAcodonglu * eftu * gdp  -[module:cognate.elongation, domain:translation, logic:&#38;]-> 1 Psite * mRNAcodonpro * trnapro + 1 Asite * trnaglu - peptide * mRNAcodonglu + 1 eftu * gdp"
    reversible 0
    module "cognate.elongation"
    domain "translation"
    logic "&#38;"
    type "chemical_reaction"
    level 2
  ]
  node [
    id 848
    label "celong000164"
    primary "1 Psite * mRNAcodonpro * trnapro + 1 Asite * trnaglu - peptide * mRNAcodonglu + 1 Esite + 1 efg * gtp -[module:cognate.elongation, domain:translation, logic:&#38;]-> 1 Esite * mRNAcodonpro * trnapro + 1 Psite * trnaglu - peptide * mRNAcodonglu + 1 efg * gdp + 1 pi + 1 Asite"
    reversible 0
    module "cognate.elongation"
    domain "translation"
    logic "&#38;"
    type "chemical_reaction"
    level 2
  ]
  node [
    id 849
    label "celong000165"
    primary "1 Psite * mRNAcodongln * trnagln - peptide + 1 glutrna * Asite * mRNAcodonglu * eftu * gdp  -[module:cognate.elongation, domain:translation, logic:&#38;]-> 1 Psite * mRNAcodongln * trnagln + 1 Asite * trnaglu - peptide * mRNAcodonglu + 1 eftu * gdp"
    reversible 0
    module "cognate.elongation"
    domain "translation"
    logic "&#38;"
    type "chemical_reaction"
    level 2
  ]
  node [
    id 850
    label "celong000166"
    primary "1 Psite * mRNAcodongln * trnagln + 1 Asite * trnaglu - peptide * mRNAcodonglu + 1 Esite + 1 efg * gtp -[module:cognate.elongation, domain:translation, logic:&#38;]-> 1 Esite * mRNAcodongln * trnagln + 1 Psite * trnaglu - peptide * mRNAcodonglu + 1 efg * gdp + 1 pi + 1 Asite"
    reversible 0
    module "cognate.elongation"
    domain "translation"
    logic "&#38;"
    type "chemical_reaction"
    level 2
  ]
  node [
    id 851
    label "celong000167"
    primary "1 Psite * mRNAcodonarg * trnaarg - peptide + 1 glutrna * Asite * mRNAcodonglu * eftu * gdp  -[module:cognate.elongation, domain:translation, logic:&#38;]-> 1 Psite * mRNAcodonarg * trnaarg + 1 Asite * trnaglu - peptide * mRNAcodonglu + 1 eftu * gdp"
    reversible 0
    module "cognate.elongation"
    domain "translation"
    logic "&#38;"
    type "chemical_reaction"
    level 2
  ]
  node [
    id 852
    label "celong000168"
    primary "1 Psite * mRNAcodonarg * trnaarg + 1 Asite * trnaglu - peptide * mRNAcodonglu + 1 Esite + 1 efg * gtp -[module:cognate.elongation, domain:translation, logic:&#38;]-> 1 Esite * mRNAcodonarg * trnaarg + 1 Psite * trnaglu - peptide * mRNAcodonglu + 1 efg * gdp + 1 pi + 1 Asite"
    reversible 0
    module "cognate.elongation"
    domain "translation"
    logic "&#38;"
    type "chemical_reaction"
    level 2
  ]
  node [
    id 853
    label "celong000169"
    primary "1 Psite * mRNAcodonser * trnaser - peptide + 1 glutrna * Asite * mRNAcodonglu * eftu * gdp  -[module:cognate.elongation, domain:translation, logic:&#38;]-> 1 Psite * mRNAcodonser * trnaser + 1 Asite * trnaglu - peptide * mRNAcodonglu + 1 eftu * gdp"
    reversible 0
    module "cognate.elongation"
    domain "translation"
    logic "&#38;"
    type "chemical_reaction"
    level 2
  ]
  node [
    id 854
    label "celong000170"
    primary "1 Psite * mRNAcodonser * trnaser + 1 Asite * trnaglu - peptide * mRNAcodonglu + 1 Esite + 1 efg * gtp -[module:cognate.elongation, domain:translation, logic:&#38;]-> 1 Esite * mRNAcodonser * trnaser + 1 Psite * trnaglu - peptide * mRNAcodonglu + 1 efg * gdp + 1 pi + 1 Asite"
    reversible 0
    module "cognate.elongation"
    domain "translation"
    logic "&#38;"
    type "chemical_reaction"
    level 2
  ]
  node [
    id 855
    label "celong000171"
    primary "1 Psite * mRNAcodonthr * trnathr - peptide + 1 glutrna * Asite * mRNAcodonglu * eftu * gdp  -[module:cognate.elongation, domain:translation, logic:&#38;]-> 1 Psite * mRNAcodonthr * trnathr + 1 Asite * trnaglu - peptide * mRNAcodonglu + 1 eftu * gdp"
    reversible 0
    module "cognate.elongation"
    domain "translation"
    logic "&#38;"
    type "chemical_reaction"
    level 2
  ]
  node [
    id 856
    label "celong000172"
    primary "1 Psite * mRNAcodonthr * trnathr + 1 Asite * trnaglu - peptide * mRNAcodonglu + 1 Esite + 1 efg * gtp -[module:cognate.elongation, domain:translation, logic:&#38;]-> 1 Esite * mRNAcodonthr * trnathr + 1 Psite * trnaglu - peptide * mRNAcodonglu + 1 efg * gdp + 1 pi + 1 Asite"
    reversible 0
    module "cognate.elongation"
    domain "translation"
    logic "&#38;"
    type "chemical_reaction"
    level 2
  ]
  node [
    id 857
    label "celong000173"
    primary "1 Psite * mRNAcodonval * trnaval - peptide + 1 glutrna * Asite * mRNAcodonglu * eftu * gdp  -[module:cognate.elongation, domain:translation, logic:&#38;]-> 1 Psite * mRNAcodonval * trnaval + 1 Asite * trnaglu - peptide * mRNAcodonglu + 1 eftu * gdp"
    reversible 0
    module "cognate.elongation"
    domain "translation"
    logic "&#38;"
    type "chemical_reaction"
    level 2
  ]
  node [
    id 858
    label "celong000174"
    primary "1 Psite * mRNAcodonval * trnaval + 1 Asite * trnaglu - peptide * mRNAcodonglu + 1 Esite + 1 efg * gtp -[module:cognate.elongation, domain:translation, logic:&#38;]-> 1 Esite * mRNAcodonval * trnaval + 1 Psite * trnaglu - peptide * mRNAcodonglu + 1 efg * gdp + 1 pi + 1 Asite"
    reversible 0
    module "cognate.elongation"
    domain "translation"
    logic "&#38;"
    type "chemical_reaction"
    level 2
  ]
  node [
    id 859
    label "celong000175"
    primary "1 Psite * mRNAcodontrp * trnatrp - peptide + 1 glutrna * Asite * mRNAcodonglu * eftu * gdp  -[module:cognate.elongation, domain:translation, logic:&#38;]-> 1 Psite * mRNAcodontrp * trnatrp + 1 Asite * trnaglu - peptide * mRNAcodonglu + 1 eftu * gdp"
    reversible 0
    module "cognate.elongation"
    domain "translation"
    logic "&#38;"
    type "chemical_reaction"
    level 2
  ]
  node [
    id 860
    label "celong000176"
    primary "1 Psite * mRNAcodontrp * trnatrp + 1 Asite * trnaglu - peptide * mRNAcodonglu + 1 Esite + 1 efg * gtp -[module:cognate.elongation, domain:translation, logic:&#38;]-> 1 Esite * mRNAcodontrp * trnatrp + 1 Psite * trnaglu - peptide * mRNAcodonglu + 1 efg * gdp + 1 pi + 1 Asite"
    reversible 0
    module "cognate.elongation"
    domain "translation"
    logic "&#38;"
    type "chemical_reaction"
    level 2
  ]
  node [
    id 861
    label "celong000177"
    primary "1 Psite * mRNAcodontyr * trnatyr - peptide + 1 glutrna * Asite * mRNAcodonglu * eftu * gdp  -[module:cognate.elongation, domain:translation, logic:&#38;]-> 1 Psite * mRNAcodontyr * trnatyr + 1 Asite * trnaglu - peptide * mRNAcodonglu + 1 eftu * gdp"
    reversible 0
    module "cognate.elongation"
    domain "translation"
    logic "&#38;"
    type "chemical_reaction"
    level 2
  ]
  node [
    id 862
    label "celong000178"
    primary "1 Psite * mRNAcodontyr * trnatyr + 1 Asite * trnaglu - peptide * mRNAcodonglu + 1 Esite + 1 efg * gtp -[module:cognate.elongation, domain:translation, logic:&#38;]-> 1 Esite * mRNAcodontyr * trnatyr + 1 Psite * trnaglu - peptide * mRNAcodonglu + 1 efg * gdp + 1 pi + 1 Asite"
    reversible 0
    module "cognate.elongation"
    domain "translation"
    logic "&#38;"
    type "chemical_reaction"
    level 2
  ]
  node [
    id 863
    label "celong000179"
    primary "1 Esite * mRNAcodonglu * trnaglu -[module:cognate.elongation, domain:translation, logic:&#38;]-> 1 Esite + 1 mRNAcodonglu + 1 trnaglu"
    reversible 0
    module "cognate.elongation"
    domain "translation"
    logic "&#38;"
    type "chemical_reaction"
    level 2
  ]
  node [
    id 864
    label "celong000180"
    primary "1 eftu * gtp + 1 phetrna -[module:cognate.elongation, domain:translation, logic:&#38;]-> 1 eftu * gtp * phetrna"
    reversible 0
    module "cognate.elongation"
    domain "translation"
    logic "&#38;"
    type "chemical_reaction"
    level 2
  ]
  node [
    id 865
    label "celong000181"
    primary "1 Asite + 1 mRNAcodonphe -[module:cognate.elongation, domain:translation, logic:&#38;]-> 1 Asite * mRNAcodonphe"
    reversible 0
    module "cognate.elongation"
    domain "translation"
    logic "&#38;"
    type "chemical_reaction"
    level 2
  ]
  node [
    id 866
    label "celong000182"
    primary "1 eftu * gtp * phetrna + 1 Asite * mRNAcodonphe -[module:cognate.elongation, domain:translation, logic:&#38;]-> 1 phetrna * Asite * mRNAcodonphe * eftu * gtp"
    reversible 0
    module "cognate.elongation"
    domain "translation"
    logic "&#38;"
    type "chemical_reaction"
    level 2
  ]
  node [
    id 867
    label "celong000183"
    primary "1 phetrna * Asite * mRNAcodonphe * eftu * gtp -[module:cognate.elongation, domain:translation, logic:&#38;]-> 1 phetrna * Asite * mRNAcodonphe * eftu * gdp + 1 pi"
    reversible 0
    module "cognate.elongation"
    domain "translation"
    logic "&#38;"
    type "chemical_reaction"
    level 2
  ]
  node [
    id 868
    label "celong000184"
    primary "1 Psite * mRNAcodonala * trnaala - peptide + 1 phetrna * Asite * mRNAcodonphe * eftu * gdp  -[module:cognate.elongation, domain:translation, logic:&#38;]-> 1 Psite * mRNAcodonala * trnaala + 1 Asite * trnaphe - peptide * mRNAcodonphe + 1 eftu * gdp"
    reversible 0
    module "cognate.elongation"
    domain "translation"
    logic "&#38;"
    type "chemical_reaction"
    level 2
  ]
  node [
    id 869
    label "celong000185"
    primary "1 Psite * mRNAcodonala * trnaala + 1 Asite * trnaphe - peptide * mRNAcodonphe + 1 Esite + 1 efg * gtp -[module:cognate.elongation, domain:translation, logic:&#38;]-> 1 Esite * mRNAcodonala * trnaala + 1 Psite * trnaphe - peptide * mRNAcodonphe + 1 efg * gdp + 1 pi + 1 Asite"
    reversible 0
    module "cognate.elongation"
    domain "translation"
    logic "&#38;"
    type "chemical_reaction"
    level 2
  ]
  node [
    id 870
    label "celong000186"
    primary "1 Psite * mRNAcodoncys * trnacys - peptide + 1 phetrna * Asite * mRNAcodonphe * eftu * gdp  -[module:cognate.elongation, domain:translation, logic:&#38;]-> 1 Psite * mRNAcodoncys * trnacys + 1 Asite * trnaphe - peptide * mRNAcodonphe + 1 eftu * gdp"
    reversible 0
    module "cognate.elongation"
    domain "translation"
    logic "&#38;"
    type "chemical_reaction"
    level 2
  ]
  node [
    id 871
    label "celong000187"
    primary "1 Psite * mRNAcodoncys * trnacys + 1 Asite * trnaphe - peptide * mRNAcodonphe + 1 Esite + 1 efg * gtp -[module:cognate.elongation, domain:translation, logic:&#38;]-> 1 Esite * mRNAcodoncys * trnacys + 1 Psite * trnaphe - peptide * mRNAcodonphe + 1 efg * gdp + 1 pi + 1 Asite"
    reversible 0
    module "cognate.elongation"
    domain "translation"
    logic "&#38;"
    type "chemical_reaction"
    level 2
  ]
  node [
    id 872
    label "celong000188"
    primary "1 Psite * mRNAcodonasp * trnaasp - peptide + 1 phetrna * Asite * mRNAcodonphe * eftu * gdp  -[module:cognate.elongation, domain:translation, logic:&#38;]-> 1 Psite * mRNAcodonasp * trnaasp + 1 Asite * trnaphe - peptide * mRNAcodonphe + 1 eftu * gdp"
    reversible 0
    module "cognate.elongation"
    domain "translation"
    logic "&#38;"
    type "chemical_reaction"
    level 2
  ]
  node [
    id 873
    label "celong000189"
    primary "1 Psite * mRNAcodonasp * trnaasp + 1 Asite * trnaphe - peptide * mRNAcodonphe + 1 Esite + 1 efg * gtp -[module:cognate.elongation, domain:translation, logic:&#38;]-> 1 Esite * mRNAcodonasp * trnaasp + 1 Psite * trnaphe - peptide * mRNAcodonphe + 1 efg * gdp + 1 pi + 1 Asite"
    reversible 0
    module "cognate.elongation"
    domain "translation"
    logic "&#38;"
    type "chemical_reaction"
    level 2
  ]
  node [
    id 874
    label "celong000190"
    primary "1 Psite * mRNAcodonglu * trnaglu - peptide + 1 phetrna * Asite * mRNAcodonphe * eftu * gdp  -[module:cognate.elongation, domain:translation, logic:&#38;]-> 1 Psite * mRNAcodonglu * trnaglu + 1 Asite * trnaphe - peptide * mRNAcodonphe + 1 eftu * gdp"
    reversible 0
    module "cognate.elongation"
    domain "translation"
    logic "&#38;"
    type "chemical_reaction"
    level 2
  ]
  node [
    id 875
    label "celong000191"
    primary "1 Psite * mRNAcodonglu * trnaglu + 1 Asite * trnaphe - peptide * mRNAcodonphe + 1 Esite + 1 efg * gtp -[module:cognate.elongation, domain:translation, logic:&#38;]-> 1 Esite * mRNAcodonglu * trnaglu + 1 Psite * trnaphe - peptide * mRNAcodonphe + 1 efg * gdp + 1 pi + 1 Asite"
    reversible 0
    module "cognate.elongation"
    domain "translation"
    logic "&#38;"
    type "chemical_reaction"
    level 2
  ]
  node [
    id 876
    label "celong000192"
    primary "1 Psite * mRNAcodonphe * trnaphe - peptide + 1 phetrna * Asite * mRNAcodonphe * eftu * gdp  -[module:cognate.elongation, domain:translation, logic:&#38;]-> 1 Psite * mRNAcodonphe * trnaphe + 1 Asite * trnaphe - peptide * mRNAcodonphe + 1 eftu * gdp"
    reversible 0
    module "cognate.elongation"
    domain "translation"
    logic "&#38;"
    type "chemical_reaction"
    level 2
  ]
  node [
    id 877
    label "celong000193"
    primary "1 Psite * mRNAcodonphe * trnaphe + 1 Asite * trnaphe - peptide * mRNAcodonphe + 1 Esite + 1 efg * gtp -[module:cognate.elongation, domain:translation, logic:&#38;]-> 1 Esite * mRNAcodonphe * trnaphe + 1 Psite * trnaphe - peptide * mRNAcodonphe + 1 efg * gdp + 1 pi + 1 Asite"
    reversible 0
    module "cognate.elongation"
    domain "translation"
    logic "&#38;"
    type "chemical_reaction"
    level 2
  ]
  node [
    id 878
    label "celong000194"
    primary "1 Psite * mRNAcodongly * trnagly - peptide + 1 phetrna * Asite * mRNAcodonphe * eftu * gdp  -[module:cognate.elongation, domain:translation, logic:&#38;]-> 1 Psite * mRNAcodongly * trnagly + 1 Asite * trnaphe - peptide * mRNAcodonphe + 1 eftu * gdp"
    reversible 0
    module "cognate.elongation"
    domain "translation"
    logic "&#38;"
    type "chemical_reaction"
    level 2
  ]
  node [
    id 879
    label "celong000195"
    primary "1 Psite * mRNAcodongly * trnagly + 1 Asite * trnaphe - peptide * mRNAcodonphe + 1 Esite + 1 efg * gtp -[module:cognate.elongation, domain:translation, logic:&#38;]-> 1 Esite * mRNAcodongly * trnagly + 1 Psite * trnaphe - peptide * mRNAcodonphe + 1 efg * gdp + 1 pi + 1 Asite"
    reversible 0
    module "cognate.elongation"
    domain "translation"
    logic "&#38;"
    type "chemical_reaction"
    level 2
  ]
  node [
    id 880
    label "celong000196"
    primary "1 Psite * mRNAcodonhis * trnahis - peptide + 1 phetrna * Asite * mRNAcodonphe * eftu * gdp  -[module:cognate.elongation, domain:translation, logic:&#38;]-> 1 Psite * mRNAcodonhis * trnahis + 1 Asite * trnaphe - peptide * mRNAcodonphe + 1 eftu * gdp"
    reversible 0
    module "cognate.elongation"
    domain "translation"
    logic "&#38;"
    type "chemical_reaction"
    level 2
  ]
  node [
    id 881
    label "celong000197"
    primary "1 Psite * mRNAcodonhis * trnahis + 1 Asite * trnaphe - peptide * mRNAcodonphe + 1 Esite + 1 efg * gtp -[module:cognate.elongation, domain:translation, logic:&#38;]-> 1 Esite * mRNAcodonhis * trnahis + 1 Psite * trnaphe - peptide * mRNAcodonphe + 1 efg * gdp + 1 pi + 1 Asite"
    reversible 0
    module "cognate.elongation"
    domain "translation"
    logic "&#38;"
    type "chemical_reaction"
    level 2
  ]
  node [
    id 882
    label "celong000198"
    primary "1 Psite * mRNAcodonile * trnaile - peptide + 1 phetrna * Asite * mRNAcodonphe * eftu * gdp  -[module:cognate.elongation, domain:translation, logic:&#38;]-> 1 Psite * mRNAcodonile * trnaile + 1 Asite * trnaphe - peptide * mRNAcodonphe + 1 eftu * gdp"
    reversible 0
    module "cognate.elongation"
    domain "translation"
    logic "&#38;"
    type "chemical_reaction"
    level 2
  ]
  node [
    id 883
    label "celong000199"
    primary "1 Psite * mRNAcodonile * trnaile + 1 Asite * trnaphe - peptide * mRNAcodonphe + 1 Esite + 1 efg * gtp -[module:cognate.elongation, domain:translation, logic:&#38;]-> 1 Esite * mRNAcodonile * trnaile + 1 Psite * trnaphe - peptide * mRNAcodonphe + 1 efg * gdp + 1 pi + 1 Asite"
    reversible 0
    module "cognate.elongation"
    domain "translation"
    logic "&#38;"
    type "chemical_reaction"
    level 2
  ]
  node [
    id 884
    label "celong000200"
    primary "1 Psite * mRNAcodonlys * trnalys - peptide + 1 phetrna * Asite * mRNAcodonphe * eftu * gdp  -[module:cognate.elongation, domain:translation, logic:&#38;]-> 1 Psite * mRNAcodonlys * trnalys + 1 Asite * trnaphe - peptide * mRNAcodonphe + 1 eftu * gdp"
    reversible 0
    module "cognate.elongation"
    domain "translation"
    logic "&#38;"
    type "chemical_reaction"
    level 2
  ]
  node [
    id 885
    label "celong000201"
    primary "1 Psite * mRNAcodonlys * trnalys + 1 Asite * trnaphe - peptide * mRNAcodonphe + 1 Esite + 1 efg * gtp -[module:cognate.elongation, domain:translation, logic:&#38;]-> 1 Esite * mRNAcodonlys * trnalys + 1 Psite * trnaphe - peptide * mRNAcodonphe + 1 efg * gdp + 1 pi + 1 Asite"
    reversible 0
    module "cognate.elongation"
    domain "translation"
    logic "&#38;"
    type "chemical_reaction"
    level 2
  ]
  node [
    id 886
    label "celong000202"
    primary "1 Psite * mRNAcodonmet * trnamet - peptide + 1 phetrna * Asite * mRNAcodonphe * eftu * gdp  -[module:cognate.elongation, domain:translation, logic:&#38;]-> 1 Psite * mRNAcodonmet * trnamet + 1 Asite * trnaphe - peptide * mRNAcodonphe + 1 eftu * gdp"
    reversible 0
    module "cognate.elongation"
    domain "translation"
    logic "&#38;"
    type "chemical_reaction"
    level 2
  ]
  node [
    id 887
    label "celong000203"
    primary "1 Psite * mRNAcodonmet * trnamet + 1 Asite * trnaphe - peptide * mRNAcodonphe + 1 Esite + 1 efg * gtp -[module:cognate.elongation, domain:translation, logic:&#38;]-> 1 Esite * mRNAcodonmet * trnamet + 1 Psite * trnaphe - peptide * mRNAcodonphe + 1 efg * gdp + 1 pi + 1 Asite"
    reversible 0
    module "cognate.elongation"
    domain "translation"
    logic "&#38;"
    type "chemical_reaction"
    level 2
  ]
  node [
    id 888
    label "celong000204"
    primary "1 Psite * mRNAcodonleu * trnaleu - peptide + 1 phetrna * Asite * mRNAcodonphe * eftu * gdp  -[module:cognate.elongation, domain:translation, logic:&#38;]-> 1 Psite * mRNAcodonleu * trnaleu + 1 Asite * trnaphe - peptide * mRNAcodonphe + 1 eftu * gdp"
    reversible 0
    module "cognate.elongation"
    domain "translation"
    logic "&#38;"
    type "chemical_reaction"
    level 2
  ]
  node [
    id 889
    label "celong000205"
    primary "1 Psite * mRNAcodonleu * trnaleu + 1 Asite * trnaphe - peptide * mRNAcodonphe + 1 Esite + 1 efg * gtp -[module:cognate.elongation, domain:translation, logic:&#38;]-> 1 Esite * mRNAcodonleu * trnaleu + 1 Psite * trnaphe - peptide * mRNAcodonphe + 1 efg * gdp + 1 pi + 1 Asite"
    reversible 0
    module "cognate.elongation"
    domain "translation"
    logic "&#38;"
    type "chemical_reaction"
    level 2
  ]
  node [
    id 890
    label "celong000206"
    primary "1 Psite * mRNAcodonasn * trnaasn - peptide + 1 phetrna * Asite * mRNAcodonphe * eftu * gdp  -[module:cognate.elongation, domain:translation, logic:&#38;]-> 1 Psite * mRNAcodonasn * trnaasn + 1 Asite * trnaphe - peptide * mRNAcodonphe + 1 eftu * gdp"
    reversible 0
    module "cognate.elongation"
    domain "translation"
    logic "&#38;"
    type "chemical_reaction"
    level 2
  ]
  node [
    id 891
    label "celong000207"
    primary "1 Psite * mRNAcodonasn * trnaasn + 1 Asite * trnaphe - peptide * mRNAcodonphe + 1 Esite + 1 efg * gtp -[module:cognate.elongation, domain:translation, logic:&#38;]-> 1 Esite * mRNAcodonasn * trnaasn + 1 Psite * trnaphe - peptide * mRNAcodonphe + 1 efg * gdp + 1 pi + 1 Asite"
    reversible 0
    module "cognate.elongation"
    domain "translation"
    logic "&#38;"
    type "chemical_reaction"
    level 2
  ]
  node [
    id 892
    label "celong000208"
    primary "1 Psite * mRNAcodonpro * trnapro - peptide + 1 phetrna * Asite * mRNAcodonphe * eftu * gdp  -[module:cognate.elongation, domain:translation, logic:&#38;]-> 1 Psite * mRNAcodonpro * trnapro + 1 Asite * trnaphe - peptide * mRNAcodonphe + 1 eftu * gdp"
    reversible 0
    module "cognate.elongation"
    domain "translation"
    logic "&#38;"
    type "chemical_reaction"
    level 2
  ]
  node [
    id 893
    label "celong000209"
    primary "1 Psite * mRNAcodonpro * trnapro + 1 Asite * trnaphe - peptide * mRNAcodonphe + 1 Esite + 1 efg * gtp -[module:cognate.elongation, domain:translation, logic:&#38;]-> 1 Esite * mRNAcodonpro * trnapro + 1 Psite * trnaphe - peptide * mRNAcodonphe + 1 efg * gdp + 1 pi + 1 Asite"
    reversible 0
    module "cognate.elongation"
    domain "translation"
    logic "&#38;"
    type "chemical_reaction"
    level 2
  ]
  node [
    id 894
    label "celong000210"
    primary "1 Psite * mRNAcodongln * trnagln - peptide + 1 phetrna * Asite * mRNAcodonphe * eftu * gdp  -[module:cognate.elongation, domain:translation, logic:&#38;]-> 1 Psite * mRNAcodongln * trnagln + 1 Asite * trnaphe - peptide * mRNAcodonphe + 1 eftu * gdp"
    reversible 0
    module "cognate.elongation"
    domain "translation"
    logic "&#38;"
    type "chemical_reaction"
    level 2
  ]
  node [
    id 895
    label "celong000211"
    primary "1 Psite * mRNAcodongln * trnagln + 1 Asite * trnaphe - peptide * mRNAcodonphe + 1 Esite + 1 efg * gtp -[module:cognate.elongation, domain:translation, logic:&#38;]-> 1 Esite * mRNAcodongln * trnagln + 1 Psite * trnaphe - peptide * mRNAcodonphe + 1 efg * gdp + 1 pi + 1 Asite"
    reversible 0
    module "cognate.elongation"
    domain "translation"
    logic "&#38;"
    type "chemical_reaction"
    level 2
  ]
  node [
    id 896
    label "celong000212"
    primary "1 Psite * mRNAcodonarg * trnaarg - peptide + 1 phetrna * Asite * mRNAcodonphe * eftu * gdp  -[module:cognate.elongation, domain:translation, logic:&#38;]-> 1 Psite * mRNAcodonarg * trnaarg + 1 Asite * trnaphe - peptide * mRNAcodonphe + 1 eftu * gdp"
    reversible 0
    module "cognate.elongation"
    domain "translation"
    logic "&#38;"
    type "chemical_reaction"
    level 2
  ]
  node [
    id 897
    label "celong000213"
    primary "1 Psite * mRNAcodonarg * trnaarg + 1 Asite * trnaphe - peptide * mRNAcodonphe + 1 Esite + 1 efg * gtp -[module:cognate.elongation, domain:translation, logic:&#38;]-> 1 Esite * mRNAcodonarg * trnaarg + 1 Psite * trnaphe - peptide * mRNAcodonphe + 1 efg * gdp + 1 pi + 1 Asite"
    reversible 0
    module "cognate.elongation"
    domain "translation"
    logic "&#38;"
    type "chemical_reaction"
    level 2
  ]
  node [
    id 898
    label "celong000214"
    primary "1 Psite * mRNAcodonser * trnaser - peptide + 1 phetrna * Asite * mRNAcodonphe * eftu * gdp  -[module:cognate.elongation, domain:translation, logic:&#38;]-> 1 Psite * mRNAcodonser * trnaser + 1 Asite * trnaphe - peptide * mRNAcodonphe + 1 eftu * gdp"
    reversible 0
    module "cognate.elongation"
    domain "translation"
    logic "&#38;"
    type "chemical_reaction"
    level 2
  ]
  node [
    id 899
    label "celong000215"
    primary "1 Psite * mRNAcodonser * trnaser + 1 Asite * trnaphe - peptide * mRNAcodonphe + 1 Esite + 1 efg * gtp -[module:cognate.elongation, domain:translation, logic:&#38;]-> 1 Esite * mRNAcodonser * trnaser + 1 Psite * trnaphe - peptide * mRNAcodonphe + 1 efg * gdp + 1 pi + 1 Asite"
    reversible 0
    module "cognate.elongation"
    domain "translation"
    logic "&#38;"
    type "chemical_reaction"
    level 2
  ]
  node [
    id 900
    label "celong000216"
    primary "1 Psite * mRNAcodonthr * trnathr - peptide + 1 phetrna * Asite * mRNAcodonphe * eftu * gdp  -[module:cognate.elongation, domain:translation, logic:&#38;]-> 1 Psite * mRNAcodonthr * trnathr + 1 Asite * trnaphe - peptide * mRNAcodonphe + 1 eftu * gdp"
    reversible 0
    module "cognate.elongation"
    domain "translation"
    logic "&#38;"
    type "chemical_reaction"
    level 2
  ]
  node [
    id 901
    label "celong000217"
    primary "1 Psite * mRNAcodonthr * trnathr + 1 Asite * trnaphe - peptide * mRNAcodonphe + 1 Esite + 1 efg * gtp -[module:cognate.elongation, domain:translation, logic:&#38;]-> 1 Esite * mRNAcodonthr * trnathr + 1 Psite * trnaphe - peptide * mRNAcodonphe + 1 efg * gdp + 1 pi + 1 Asite"
    reversible 0
    module "cognate.elongation"
    domain "translation"
    logic "&#38;"
    type "chemical_reaction"
    level 2
  ]
  node [
    id 902
    label "celong000218"
    primary "1 Psite * mRNAcodonval * trnaval - peptide + 1 phetrna * Asite * mRNAcodonphe * eftu * gdp  -[module:cognate.elongation, domain:translation, logic:&#38;]-> 1 Psite * mRNAcodonval * trnaval + 1 Asite * trnaphe - peptide * mRNAcodonphe + 1 eftu * gdp"
    reversible 0
    module "cognate.elongation"
    domain "translation"
    logic "&#38;"
    type "chemical_reaction"
    level 2
  ]
  node [
    id 903
    label "celong000219"
    primary "1 Psite * mRNAcodonval * trnaval + 1 Asite * trnaphe - peptide * mRNAcodonphe + 1 Esite + 1 efg * gtp -[module:cognate.elongation, domain:translation, logic:&#38;]-> 1 Esite * mRNAcodonval * trnaval + 1 Psite * trnaphe - peptide * mRNAcodonphe + 1 efg * gdp + 1 pi + 1 Asite"
    reversible 0
    module "cognate.elongation"
    domain "translation"
    logic "&#38;"
    type "chemical_reaction"
    level 2
  ]
  node [
    id 904
    label "celong000220"
    primary "1 Psite * mRNAcodontrp * trnatrp - peptide + 1 phetrna * Asite * mRNAcodonphe * eftu * gdp  -[module:cognate.elongation, domain:translation, logic:&#38;]-> 1 Psite * mRNAcodontrp * trnatrp + 1 Asite * trnaphe - peptide * mRNAcodonphe + 1 eftu * gdp"
    reversible 0
    module "cognate.elongation"
    domain "translation"
    logic "&#38;"
    type "chemical_reaction"
    level 2
  ]
  node [
    id 905
    label "celong000221"
    primary "1 Psite * mRNAcodontrp * trnatrp + 1 Asite * trnaphe - peptide * mRNAcodonphe + 1 Esite + 1 efg * gtp -[module:cognate.elongation, domain:translation, logic:&#38;]-> 1 Esite * mRNAcodontrp * trnatrp + 1 Psite * trnaphe - peptide * mRNAcodonphe + 1 efg * gdp + 1 pi + 1 Asite"
    reversible 0
    module "cognate.elongation"
    domain "translation"
    logic "&#38;"
    type "chemical_reaction"
    level 2
  ]
  node [
    id 906
    label "celong000222"
    primary "1 Psite * mRNAcodontyr * trnatyr - peptide + 1 phetrna * Asite * mRNAcodonphe * eftu * gdp  -[module:cognate.elongation, domain:translation, logic:&#38;]-> 1 Psite * mRNAcodontyr * trnatyr + 1 Asite * trnaphe - peptide * mRNAcodonphe + 1 eftu * gdp"
    reversible 0
    module "cognate.elongation"
    domain "translation"
    logic "&#38;"
    type "chemical_reaction"
    level 2
  ]
  node [
    id 907
    label "celong000223"
    primary "1 Psite * mRNAcodontyr * trnatyr + 1 Asite * trnaphe - peptide * mRNAcodonphe + 1 Esite + 1 efg * gtp -[module:cognate.elongation, domain:translation, logic:&#38;]-> 1 Esite * mRNAcodontyr * trnatyr + 1 Psite * trnaphe - peptide * mRNAcodonphe + 1 efg * gdp + 1 pi + 1 Asite"
    reversible 0
    module "cognate.elongation"
    domain "translation"
    logic "&#38;"
    type "chemical_reaction"
    level 2
  ]
  node [
    id 908
    label "celong000224"
    primary "1 Esite * mRNAcodonphe * trnaphe -[module:cognate.elongation, domain:translation, logic:&#38;]-> 1 Esite + 1 mRNAcodonphe + 1 trnaphe"
    reversible 0
    module "cognate.elongation"
    domain "translation"
    logic "&#38;"
    type "chemical_reaction"
    level 2
  ]
  node [
    id 909
    label "celong000225"
    primary "1 eftu * gtp + 1 glytrna -[module:cognate.elongation, domain:translation, logic:&#38;]-> 1 eftu * gtp * glytrna"
    reversible 0
    module "cognate.elongation"
    domain "translation"
    logic "&#38;"
    type "chemical_reaction"
    level 2
  ]
  node [
    id 910
    label "celong000226"
    primary "1 Asite + 1 mRNAcodongly -[module:cognate.elongation, domain:translation, logic:&#38;]-> 1 Asite * mRNAcodongly"
    reversible 0
    module "cognate.elongation"
    domain "translation"
    logic "&#38;"
    type "chemical_reaction"
    level 2
  ]
  node [
    id 911
    label "celong000227"
    primary "1 eftu * gtp * glytrna + 1 Asite * mRNAcodongly -[module:cognate.elongation, domain:translation, logic:&#38;]-> 1 glytrna * Asite * mRNAcodongly * eftu * gtp"
    reversible 0
    module "cognate.elongation"
    domain "translation"
    logic "&#38;"
    type "chemical_reaction"
    level 2
  ]
  node [
    id 912
    label "celong000228"
    primary "1 glytrna * Asite * mRNAcodongly * eftu * gtp -[module:cognate.elongation, domain:translation, logic:&#38;]-> 1 glytrna * Asite * mRNAcodongly * eftu * gdp + 1 pi"
    reversible 0
    module "cognate.elongation"
    domain "translation"
    logic "&#38;"
    type "chemical_reaction"
    level 2
  ]
  node [
    id 913
    label "celong000229"
    primary "1 Psite * mRNAcodonala * trnaala - peptide + 1 glytrna * Asite * mRNAcodongly * eftu * gdp  -[module:cognate.elongation, domain:translation, logic:&#38;]-> 1 Psite * mRNAcodonala * trnaala + 1 Asite * trnagly - peptide * mRNAcodongly + 1 eftu * gdp"
    reversible 0
    module "cognate.elongation"
    domain "translation"
    logic "&#38;"
    type "chemical_reaction"
    level 2
  ]
  node [
    id 914
    label "celong000230"
    primary "1 Psite * mRNAcodonala * trnaala + 1 Asite * trnagly - peptide * mRNAcodongly + 1 Esite + 1 efg * gtp -[module:cognate.elongation, domain:translation, logic:&#38;]-> 1 Esite * mRNAcodonala * trnaala + 1 Psite * trnagly - peptide * mRNAcodongly + 1 efg * gdp + 1 pi + 1 Asite"
    reversible 0
    module "cognate.elongation"
    domain "translation"
    logic "&#38;"
    type "chemical_reaction"
    level 2
  ]
  node [
    id 915
    label "celong000231"
    primary "1 Psite * mRNAcodoncys * trnacys - peptide + 1 glytrna * Asite * mRNAcodongly * eftu * gdp  -[module:cognate.elongation, domain:translation, logic:&#38;]-> 1 Psite * mRNAcodoncys * trnacys + 1 Asite * trnagly - peptide * mRNAcodongly + 1 eftu * gdp"
    reversible 0
    module "cognate.elongation"
    domain "translation"
    logic "&#38;"
    type "chemical_reaction"
    level 2
  ]
  node [
    id 916
    label "celong000232"
    primary "1 Psite * mRNAcodoncys * trnacys + 1 Asite * trnagly - peptide * mRNAcodongly + 1 Esite + 1 efg * gtp -[module:cognate.elongation, domain:translation, logic:&#38;]-> 1 Esite * mRNAcodoncys * trnacys + 1 Psite * trnagly - peptide * mRNAcodongly + 1 efg * gdp + 1 pi + 1 Asite"
    reversible 0
    module "cognate.elongation"
    domain "translation"
    logic "&#38;"
    type "chemical_reaction"
    level 2
  ]
  node [
    id 917
    label "celong000233"
    primary "1 Psite * mRNAcodonasp * trnaasp - peptide + 1 glytrna * Asite * mRNAcodongly * eftu * gdp  -[module:cognate.elongation, domain:translation, logic:&#38;]-> 1 Psite * mRNAcodonasp * trnaasp + 1 Asite * trnagly - peptide * mRNAcodongly + 1 eftu * gdp"
    reversible 0
    module "cognate.elongation"
    domain "translation"
    logic "&#38;"
    type "chemical_reaction"
    level 2
  ]
  node [
    id 918
    label "celong000234"
    primary "1 Psite * mRNAcodonasp * trnaasp + 1 Asite * trnagly - peptide * mRNAcodongly + 1 Esite + 1 efg * gtp -[module:cognate.elongation, domain:translation, logic:&#38;]-> 1 Esite * mRNAcodonasp * trnaasp + 1 Psite * trnagly - peptide * mRNAcodongly + 1 efg * gdp + 1 pi + 1 Asite"
    reversible 0
    module "cognate.elongation"
    domain "translation"
    logic "&#38;"
    type "chemical_reaction"
    level 2
  ]
  node [
    id 919
    label "celong000235"
    primary "1 Psite * mRNAcodonglu * trnaglu - peptide + 1 glytrna * Asite * mRNAcodongly * eftu * gdp  -[module:cognate.elongation, domain:translation, logic:&#38;]-> 1 Psite * mRNAcodonglu * trnaglu + 1 Asite * trnagly - peptide * mRNAcodongly + 1 eftu * gdp"
    reversible 0
    module "cognate.elongation"
    domain "translation"
    logic "&#38;"
    type "chemical_reaction"
    level 2
  ]
  node [
    id 920
    label "celong000236"
    primary "1 Psite * mRNAcodonglu * trnaglu + 1 Asite * trnagly - peptide * mRNAcodongly + 1 Esite + 1 efg * gtp -[module:cognate.elongation, domain:translation, logic:&#38;]-> 1 Esite * mRNAcodonglu * trnaglu + 1 Psite * trnagly - peptide * mRNAcodongly + 1 efg * gdp + 1 pi + 1 Asite"
    reversible 0
    module "cognate.elongation"
    domain "translation"
    logic "&#38;"
    type "chemical_reaction"
    level 2
  ]
  node [
    id 921
    label "celong000237"
    primary "1 Psite * mRNAcodonphe * trnaphe - peptide + 1 glytrna * Asite * mRNAcodongly * eftu * gdp  -[module:cognate.elongation, domain:translation, logic:&#38;]-> 1 Psite * mRNAcodonphe * trnaphe + 1 Asite * trnagly - peptide * mRNAcodongly + 1 eftu * gdp"
    reversible 0
    module "cognate.elongation"
    domain "translation"
    logic "&#38;"
    type "chemical_reaction"
    level 2
  ]
  node [
    id 922
    label "celong000238"
    primary "1 Psite * mRNAcodonphe * trnaphe + 1 Asite * trnagly - peptide * mRNAcodongly + 1 Esite + 1 efg * gtp -[module:cognate.elongation, domain:translation, logic:&#38;]-> 1 Esite * mRNAcodonphe * trnaphe + 1 Psite * trnagly - peptide * mRNAcodongly + 1 efg * gdp + 1 pi + 1 Asite"
    reversible 0
    module "cognate.elongation"
    domain "translation"
    logic "&#38;"
    type "chemical_reaction"
    level 2
  ]
  node [
    id 923
    label "celong000239"
    primary "1 Psite * mRNAcodongly * trnagly - peptide + 1 glytrna * Asite * mRNAcodongly * eftu * gdp  -[module:cognate.elongation, domain:translation, logic:&#38;]-> 1 Psite * mRNAcodongly * trnagly + 1 Asite * trnagly - peptide * mRNAcodongly + 1 eftu * gdp"
    reversible 0
    module "cognate.elongation"
    domain "translation"
    logic "&#38;"
    type "chemical_reaction"
    level 2
  ]
  node [
    id 924
    label "celong000240"
    primary "1 Psite * mRNAcodongly * trnagly + 1 Asite * trnagly - peptide * mRNAcodongly + 1 Esite + 1 efg * gtp -[module:cognate.elongation, domain:translation, logic:&#38;]-> 1 Esite * mRNAcodongly * trnagly + 1 Psite * trnagly - peptide * mRNAcodongly + 1 efg * gdp + 1 pi + 1 Asite"
    reversible 0
    module "cognate.elongation"
    domain "translation"
    logic "&#38;"
    type "chemical_reaction"
    level 2
  ]
  node [
    id 925
    label "celong000241"
    primary "1 Psite * mRNAcodonhis * trnahis - peptide + 1 glytrna * Asite * mRNAcodongly * eftu * gdp  -[module:cognate.elongation, domain:translation, logic:&#38;]-> 1 Psite * mRNAcodonhis * trnahis + 1 Asite * trnagly - peptide * mRNAcodongly + 1 eftu * gdp"
    reversible 0
    module "cognate.elongation"
    domain "translation"
    logic "&#38;"
    type "chemical_reaction"
    level 2
  ]
  node [
    id 926
    label "celong000242"
    primary "1 Psite * mRNAcodonhis * trnahis + 1 Asite * trnagly - peptide * mRNAcodongly + 1 Esite + 1 efg * gtp -[module:cognate.elongation, domain:translation, logic:&#38;]-> 1 Esite * mRNAcodonhis * trnahis + 1 Psite * trnagly - peptide * mRNAcodongly + 1 efg * gdp + 1 pi + 1 Asite"
    reversible 0
    module "cognate.elongation"
    domain "translation"
    logic "&#38;"
    type "chemical_reaction"
    level 2
  ]
  node [
    id 927
    label "celong000243"
    primary "1 Psite * mRNAcodonile * trnaile - peptide + 1 glytrna * Asite * mRNAcodongly * eftu * gdp  -[module:cognate.elongation, domain:translation, logic:&#38;]-> 1 Psite * mRNAcodonile * trnaile + 1 Asite * trnagly - peptide * mRNAcodongly + 1 eftu * gdp"
    reversible 0
    module "cognate.elongation"
    domain "translation"
    logic "&#38;"
    type "chemical_reaction"
    level 2
  ]
  node [
    id 928
    label "celong000244"
    primary "1 Psite * mRNAcodonile * trnaile + 1 Asite * trnagly - peptide * mRNAcodongly + 1 Esite + 1 efg * gtp -[module:cognate.elongation, domain:translation, logic:&#38;]-> 1 Esite * mRNAcodonile * trnaile + 1 Psite * trnagly - peptide * mRNAcodongly + 1 efg * gdp + 1 pi + 1 Asite"
    reversible 0
    module "cognate.elongation"
    domain "translation"
    logic "&#38;"
    type "chemical_reaction"
    level 2
  ]
  node [
    id 929
    label "celong000245"
    primary "1 Psite * mRNAcodonlys * trnalys - peptide + 1 glytrna * Asite * mRNAcodongly * eftu * gdp  -[module:cognate.elongation, domain:translation, logic:&#38;]-> 1 Psite * mRNAcodonlys * trnalys + 1 Asite * trnagly - peptide * mRNAcodongly + 1 eftu * gdp"
    reversible 0
    module "cognate.elongation"
    domain "translation"
    logic "&#38;"
    type "chemical_reaction"
    level 2
  ]
  node [
    id 930
    label "celong000246"
    primary "1 Psite * mRNAcodonlys * trnalys + 1 Asite * trnagly - peptide * mRNAcodongly + 1 Esite + 1 efg * gtp -[module:cognate.elongation, domain:translation, logic:&#38;]-> 1 Esite * mRNAcodonlys * trnalys + 1 Psite * trnagly - peptide * mRNAcodongly + 1 efg * gdp + 1 pi + 1 Asite"
    reversible 0
    module "cognate.elongation"
    domain "translation"
    logic "&#38;"
    type "chemical_reaction"
    level 2
  ]
  node [
    id 931
    label "celong000247"
    primary "1 Psite * mRNAcodonmet * trnamet - peptide + 1 glytrna * Asite * mRNAcodongly * eftu * gdp  -[module:cognate.elongation, domain:translation, logic:&#38;]-> 1 Psite * mRNAcodonmet * trnamet + 1 Asite * trnagly - peptide * mRNAcodongly + 1 eftu * gdp"
    reversible 0
    module "cognate.elongation"
    domain "translation"
    logic "&#38;"
    type "chemical_reaction"
    level 2
  ]
  node [
    id 932
    label "celong000248"
    primary "1 Psite * mRNAcodonmet * trnamet + 1 Asite * trnagly - peptide * mRNAcodongly + 1 Esite + 1 efg * gtp -[module:cognate.elongation, domain:translation, logic:&#38;]-> 1 Esite * mRNAcodonmet * trnamet + 1 Psite * trnagly - peptide * mRNAcodongly + 1 efg * gdp + 1 pi + 1 Asite"
    reversible 0
    module "cognate.elongation"
    domain "translation"
    logic "&#38;"
    type "chemical_reaction"
    level 2
  ]
  node [
    id 933
    label "celong000249"
    primary "1 Psite * mRNAcodonleu * trnaleu - peptide + 1 glytrna * Asite * mRNAcodongly * eftu * gdp  -[module:cognate.elongation, domain:translation, logic:&#38;]-> 1 Psite * mRNAcodonleu * trnaleu + 1 Asite * trnagly - peptide * mRNAcodongly + 1 eftu * gdp"
    reversible 0
    module "cognate.elongation"
    domain "translation"
    logic "&#38;"
    type "chemical_reaction"
    level 2
  ]
  node [
    id 934
    label "celong000250"
    primary "1 Psite * mRNAcodonleu * trnaleu + 1 Asite * trnagly - peptide * mRNAcodongly + 1 Esite + 1 efg * gtp -[module:cognate.elongation, domain:translation, logic:&#38;]-> 1 Esite * mRNAcodonleu * trnaleu + 1 Psite * trnagly - peptide * mRNAcodongly + 1 efg * gdp + 1 pi + 1 Asite"
    reversible 0
    module "cognate.elongation"
    domain "translation"
    logic "&#38;"
    type "chemical_reaction"
    level 2
  ]
  node [
    id 935
    label "celong000251"
    primary "1 Psite * mRNAcodonasn * trnaasn - peptide + 1 glytrna * Asite * mRNAcodongly * eftu * gdp  -[module:cognate.elongation, domain:translation, logic:&#38;]-> 1 Psite * mRNAcodonasn * trnaasn + 1 Asite * trnagly - peptide * mRNAcodongly + 1 eftu * gdp"
    reversible 0
    module "cognate.elongation"
    domain "translation"
    logic "&#38;"
    type "chemical_reaction"
    level 2
  ]
  node [
    id 936
    label "celong000252"
    primary "1 Psite * mRNAcodonasn * trnaasn + 1 Asite * trnagly - peptide * mRNAcodongly + 1 Esite + 1 efg * gtp -[module:cognate.elongation, domain:translation, logic:&#38;]-> 1 Esite * mRNAcodonasn * trnaasn + 1 Psite * trnagly - peptide * mRNAcodongly + 1 efg * gdp + 1 pi + 1 Asite"
    reversible 0
    module "cognate.elongation"
    domain "translation"
    logic "&#38;"
    type "chemical_reaction"
    level 2
  ]
  node [
    id 937
    label "celong000253"
    primary "1 Psite * mRNAcodonpro * trnapro - peptide + 1 glytrna * Asite * mRNAcodongly * eftu * gdp  -[module:cognate.elongation, domain:translation, logic:&#38;]-> 1 Psite * mRNAcodonpro * trnapro + 1 Asite * trnagly - peptide * mRNAcodongly + 1 eftu * gdp"
    reversible 0
    module "cognate.elongation"
    domain "translation"
    logic "&#38;"
    type "chemical_reaction"
    level 2
  ]
  node [
    id 938
    label "celong000254"
    primary "1 Psite * mRNAcodonpro * trnapro + 1 Asite * trnagly - peptide * mRNAcodongly + 1 Esite + 1 efg * gtp -[module:cognate.elongation, domain:translation, logic:&#38;]-> 1 Esite * mRNAcodonpro * trnapro + 1 Psite * trnagly - peptide * mRNAcodongly + 1 efg * gdp + 1 pi + 1 Asite"
    reversible 0
    module "cognate.elongation"
    domain "translation"
    logic "&#38;"
    type "chemical_reaction"
    level 2
  ]
  node [
    id 939
    label "celong000255"
    primary "1 Psite * mRNAcodongln * trnagln - peptide + 1 glytrna * Asite * mRNAcodongly * eftu * gdp  -[module:cognate.elongation, domain:translation, logic:&#38;]-> 1 Psite * mRNAcodongln * trnagln + 1 Asite * trnagly - peptide * mRNAcodongly + 1 eftu * gdp"
    reversible 0
    module "cognate.elongation"
    domain "translation"
    logic "&#38;"
    type "chemical_reaction"
    level 2
  ]
  node [
    id 940
    label "celong000256"
    primary "1 Psite * mRNAcodongln * trnagln + 1 Asite * trnagly - peptide * mRNAcodongly + 1 Esite + 1 efg * gtp -[module:cognate.elongation, domain:translation, logic:&#38;]-> 1 Esite * mRNAcodongln * trnagln + 1 Psite * trnagly - peptide * mRNAcodongly + 1 efg * gdp + 1 pi + 1 Asite"
    reversible 0
    module "cognate.elongation"
    domain "translation"
    logic "&#38;"
    type "chemical_reaction"
    level 2
  ]
  node [
    id 941
    label "celong000257"
    primary "1 Psite * mRNAcodonarg * trnaarg - peptide + 1 glytrna * Asite * mRNAcodongly * eftu * gdp  -[module:cognate.elongation, domain:translation, logic:&#38;]-> 1 Psite * mRNAcodonarg * trnaarg + 1 Asite * trnagly - peptide * mRNAcodongly + 1 eftu * gdp"
    reversible 0
    module "cognate.elongation"
    domain "translation"
    logic "&#38;"
    type "chemical_reaction"
    level 2
  ]
  node [
    id 942
    label "celong000258"
    primary "1 Psite * mRNAcodonarg * trnaarg + 1 Asite * trnagly - peptide * mRNAcodongly + 1 Esite + 1 efg * gtp -[module:cognate.elongation, domain:translation, logic:&#38;]-> 1 Esite * mRNAcodonarg * trnaarg + 1 Psite * trnagly - peptide * mRNAcodongly + 1 efg * gdp + 1 pi + 1 Asite"
    reversible 0
    module "cognate.elongation"
    domain "translation"
    logic "&#38;"
    type "chemical_reaction"
    level 2
  ]
  node [
    id 943
    label "celong000259"
    primary "1 Psite * mRNAcodonser * trnaser - peptide + 1 glytrna * Asite * mRNAcodongly * eftu * gdp  -[module:cognate.elongation, domain:translation, logic:&#38;]-> 1 Psite * mRNAcodonser * trnaser + 1 Asite * trnagly - peptide * mRNAcodongly + 1 eftu * gdp"
    reversible 0
    module "cognate.elongation"
    domain "translation"
    logic "&#38;"
    type "chemical_reaction"
    level 2
  ]
  node [
    id 944
    label "celong000260"
    primary "1 Psite * mRNAcodonser * trnaser + 1 Asite * trnagly - peptide * mRNAcodongly + 1 Esite + 1 efg * gtp -[module:cognate.elongation, domain:translation, logic:&#38;]-> 1 Esite * mRNAcodonser * trnaser + 1 Psite * trnagly - peptide * mRNAcodongly + 1 efg * gdp + 1 pi + 1 Asite"
    reversible 0
    module "cognate.elongation"
    domain "translation"
    logic "&#38;"
    type "chemical_reaction"
    level 2
  ]
  node [
    id 945
    label "celong000261"
    primary "1 Psite * mRNAcodonthr * trnathr - peptide + 1 glytrna * Asite * mRNAcodongly * eftu * gdp  -[module:cognate.elongation, domain:translation, logic:&#38;]-> 1 Psite * mRNAcodonthr * trnathr + 1 Asite * trnagly - peptide * mRNAcodongly + 1 eftu * gdp"
    reversible 0
    module "cognate.elongation"
    domain "translation"
    logic "&#38;"
    type "chemical_reaction"
    level 2
  ]
  node [
    id 946
    label "celong000262"
    primary "1 Psite * mRNAcodonthr * trnathr + 1 Asite * trnagly - peptide * mRNAcodongly + 1 Esite + 1 efg * gtp -[module:cognate.elongation, domain:translation, logic:&#38;]-> 1 Esite * mRNAcodonthr * trnathr + 1 Psite * trnagly - peptide * mRNAcodongly + 1 efg * gdp + 1 pi + 1 Asite"
    reversible 0
    module "cognate.elongation"
    domain "translation"
    logic "&#38;"
    type "chemical_reaction"
    level 2
  ]
  node [
    id 947
    label "celong000263"
    primary "1 Psite * mRNAcodonval * trnaval - peptide + 1 glytrna * Asite * mRNAcodongly * eftu * gdp  -[module:cognate.elongation, domain:translation, logic:&#38;]-> 1 Psite * mRNAcodonval * trnaval + 1 Asite * trnagly - peptide * mRNAcodongly + 1 eftu * gdp"
    reversible 0
    module "cognate.elongation"
    domain "translation"
    logic "&#38;"
    type "chemical_reaction"
    level 2
  ]
  node [
    id 948
    label "celong000264"
    primary "1 Psite * mRNAcodonval * trnaval + 1 Asite * trnagly - peptide * mRNAcodongly + 1 Esite + 1 efg * gtp -[module:cognate.elongation, domain:translation, logic:&#38;]-> 1 Esite * mRNAcodonval * trnaval + 1 Psite * trnagly - peptide * mRNAcodongly + 1 efg * gdp + 1 pi + 1 Asite"
    reversible 0
    module "cognate.elongation"
    domain "translation"
    logic "&#38;"
    type "chemical_reaction"
    level 2
  ]
  node [
    id 949
    label "celong000265"
    primary "1 Psite * mRNAcodontrp * trnatrp - peptide + 1 glytrna * Asite * mRNAcodongly * eftu * gdp  -[module:cognate.elongation, domain:translation, logic:&#38;]-> 1 Psite * mRNAcodontrp * trnatrp + 1 Asite * trnagly - peptide * mRNAcodongly + 1 eftu * gdp"
    reversible 0
    module "cognate.elongation"
    domain "translation"
    logic "&#38;"
    type "chemical_reaction"
    level 2
  ]
  node [
    id 950
    label "celong000266"
    primary "1 Psite * mRNAcodontrp * trnatrp + 1 Asite * trnagly - peptide * mRNAcodongly + 1 Esite + 1 efg * gtp -[module:cognate.elongation, domain:translation, logic:&#38;]-> 1 Esite * mRNAcodontrp * trnatrp + 1 Psite * trnagly - peptide * mRNAcodongly + 1 efg * gdp + 1 pi + 1 Asite"
    reversible 0
    module "cognate.elongation"
    domain "translation"
    logic "&#38;"
    type "chemical_reaction"
    level 2
  ]
  node [
    id 951
    label "celong000267"
    primary "1 Psite * mRNAcodontyr * trnatyr - peptide + 1 glytrna * Asite * mRNAcodongly * eftu * gdp  -[module:cognate.elongation, domain:translation, logic:&#38;]-> 1 Psite * mRNAcodontyr * trnatyr + 1 Asite * trnagly - peptide * mRNAcodongly + 1 eftu * gdp"
    reversible 0
    module "cognate.elongation"
    domain "translation"
    logic "&#38;"
    type "chemical_reaction"
    level 2
  ]
  node [
    id 952
    label "celong000268"
    primary "1 Psite * mRNAcodontyr * trnatyr + 1 Asite * trnagly - peptide * mRNAcodongly + 1 Esite + 1 efg * gtp -[module:cognate.elongation, domain:translation, logic:&#38;]-> 1 Esite * mRNAcodontyr * trnatyr + 1 Psite * trnagly - peptide * mRNAcodongly + 1 efg * gdp + 1 pi + 1 Asite"
    reversible 0
    module "cognate.elongation"
    domain "translation"
    logic "&#38;"
    type "chemical_reaction"
    level 2
  ]
  node [
    id 953
    label "celong000269"
    primary "1 Esite * mRNAcodongly * trnagly -[module:cognate.elongation, domain:translation, logic:&#38;]-> 1 Esite + 1 mRNAcodongly + 1 trnagly"
    reversible 0
    module "cognate.elongation"
    domain "translation"
    logic "&#38;"
    type "chemical_reaction"
    level 2
  ]
  node [
    id 954
    label "celong000270"
    primary "1 eftu * gtp + 1 histrna -[module:cognate.elongation, domain:translation, logic:&#38;]-> 1 eftu * gtp * histrna"
    reversible 0
    module "cognate.elongation"
    domain "translation"
    logic "&#38;"
    type "chemical_reaction"
    level 2
  ]
  node [
    id 955
    label "celong000271"
    primary "1 Asite + 1 mRNAcodonhis -[module:cognate.elongation, domain:translation, logic:&#38;]-> 1 Asite * mRNAcodonhis"
    reversible 0
    module "cognate.elongation"
    domain "translation"
    logic "&#38;"
    type "chemical_reaction"
    level 2
  ]
  node [
    id 956
    label "celong000272"
    primary "1 eftu * gtp * histrna + 1 Asite * mRNAcodonhis -[module:cognate.elongation, domain:translation, logic:&#38;]-> 1 histrna * Asite * mRNAcodonhis * eftu * gtp"
    reversible 0
    module "cognate.elongation"
    domain "translation"
    logic "&#38;"
    type "chemical_reaction"
    level 2
  ]
  node [
    id 957
    label "celong000273"
    primary "1 histrna * Asite * mRNAcodonhis * eftu * gtp -[module:cognate.elongation, domain:translation, logic:&#38;]-> 1 histrna * Asite * mRNAcodonhis * eftu * gdp + 1 pi"
    reversible 0
    module "cognate.elongation"
    domain "translation"
    logic "&#38;"
    type "chemical_reaction"
    level 2
  ]
  node [
    id 958
    label "celong000274"
    primary "1 Psite * mRNAcodonala * trnaala - peptide + 1 histrna * Asite * mRNAcodonhis * eftu * gdp  -[module:cognate.elongation, domain:translation, logic:&#38;]-> 1 Psite * mRNAcodonala * trnaala + 1 Asite * trnahis - peptide * mRNAcodonhis + 1 eftu * gdp"
    reversible 0
    module "cognate.elongation"
    domain "translation"
    logic "&#38;"
    type "chemical_reaction"
    level 2
  ]
  node [
    id 959
    label "celong000275"
    primary "1 Psite * mRNAcodonala * trnaala + 1 Asite * trnahis - peptide * mRNAcodonhis + 1 Esite + 1 efg * gtp -[module:cognate.elongation, domain:translation, logic:&#38;]-> 1 Esite * mRNAcodonala * trnaala + 1 Psite * trnahis - peptide * mRNAcodonhis + 1 efg * gdp + 1 pi + 1 Asite"
    reversible 0
    module "cognate.elongation"
    domain "translation"
    logic "&#38;"
    type "chemical_reaction"
    level 2
  ]
  node [
    id 960
    label "celong000276"
    primary "1 Psite * mRNAcodoncys * trnacys - peptide + 1 histrna * Asite * mRNAcodonhis * eftu * gdp  -[module:cognate.elongation, domain:translation, logic:&#38;]-> 1 Psite * mRNAcodoncys * trnacys + 1 Asite * trnahis - peptide * mRNAcodonhis + 1 eftu * gdp"
    reversible 0
    module "cognate.elongation"
    domain "translation"
    logic "&#38;"
    type "chemical_reaction"
    level 2
  ]
  node [
    id 961
    label "celong000277"
    primary "1 Psite * mRNAcodoncys * trnacys + 1 Asite * trnahis - peptide * mRNAcodonhis + 1 Esite + 1 efg * gtp -[module:cognate.elongation, domain:translation, logic:&#38;]-> 1 Esite * mRNAcodoncys * trnacys + 1 Psite * trnahis - peptide * mRNAcodonhis + 1 efg * gdp + 1 pi + 1 Asite"
    reversible 0
    module "cognate.elongation"
    domain "translation"
    logic "&#38;"
    type "chemical_reaction"
    level 2
  ]
  node [
    id 962
    label "celong000278"
    primary "1 Psite * mRNAcodonasp * trnaasp - peptide + 1 histrna * Asite * mRNAcodonhis * eftu * gdp  -[module:cognate.elongation, domain:translation, logic:&#38;]-> 1 Psite * mRNAcodonasp * trnaasp + 1 Asite * trnahis - peptide * mRNAcodonhis + 1 eftu * gdp"
    reversible 0
    module "cognate.elongation"
    domain "translation"
    logic "&#38;"
    type "chemical_reaction"
    level 2
  ]
  node [
    id 963
    label "celong000279"
    primary "1 Psite * mRNAcodonasp * trnaasp + 1 Asite * trnahis - peptide * mRNAcodonhis + 1 Esite + 1 efg * gtp -[module:cognate.elongation, domain:translation, logic:&#38;]-> 1 Esite * mRNAcodonasp * trnaasp + 1 Psite * trnahis - peptide * mRNAcodonhis + 1 efg * gdp + 1 pi + 1 Asite"
    reversible 0
    module "cognate.elongation"
    domain "translation"
    logic "&#38;"
    type "chemical_reaction"
    level 2
  ]
  node [
    id 964
    label "celong000280"
    primary "1 Psite * mRNAcodonglu * trnaglu - peptide + 1 histrna * Asite * mRNAcodonhis * eftu * gdp  -[module:cognate.elongation, domain:translation, logic:&#38;]-> 1 Psite * mRNAcodonglu * trnaglu + 1 Asite * trnahis - peptide * mRNAcodonhis + 1 eftu * gdp"
    reversible 0
    module "cognate.elongation"
    domain "translation"
    logic "&#38;"
    type "chemical_reaction"
    level 2
  ]
  node [
    id 965
    label "celong000281"
    primary "1 Psite * mRNAcodonglu * trnaglu + 1 Asite * trnahis - peptide * mRNAcodonhis + 1 Esite + 1 efg * gtp -[module:cognate.elongation, domain:translation, logic:&#38;]-> 1 Esite * mRNAcodonglu * trnaglu + 1 Psite * trnahis - peptide * mRNAcodonhis + 1 efg * gdp + 1 pi + 1 Asite"
    reversible 0
    module "cognate.elongation"
    domain "translation"
    logic "&#38;"
    type "chemical_reaction"
    level 2
  ]
  node [
    id 966
    label "celong000282"
    primary "1 Psite * mRNAcodonphe * trnaphe - peptide + 1 histrna * Asite * mRNAcodonhis * eftu * gdp  -[module:cognate.elongation, domain:translation, logic:&#38;]-> 1 Psite * mRNAcodonphe * trnaphe + 1 Asite * trnahis - peptide * mRNAcodonhis + 1 eftu * gdp"
    reversible 0
    module "cognate.elongation"
    domain "translation"
    logic "&#38;"
    type "chemical_reaction"
    level 2
  ]
  node [
    id 967
    label "celong000283"
    primary "1 Psite * mRNAcodonphe * trnaphe + 1 Asite * trnahis - peptide * mRNAcodonhis + 1 Esite + 1 efg * gtp -[module:cognate.elongation, domain:translation, logic:&#38;]-> 1 Esite * mRNAcodonphe * trnaphe + 1 Psite * trnahis - peptide * mRNAcodonhis + 1 efg * gdp + 1 pi + 1 Asite"
    reversible 0
    module "cognate.elongation"
    domain "translation"
    logic "&#38;"
    type "chemical_reaction"
    level 2
  ]
  node [
    id 968
    label "celong000284"
    primary "1 Psite * mRNAcodongly * trnagly - peptide + 1 histrna * Asite * mRNAcodonhis * eftu * gdp  -[module:cognate.elongation, domain:translation, logic:&#38;]-> 1 Psite * mRNAcodongly * trnagly + 1 Asite * trnahis - peptide * mRNAcodonhis + 1 eftu * gdp"
    reversible 0
    module "cognate.elongation"
    domain "translation"
    logic "&#38;"
    type "chemical_reaction"
    level 2
  ]
  node [
    id 969
    label "celong000285"
    primary "1 Psite * mRNAcodongly * trnagly + 1 Asite * trnahis - peptide * mRNAcodonhis + 1 Esite + 1 efg * gtp -[module:cognate.elongation, domain:translation, logic:&#38;]-> 1 Esite * mRNAcodongly * trnagly + 1 Psite * trnahis - peptide * mRNAcodonhis + 1 efg * gdp + 1 pi + 1 Asite"
    reversible 0
    module "cognate.elongation"
    domain "translation"
    logic "&#38;"
    type "chemical_reaction"
    level 2
  ]
  node [
    id 970
    label "celong000286"
    primary "1 Psite * mRNAcodonhis * trnahis - peptide + 1 histrna * Asite * mRNAcodonhis * eftu * gdp  -[module:cognate.elongation, domain:translation, logic:&#38;]-> 1 Psite * mRNAcodonhis * trnahis + 1 Asite * trnahis - peptide * mRNAcodonhis + 1 eftu * gdp"
    reversible 0
    module "cognate.elongation"
    domain "translation"
    logic "&#38;"
    type "chemical_reaction"
    level 2
  ]
  node [
    id 971
    label "celong000287"
    primary "1 Psite * mRNAcodonhis * trnahis + 1 Asite * trnahis - peptide * mRNAcodonhis + 1 Esite + 1 efg * gtp -[module:cognate.elongation, domain:translation, logic:&#38;]-> 1 Esite * mRNAcodonhis * trnahis + 1 Psite * trnahis - peptide * mRNAcodonhis + 1 efg * gdp + 1 pi + 1 Asite"
    reversible 0
    module "cognate.elongation"
    domain "translation"
    logic "&#38;"
    type "chemical_reaction"
    level 2
  ]
  node [
    id 972
    label "celong000288"
    primary "1 Psite * mRNAcodonile * trnaile - peptide + 1 histrna * Asite * mRNAcodonhis * eftu * gdp  -[module:cognate.elongation, domain:translation, logic:&#38;]-> 1 Psite * mRNAcodonile * trnaile + 1 Asite * trnahis - peptide * mRNAcodonhis + 1 eftu * gdp"
    reversible 0
    module "cognate.elongation"
    domain "translation"
    logic "&#38;"
    type "chemical_reaction"
    level 2
  ]
  node [
    id 973
    label "celong000289"
    primary "1 Psite * mRNAcodonile * trnaile + 1 Asite * trnahis - peptide * mRNAcodonhis + 1 Esite + 1 efg * gtp -[module:cognate.elongation, domain:translation, logic:&#38;]-> 1 Esite * mRNAcodonile * trnaile + 1 Psite * trnahis - peptide * mRNAcodonhis + 1 efg * gdp + 1 pi + 1 Asite"
    reversible 0
    module "cognate.elongation"
    domain "translation"
    logic "&#38;"
    type "chemical_reaction"
    level 2
  ]
  node [
    id 974
    label "celong000290"
    primary "1 Psite * mRNAcodonlys * trnalys - peptide + 1 histrna * Asite * mRNAcodonhis * eftu * gdp  -[module:cognate.elongation, domain:translation, logic:&#38;]-> 1 Psite * mRNAcodonlys * trnalys + 1 Asite * trnahis - peptide * mRNAcodonhis + 1 eftu * gdp"
    reversible 0
    module "cognate.elongation"
    domain "translation"
    logic "&#38;"
    type "chemical_reaction"
    level 2
  ]
  node [
    id 975
    label "celong000291"
    primary "1 Psite * mRNAcodonlys * trnalys + 1 Asite * trnahis - peptide * mRNAcodonhis + 1 Esite + 1 efg * gtp -[module:cognate.elongation, domain:translation, logic:&#38;]-> 1 Esite * mRNAcodonlys * trnalys + 1 Psite * trnahis - peptide * mRNAcodonhis + 1 efg * gdp + 1 pi + 1 Asite"
    reversible 0
    module "cognate.elongation"
    domain "translation"
    logic "&#38;"
    type "chemical_reaction"
    level 2
  ]
  node [
    id 976
    label "celong000292"
    primary "1 Psite * mRNAcodonmet * trnamet - peptide + 1 histrna * Asite * mRNAcodonhis * eftu * gdp  -[module:cognate.elongation, domain:translation, logic:&#38;]-> 1 Psite * mRNAcodonmet * trnamet + 1 Asite * trnahis - peptide * mRNAcodonhis + 1 eftu * gdp"
    reversible 0
    module "cognate.elongation"
    domain "translation"
    logic "&#38;"
    type "chemical_reaction"
    level 2
  ]
  node [
    id 977
    label "celong000293"
    primary "1 Psite * mRNAcodonmet * trnamet + 1 Asite * trnahis - peptide * mRNAcodonhis + 1 Esite + 1 efg * gtp -[module:cognate.elongation, domain:translation, logic:&#38;]-> 1 Esite * mRNAcodonmet * trnamet + 1 Psite * trnahis - peptide * mRNAcodonhis + 1 efg * gdp + 1 pi + 1 Asite"
    reversible 0
    module "cognate.elongation"
    domain "translation"
    logic "&#38;"
    type "chemical_reaction"
    level 2
  ]
  node [
    id 978
    label "celong000294"
    primary "1 Psite * mRNAcodonleu * trnaleu - peptide + 1 histrna * Asite * mRNAcodonhis * eftu * gdp  -[module:cognate.elongation, domain:translation, logic:&#38;]-> 1 Psite * mRNAcodonleu * trnaleu + 1 Asite * trnahis - peptide * mRNAcodonhis + 1 eftu * gdp"
    reversible 0
    module "cognate.elongation"
    domain "translation"
    logic "&#38;"
    type "chemical_reaction"
    level 2
  ]
  node [
    id 979
    label "celong000295"
    primary "1 Psite * mRNAcodonleu * trnaleu + 1 Asite * trnahis - peptide * mRNAcodonhis + 1 Esite + 1 efg * gtp -[module:cognate.elongation, domain:translation, logic:&#38;]-> 1 Esite * mRNAcodonleu * trnaleu + 1 Psite * trnahis - peptide * mRNAcodonhis + 1 efg * gdp + 1 pi + 1 Asite"
    reversible 0
    module "cognate.elongation"
    domain "translation"
    logic "&#38;"
    type "chemical_reaction"
    level 2
  ]
  node [
    id 980
    label "celong000296"
    primary "1 Psite * mRNAcodonasn * trnaasn - peptide + 1 histrna * Asite * mRNAcodonhis * eftu * gdp  -[module:cognate.elongation, domain:translation, logic:&#38;]-> 1 Psite * mRNAcodonasn * trnaasn + 1 Asite * trnahis - peptide * mRNAcodonhis + 1 eftu * gdp"
    reversible 0
    module "cognate.elongation"
    domain "translation"
    logic "&#38;"
    type "chemical_reaction"
    level 2
  ]
  node [
    id 981
    label "celong000297"
    primary "1 Psite * mRNAcodonasn * trnaasn + 1 Asite * trnahis - peptide * mRNAcodonhis + 1 Esite + 1 efg * gtp -[module:cognate.elongation, domain:translation, logic:&#38;]-> 1 Esite * mRNAcodonasn * trnaasn + 1 Psite * trnahis - peptide * mRNAcodonhis + 1 efg * gdp + 1 pi + 1 Asite"
    reversible 0
    module "cognate.elongation"
    domain "translation"
    logic "&#38;"
    type "chemical_reaction"
    level 2
  ]
  node [
    id 982
    label "celong000298"
    primary "1 Psite * mRNAcodonpro * trnapro - peptide + 1 histrna * Asite * mRNAcodonhis * eftu * gdp  -[module:cognate.elongation, domain:translation, logic:&#38;]-> 1 Psite * mRNAcodonpro * trnapro + 1 Asite * trnahis - peptide * mRNAcodonhis + 1 eftu * gdp"
    reversible 0
    module "cognate.elongation"
    domain "translation"
    logic "&#38;"
    type "chemical_reaction"
    level 2
  ]
  node [
    id 983
    label "celong000299"
    primary "1 Psite * mRNAcodonpro * trnapro + 1 Asite * trnahis - peptide * mRNAcodonhis + 1 Esite + 1 efg * gtp -[module:cognate.elongation, domain:translation, logic:&#38;]-> 1 Esite * mRNAcodonpro * trnapro + 1 Psite * trnahis - peptide * mRNAcodonhis + 1 efg * gdp + 1 pi + 1 Asite"
    reversible 0
    module "cognate.elongation"
    domain "translation"
    logic "&#38;"
    type "chemical_reaction"
    level 2
  ]
  node [
    id 984
    label "celong000300"
    primary "1 Psite * mRNAcodongln * trnagln - peptide + 1 histrna * Asite * mRNAcodonhis * eftu * gdp  -[module:cognate.elongation, domain:translation, logic:&#38;]-> 1 Psite * mRNAcodongln * trnagln + 1 Asite * trnahis - peptide * mRNAcodonhis + 1 eftu * gdp"
    reversible 0
    module "cognate.elongation"
    domain "translation"
    logic "&#38;"
    type "chemical_reaction"
    level 2
  ]
  node [
    id 985
    label "celong000301"
    primary "1 Psite * mRNAcodongln * trnagln + 1 Asite * trnahis - peptide * mRNAcodonhis + 1 Esite + 1 efg * gtp -[module:cognate.elongation, domain:translation, logic:&#38;]-> 1 Esite * mRNAcodongln * trnagln + 1 Psite * trnahis - peptide * mRNAcodonhis + 1 efg * gdp + 1 pi + 1 Asite"
    reversible 0
    module "cognate.elongation"
    domain "translation"
    logic "&#38;"
    type "chemical_reaction"
    level 2
  ]
  node [
    id 986
    label "celong000302"
    primary "1 Psite * mRNAcodonarg * trnaarg - peptide + 1 histrna * Asite * mRNAcodonhis * eftu * gdp  -[module:cognate.elongation, domain:translation, logic:&#38;]-> 1 Psite * mRNAcodonarg * trnaarg + 1 Asite * trnahis - peptide * mRNAcodonhis + 1 eftu * gdp"
    reversible 0
    module "cognate.elongation"
    domain "translation"
    logic "&#38;"
    type "chemical_reaction"
    level 2
  ]
  node [
    id 987
    label "celong000303"
    primary "1 Psite * mRNAcodonarg * trnaarg + 1 Asite * trnahis - peptide * mRNAcodonhis + 1 Esite + 1 efg * gtp -[module:cognate.elongation, domain:translation, logic:&#38;]-> 1 Esite * mRNAcodonarg * trnaarg + 1 Psite * trnahis - peptide * mRNAcodonhis + 1 efg * gdp + 1 pi + 1 Asite"
    reversible 0
    module "cognate.elongation"
    domain "translation"
    logic "&#38;"
    type "chemical_reaction"
    level 2
  ]
  node [
    id 988
    label "celong000304"
    primary "1 Psite * mRNAcodonser * trnaser - peptide + 1 histrna * Asite * mRNAcodonhis * eftu * gdp  -[module:cognate.elongation, domain:translation, logic:&#38;]-> 1 Psite * mRNAcodonser * trnaser + 1 Asite * trnahis - peptide * mRNAcodonhis + 1 eftu * gdp"
    reversible 0
    module "cognate.elongation"
    domain "translation"
    logic "&#38;"
    type "chemical_reaction"
    level 2
  ]
  node [
    id 989
    label "celong000305"
    primary "1 Psite * mRNAcodonser * trnaser + 1 Asite * trnahis - peptide * mRNAcodonhis + 1 Esite + 1 efg * gtp -[module:cognate.elongation, domain:translation, logic:&#38;]-> 1 Esite * mRNAcodonser * trnaser + 1 Psite * trnahis - peptide * mRNAcodonhis + 1 efg * gdp + 1 pi + 1 Asite"
    reversible 0
    module "cognate.elongation"
    domain "translation"
    logic "&#38;"
    type "chemical_reaction"
    level 2
  ]
  node [
    id 990
    label "celong000306"
    primary "1 Psite * mRNAcodonthr * trnathr - peptide + 1 histrna * Asite * mRNAcodonhis * eftu * gdp  -[module:cognate.elongation, domain:translation, logic:&#38;]-> 1 Psite * mRNAcodonthr * trnathr + 1 Asite * trnahis - peptide * mRNAcodonhis + 1 eftu * gdp"
    reversible 0
    module "cognate.elongation"
    domain "translation"
    logic "&#38;"
    type "chemical_reaction"
    level 2
  ]
  node [
    id 991
    label "celong000307"
    primary "1 Psite * mRNAcodonthr * trnathr + 1 Asite * trnahis - peptide * mRNAcodonhis + 1 Esite + 1 efg * gtp -[module:cognate.elongation, domain:translation, logic:&#38;]-> 1 Esite * mRNAcodonthr * trnathr + 1 Psite * trnahis - peptide * mRNAcodonhis + 1 efg * gdp + 1 pi + 1 Asite"
    reversible 0
    module "cognate.elongation"
    domain "translation"
    logic "&#38;"
    type "chemical_reaction"
    level 2
  ]
  node [
    id 992
    label "celong000308"
    primary "1 Psite * mRNAcodonval * trnaval - peptide + 1 histrna * Asite * mRNAcodonhis * eftu * gdp  -[module:cognate.elongation, domain:translation, logic:&#38;]-> 1 Psite * mRNAcodonval * trnaval + 1 Asite * trnahis - peptide * mRNAcodonhis + 1 eftu * gdp"
    reversible 0
    module "cognate.elongation"
    domain "translation"
    logic "&#38;"
    type "chemical_reaction"
    level 2
  ]
  node [
    id 993
    label "celong000309"
    primary "1 Psite * mRNAcodonval * trnaval + 1 Asite * trnahis - peptide * mRNAcodonhis + 1 Esite + 1 efg * gtp -[module:cognate.elongation, domain:translation, logic:&#38;]-> 1 Esite * mRNAcodonval * trnaval + 1 Psite * trnahis - peptide * mRNAcodonhis + 1 efg * gdp + 1 pi + 1 Asite"
    reversible 0
    module "cognate.elongation"
    domain "translation"
    logic "&#38;"
    type "chemical_reaction"
    level 2
  ]
  node [
    id 994
    label "celong000310"
    primary "1 Psite * mRNAcodontrp * trnatrp - peptide + 1 histrna * Asite * mRNAcodonhis * eftu * gdp  -[module:cognate.elongation, domain:translation, logic:&#38;]-> 1 Psite * mRNAcodontrp * trnatrp + 1 Asite * trnahis - peptide * mRNAcodonhis + 1 eftu * gdp"
    reversible 0
    module "cognate.elongation"
    domain "translation"
    logic "&#38;"
    type "chemical_reaction"
    level 2
  ]
  node [
    id 995
    label "celong000311"
    primary "1 Psite * mRNAcodontrp * trnatrp + 1 Asite * trnahis - peptide * mRNAcodonhis + 1 Esite + 1 efg * gtp -[module:cognate.elongation, domain:translation, logic:&#38;]-> 1 Esite * mRNAcodontrp * trnatrp + 1 Psite * trnahis - peptide * mRNAcodonhis + 1 efg * gdp + 1 pi + 1 Asite"
    reversible 0
    module "cognate.elongation"
    domain "translation"
    logic "&#38;"
    type "chemical_reaction"
    level 2
  ]
  node [
    id 996
    label "celong000312"
    primary "1 Psite * mRNAcodontyr * trnatyr - peptide + 1 histrna * Asite * mRNAcodonhis * eftu * gdp  -[module:cognate.elongation, domain:translation, logic:&#38;]-> 1 Psite * mRNAcodontyr * trnatyr + 1 Asite * trnahis - peptide * mRNAcodonhis + 1 eftu * gdp"
    reversible 0
    module "cognate.elongation"
    domain "translation"
    logic "&#38;"
    type "chemical_reaction"
    level 2
  ]
  node [
    id 997
    label "celong000313"
    primary "1 Psite * mRNAcodontyr * trnatyr + 1 Asite * trnahis - peptide * mRNAcodonhis + 1 Esite + 1 efg * gtp -[module:cognate.elongation, domain:translation, logic:&#38;]-> 1 Esite * mRNAcodontyr * trnatyr + 1 Psite * trnahis - peptide * mRNAcodonhis + 1 efg * gdp + 1 pi + 1 Asite"
    reversible 0
    module "cognate.elongation"
    domain "translation"
    logic "&#38;"
    type "chemical_reaction"
    level 2
  ]
  node [
    id 998
    label "celong000314"
    primary "1 Esite * mRNAcodonhis * trnahis -[module:cognate.elongation, domain:translation, logic:&#38;]-> 1 Esite + 1 mRNAcodonhis + 1 trnahis"
    reversible 0
    module "cognate.elongation"
    domain "translation"
    logic "&#38;"
    type "chemical_reaction"
    level 2
  ]
  node [
    id 999
    label "celong000315"
    primary "1 eftu * gtp + 1 iletrna -[module:cognate.elongation, domain:translation, logic:&#38;]-> 1 eftu * gtp * iletrna"
    reversible 0
    module "cognate.elongation"
    domain "translation"
    logic "&#38;"
    type "chemical_reaction"
    level 2
  ]
  node [
    id 1000
    label "celong000316"
    primary "1 Asite + 1 mRNAcodonile -[module:cognate.elongation, domain:translation, logic:&#38;]-> 1 Asite * mRNAcodonile"
    reversible 0
    module "cognate.elongation"
    domain "translation"
    logic "&#38;"
    type "chemical_reaction"
    level 2
  ]
  node [
    id 1001
    label "celong000317"
    primary "1 eftu * gtp * iletrna + 1 Asite * mRNAcodonile -[module:cognate.elongation, domain:translation, logic:&#38;]-> 1 iletrna * Asite * mRNAcodonile * eftu * gtp"
    reversible 0
    module "cognate.elongation"
    domain "translation"
    logic "&#38;"
    type "chemical_reaction"
    level 2
  ]
  node [
    id 1002
    label "celong000318"
    primary "1 iletrna * Asite * mRNAcodonile * eftu * gtp -[module:cognate.elongation, domain:translation, logic:&#38;]-> 1 iletrna * Asite * mRNAcodonile * eftu * gdp + 1 pi"
    reversible 0
    module "cognate.elongation"
    domain "translation"
    logic "&#38;"
    type "chemical_reaction"
    level 2
  ]
  node [
    id 1003
    label "celong000319"
    primary "1 Psite * mRNAcodonala * trnaala - peptide + 1 iletrna * Asite * mRNAcodonile * eftu * gdp  -[module:cognate.elongation, domain:translation, logic:&#38;]-> 1 Psite * mRNAcodonala * trnaala + 1 Asite * trnaile - peptide * mRNAcodonile + 1 eftu * gdp"
    reversible 0
    module "cognate.elongation"
    domain "translation"
    logic "&#38;"
    type "chemical_reaction"
    level 2
  ]
  node [
    id 1004
    label "celong000320"
    primary "1 Psite * mRNAcodonala * trnaala + 1 Asite * trnaile - peptide * mRNAcodonile + 1 Esite + 1 efg * gtp -[module:cognate.elongation, domain:translation, logic:&#38;]-> 1 Esite * mRNAcodonala * trnaala + 1 Psite * trnaile - peptide * mRNAcodonile + 1 efg * gdp + 1 pi + 1 Asite"
    reversible 0
    module "cognate.elongation"
    domain "translation"
    logic "&#38;"
    type "chemical_reaction"
    level 2
  ]
  node [
    id 1005
    label "celong000321"
    primary "1 Psite * mRNAcodoncys * trnacys - peptide + 1 iletrna * Asite * mRNAcodonile * eftu * gdp  -[module:cognate.elongation, domain:translation, logic:&#38;]-> 1 Psite * mRNAcodoncys * trnacys + 1 Asite * trnaile - peptide * mRNAcodonile + 1 eftu * gdp"
    reversible 0
    module "cognate.elongation"
    domain "translation"
    logic "&#38;"
    type "chemical_reaction"
    level 2
  ]
  node [
    id 1006
    label "celong000322"
    primary "1 Psite * mRNAcodoncys * trnacys + 1 Asite * trnaile - peptide * mRNAcodonile + 1 Esite + 1 efg * gtp -[module:cognate.elongation, domain:translation, logic:&#38;]-> 1 Esite * mRNAcodoncys * trnacys + 1 Psite * trnaile - peptide * mRNAcodonile + 1 efg * gdp + 1 pi + 1 Asite"
    reversible 0
    module "cognate.elongation"
    domain "translation"
    logic "&#38;"
    type "chemical_reaction"
    level 2
  ]
  node [
    id 1007
    label "celong000323"
    primary "1 Psite * mRNAcodonasp * trnaasp - peptide + 1 iletrna * Asite * mRNAcodonile * eftu * gdp  -[module:cognate.elongation, domain:translation, logic:&#38;]-> 1 Psite * mRNAcodonasp * trnaasp + 1 Asite * trnaile - peptide * mRNAcodonile + 1 eftu * gdp"
    reversible 0
    module "cognate.elongation"
    domain "translation"
    logic "&#38;"
    type "chemical_reaction"
    level 2
  ]
  node [
    id 1008
    label "celong000324"
    primary "1 Psite * mRNAcodonasp * trnaasp + 1 Asite * trnaile - peptide * mRNAcodonile + 1 Esite + 1 efg * gtp -[module:cognate.elongation, domain:translation, logic:&#38;]-> 1 Esite * mRNAcodonasp * trnaasp + 1 Psite * trnaile - peptide * mRNAcodonile + 1 efg * gdp + 1 pi + 1 Asite"
    reversible 0
    module "cognate.elongation"
    domain "translation"
    logic "&#38;"
    type "chemical_reaction"
    level 2
  ]
  node [
    id 1009
    label "celong000325"
    primary "1 Psite * mRNAcodonglu * trnaglu - peptide + 1 iletrna * Asite * mRNAcodonile * eftu * gdp  -[module:cognate.elongation, domain:translation, logic:&#38;]-> 1 Psite * mRNAcodonglu * trnaglu + 1 Asite * trnaile - peptide * mRNAcodonile + 1 eftu * gdp"
    reversible 0
    module "cognate.elongation"
    domain "translation"
    logic "&#38;"
    type "chemical_reaction"
    level 2
  ]
  node [
    id 1010
    label "celong000326"
    primary "1 Psite * mRNAcodonglu * trnaglu + 1 Asite * trnaile - peptide * mRNAcodonile + 1 Esite + 1 efg * gtp -[module:cognate.elongation, domain:translation, logic:&#38;]-> 1 Esite * mRNAcodonglu * trnaglu + 1 Psite * trnaile - peptide * mRNAcodonile + 1 efg * gdp + 1 pi + 1 Asite"
    reversible 0
    module "cognate.elongation"
    domain "translation"
    logic "&#38;"
    type "chemical_reaction"
    level 2
  ]
  node [
    id 1011
    label "celong000327"
    primary "1 Psite * mRNAcodonphe * trnaphe - peptide + 1 iletrna * Asite * mRNAcodonile * eftu * gdp  -[module:cognate.elongation, domain:translation, logic:&#38;]-> 1 Psite * mRNAcodonphe * trnaphe + 1 Asite * trnaile - peptide * mRNAcodonile + 1 eftu * gdp"
    reversible 0
    module "cognate.elongation"
    domain "translation"
    logic "&#38;"
    type "chemical_reaction"
    level 2
  ]
  node [
    id 1012
    label "celong000328"
    primary "1 Psite * mRNAcodonphe * trnaphe + 1 Asite * trnaile - peptide * mRNAcodonile + 1 Esite + 1 efg * gtp -[module:cognate.elongation, domain:translation, logic:&#38;]-> 1 Esite * mRNAcodonphe * trnaphe + 1 Psite * trnaile - peptide * mRNAcodonile + 1 efg * gdp + 1 pi + 1 Asite"
    reversible 0
    module "cognate.elongation"
    domain "translation"
    logic "&#38;"
    type "chemical_reaction"
    level 2
  ]
  node [
    id 1013
    label "celong000329"
    primary "1 Psite * mRNAcodongly * trnagly - peptide + 1 iletrna * Asite * mRNAcodonile * eftu * gdp  -[module:cognate.elongation, domain:translation, logic:&#38;]-> 1 Psite * mRNAcodongly * trnagly + 1 Asite * trnaile - peptide * mRNAcodonile + 1 eftu * gdp"
    reversible 0
    module "cognate.elongation"
    domain "translation"
    logic "&#38;"
    type "chemical_reaction"
    level 2
  ]
  node [
    id 1014
    label "celong000330"
    primary "1 Psite * mRNAcodongly * trnagly + 1 Asite * trnaile - peptide * mRNAcodonile + 1 Esite + 1 efg * gtp -[module:cognate.elongation, domain:translation, logic:&#38;]-> 1 Esite * mRNAcodongly * trnagly + 1 Psite * trnaile - peptide * mRNAcodonile + 1 efg * gdp + 1 pi + 1 Asite"
    reversible 0
    module "cognate.elongation"
    domain "translation"
    logic "&#38;"
    type "chemical_reaction"
    level 2
  ]
  node [
    id 1015
    label "celong000331"
    primary "1 Psite * mRNAcodonhis * trnahis - peptide + 1 iletrna * Asite * mRNAcodonile * eftu * gdp  -[module:cognate.elongation, domain:translation, logic:&#38;]-> 1 Psite * mRNAcodonhis * trnahis + 1 Asite * trnaile - peptide * mRNAcodonile + 1 eftu * gdp"
    reversible 0
    module "cognate.elongation"
    domain "translation"
    logic "&#38;"
    type "chemical_reaction"
    level 2
  ]
  node [
    id 1016
    label "celong000332"
    primary "1 Psite * mRNAcodonhis * trnahis + 1 Asite * trnaile - peptide * mRNAcodonile + 1 Esite + 1 efg * gtp -[module:cognate.elongation, domain:translation, logic:&#38;]-> 1 Esite * mRNAcodonhis * trnahis + 1 Psite * trnaile - peptide * mRNAcodonile + 1 efg * gdp + 1 pi + 1 Asite"
    reversible 0
    module "cognate.elongation"
    domain "translation"
    logic "&#38;"
    type "chemical_reaction"
    level 2
  ]
  node [
    id 1017
    label "celong000333"
    primary "1 Psite * mRNAcodonile * trnaile - peptide + 1 iletrna * Asite * mRNAcodonile * eftu * gdp  -[module:cognate.elongation, domain:translation, logic:&#38;]-> 1 Psite * mRNAcodonile * trnaile + 1 Asite * trnaile - peptide * mRNAcodonile + 1 eftu * gdp"
    reversible 0
    module "cognate.elongation"
    domain "translation"
    logic "&#38;"
    type "chemical_reaction"
    level 2
  ]
  node [
    id 1018
    label "celong000334"
    primary "1 Psite * mRNAcodonile * trnaile + 1 Asite * trnaile - peptide * mRNAcodonile + 1 Esite + 1 efg * gtp -[module:cognate.elongation, domain:translation, logic:&#38;]-> 1 Esite * mRNAcodonile * trnaile + 1 Psite * trnaile - peptide * mRNAcodonile + 1 efg * gdp + 1 pi + 1 Asite"
    reversible 0
    module "cognate.elongation"
    domain "translation"
    logic "&#38;"
    type "chemical_reaction"
    level 2
  ]
  node [
    id 1019
    label "celong000335"
    primary "1 Psite * mRNAcodonlys * trnalys - peptide + 1 iletrna * Asite * mRNAcodonile * eftu * gdp  -[module:cognate.elongation, domain:translation, logic:&#38;]-> 1 Psite * mRNAcodonlys * trnalys + 1 Asite * trnaile - peptide * mRNAcodonile + 1 eftu * gdp"
    reversible 0
    module "cognate.elongation"
    domain "translation"
    logic "&#38;"
    type "chemical_reaction"
    level 2
  ]
  node [
    id 1020
    label "celong000336"
    primary "1 Psite * mRNAcodonlys * trnalys + 1 Asite * trnaile - peptide * mRNAcodonile + 1 Esite + 1 efg * gtp -[module:cognate.elongation, domain:translation, logic:&#38;]-> 1 Esite * mRNAcodonlys * trnalys + 1 Psite * trnaile - peptide * mRNAcodonile + 1 efg * gdp + 1 pi + 1 Asite"
    reversible 0
    module "cognate.elongation"
    domain "translation"
    logic "&#38;"
    type "chemical_reaction"
    level 2
  ]
  node [
    id 1021
    label "celong000337"
    primary "1 Psite * mRNAcodonmet * trnamet - peptide + 1 iletrna * Asite * mRNAcodonile * eftu * gdp  -[module:cognate.elongation, domain:translation, logic:&#38;]-> 1 Psite * mRNAcodonmet * trnamet + 1 Asite * trnaile - peptide * mRNAcodonile + 1 eftu * gdp"
    reversible 0
    module "cognate.elongation"
    domain "translation"
    logic "&#38;"
    type "chemical_reaction"
    level 2
  ]
  node [
    id 1022
    label "celong000338"
    primary "1 Psite * mRNAcodonmet * trnamet + 1 Asite * trnaile - peptide * mRNAcodonile + 1 Esite + 1 efg * gtp -[module:cognate.elongation, domain:translation, logic:&#38;]-> 1 Esite * mRNAcodonmet * trnamet + 1 Psite * trnaile - peptide * mRNAcodonile + 1 efg * gdp + 1 pi + 1 Asite"
    reversible 0
    module "cognate.elongation"
    domain "translation"
    logic "&#38;"
    type "chemical_reaction"
    level 2
  ]
  node [
    id 1023
    label "celong000339"
    primary "1 Psite * mRNAcodonleu * trnaleu - peptide + 1 iletrna * Asite * mRNAcodonile * eftu * gdp  -[module:cognate.elongation, domain:translation, logic:&#38;]-> 1 Psite * mRNAcodonleu * trnaleu + 1 Asite * trnaile - peptide * mRNAcodonile + 1 eftu * gdp"
    reversible 0
    module "cognate.elongation"
    domain "translation"
    logic "&#38;"
    type "chemical_reaction"
    level 2
  ]
  node [
    id 1024
    label "celong000340"
    primary "1 Psite * mRNAcodonleu * trnaleu + 1 Asite * trnaile - peptide * mRNAcodonile + 1 Esite + 1 efg * gtp -[module:cognate.elongation, domain:translation, logic:&#38;]-> 1 Esite * mRNAcodonleu * trnaleu + 1 Psite * trnaile - peptide * mRNAcodonile + 1 efg * gdp + 1 pi + 1 Asite"
    reversible 0
    module "cognate.elongation"
    domain "translation"
    logic "&#38;"
    type "chemical_reaction"
    level 2
  ]
  node [
    id 1025
    label "celong000341"
    primary "1 Psite * mRNAcodonasn * trnaasn - peptide + 1 iletrna * Asite * mRNAcodonile * eftu * gdp  -[module:cognate.elongation, domain:translation, logic:&#38;]-> 1 Psite * mRNAcodonasn * trnaasn + 1 Asite * trnaile - peptide * mRNAcodonile + 1 eftu * gdp"
    reversible 0
    module "cognate.elongation"
    domain "translation"
    logic "&#38;"
    type "chemical_reaction"
    level 2
  ]
  node [
    id 1026
    label "celong000342"
    primary "1 Psite * mRNAcodonasn * trnaasn + 1 Asite * trnaile - peptide * mRNAcodonile + 1 Esite + 1 efg * gtp -[module:cognate.elongation, domain:translation, logic:&#38;]-> 1 Esite * mRNAcodonasn * trnaasn + 1 Psite * trnaile - peptide * mRNAcodonile + 1 efg * gdp + 1 pi + 1 Asite"
    reversible 0
    module "cognate.elongation"
    domain "translation"
    logic "&#38;"
    type "chemical_reaction"
    level 2
  ]
  node [
    id 1027
    label "celong000343"
    primary "1 Psite * mRNAcodonpro * trnapro - peptide + 1 iletrna * Asite * mRNAcodonile * eftu * gdp  -[module:cognate.elongation, domain:translation, logic:&#38;]-> 1 Psite * mRNAcodonpro * trnapro + 1 Asite * trnaile - peptide * mRNAcodonile + 1 eftu * gdp"
    reversible 0
    module "cognate.elongation"
    domain "translation"
    logic "&#38;"
    type "chemical_reaction"
    level 2
  ]
  node [
    id 1028
    label "celong000344"
    primary "1 Psite * mRNAcodonpro * trnapro + 1 Asite * trnaile - peptide * mRNAcodonile + 1 Esite + 1 efg * gtp -[module:cognate.elongation, domain:translation, logic:&#38;]-> 1 Esite * mRNAcodonpro * trnapro + 1 Psite * trnaile - peptide * mRNAcodonile + 1 efg * gdp + 1 pi + 1 Asite"
    reversible 0
    module "cognate.elongation"
    domain "translation"
    logic "&#38;"
    type "chemical_reaction"
    level 2
  ]
  node [
    id 1029
    label "celong000345"
    primary "1 Psite * mRNAcodongln * trnagln - peptide + 1 iletrna * Asite * mRNAcodonile * eftu * gdp  -[module:cognate.elongation, domain:translation, logic:&#38;]-> 1 Psite * mRNAcodongln * trnagln + 1 Asite * trnaile - peptide * mRNAcodonile + 1 eftu * gdp"
    reversible 0
    module "cognate.elongation"
    domain "translation"
    logic "&#38;"
    type "chemical_reaction"
    level 2
  ]
  node [
    id 1030
    label "celong000346"
    primary "1 Psite * mRNAcodongln * trnagln + 1 Asite * trnaile - peptide * mRNAcodonile + 1 Esite + 1 efg * gtp -[module:cognate.elongation, domain:translation, logic:&#38;]-> 1 Esite * mRNAcodongln * trnagln + 1 Psite * trnaile - peptide * mRNAcodonile + 1 efg * gdp + 1 pi + 1 Asite"
    reversible 0
    module "cognate.elongation"
    domain "translation"
    logic "&#38;"
    type "chemical_reaction"
    level 2
  ]
  node [
    id 1031
    label "celong000347"
    primary "1 Psite * mRNAcodonarg * trnaarg - peptide + 1 iletrna * Asite * mRNAcodonile * eftu * gdp  -[module:cognate.elongation, domain:translation, logic:&#38;]-> 1 Psite * mRNAcodonarg * trnaarg + 1 Asite * trnaile - peptide * mRNAcodonile + 1 eftu * gdp"
    reversible 0
    module "cognate.elongation"
    domain "translation"
    logic "&#38;"
    type "chemical_reaction"
    level 2
  ]
  node [
    id 1032
    label "celong000348"
    primary "1 Psite * mRNAcodonarg * trnaarg + 1 Asite * trnaile - peptide * mRNAcodonile + 1 Esite + 1 efg * gtp -[module:cognate.elongation, domain:translation, logic:&#38;]-> 1 Esite * mRNAcodonarg * trnaarg + 1 Psite * trnaile - peptide * mRNAcodonile + 1 efg * gdp + 1 pi + 1 Asite"
    reversible 0
    module "cognate.elongation"
    domain "translation"
    logic "&#38;"
    type "chemical_reaction"
    level 2
  ]
  node [
    id 1033
    label "celong000349"
    primary "1 Psite * mRNAcodonser * trnaser - peptide + 1 iletrna * Asite * mRNAcodonile * eftu * gdp  -[module:cognate.elongation, domain:translation, logic:&#38;]-> 1 Psite * mRNAcodonser * trnaser + 1 Asite * trnaile - peptide * mRNAcodonile + 1 eftu * gdp"
    reversible 0
    module "cognate.elongation"
    domain "translation"
    logic "&#38;"
    type "chemical_reaction"
    level 2
  ]
  node [
    id 1034
    label "celong000350"
    primary "1 Psite * mRNAcodonser * trnaser + 1 Asite * trnaile - peptide * mRNAcodonile + 1 Esite + 1 efg * gtp -[module:cognate.elongation, domain:translation, logic:&#38;]-> 1 Esite * mRNAcodonser * trnaser + 1 Psite * trnaile - peptide * mRNAcodonile + 1 efg * gdp + 1 pi + 1 Asite"
    reversible 0
    module "cognate.elongation"
    domain "translation"
    logic "&#38;"
    type "chemical_reaction"
    level 2
  ]
  node [
    id 1035
    label "celong000351"
    primary "1 Psite * mRNAcodonthr * trnathr - peptide + 1 iletrna * Asite * mRNAcodonile * eftu * gdp  -[module:cognate.elongation, domain:translation, logic:&#38;]-> 1 Psite * mRNAcodonthr * trnathr + 1 Asite * trnaile - peptide * mRNAcodonile + 1 eftu * gdp"
    reversible 0
    module "cognate.elongation"
    domain "translation"
    logic "&#38;"
    type "chemical_reaction"
    level 2
  ]
  node [
    id 1036
    label "celong000352"
    primary "1 Psite * mRNAcodonthr * trnathr + 1 Asite * trnaile - peptide * mRNAcodonile + 1 Esite + 1 efg * gtp -[module:cognate.elongation, domain:translation, logic:&#38;]-> 1 Esite * mRNAcodonthr * trnathr + 1 Psite * trnaile - peptide * mRNAcodonile + 1 efg * gdp + 1 pi + 1 Asite"
    reversible 0
    module "cognate.elongation"
    domain "translation"
    logic "&#38;"
    type "chemical_reaction"
    level 2
  ]
  node [
    id 1037
    label "celong000353"
    primary "1 Psite * mRNAcodonval * trnaval - peptide + 1 iletrna * Asite * mRNAcodonile * eftu * gdp  -[module:cognate.elongation, domain:translation, logic:&#38;]-> 1 Psite * mRNAcodonval * trnaval + 1 Asite * trnaile - peptide * mRNAcodonile + 1 eftu * gdp"
    reversible 0
    module "cognate.elongation"
    domain "translation"
    logic "&#38;"
    type "chemical_reaction"
    level 2
  ]
  node [
    id 1038
    label "celong000354"
    primary "1 Psite * mRNAcodonval * trnaval + 1 Asite * trnaile - peptide * mRNAcodonile + 1 Esite + 1 efg * gtp -[module:cognate.elongation, domain:translation, logic:&#38;]-> 1 Esite * mRNAcodonval * trnaval + 1 Psite * trnaile - peptide * mRNAcodonile + 1 efg * gdp + 1 pi + 1 Asite"
    reversible 0
    module "cognate.elongation"
    domain "translation"
    logic "&#38;"
    type "chemical_reaction"
    level 2
  ]
  node [
    id 1039
    label "celong000355"
    primary "1 Psite * mRNAcodontrp * trnatrp - peptide + 1 iletrna * Asite * mRNAcodonile * eftu * gdp  -[module:cognate.elongation, domain:translation, logic:&#38;]-> 1 Psite * mRNAcodontrp * trnatrp + 1 Asite * trnaile - peptide * mRNAcodonile + 1 eftu * gdp"
    reversible 0
    module "cognate.elongation"
    domain "translation"
    logic "&#38;"
    type "chemical_reaction"
    level 2
  ]
  node [
    id 1040
    label "celong000356"
    primary "1 Psite * mRNAcodontrp * trnatrp + 1 Asite * trnaile - peptide * mRNAcodonile + 1 Esite + 1 efg * gtp -[module:cognate.elongation, domain:translation, logic:&#38;]-> 1 Esite * mRNAcodontrp * trnatrp + 1 Psite * trnaile - peptide * mRNAcodonile + 1 efg * gdp + 1 pi + 1 Asite"
    reversible 0
    module "cognate.elongation"
    domain "translation"
    logic "&#38;"
    type "chemical_reaction"
    level 2
  ]
  node [
    id 1041
    label "celong000357"
    primary "1 Psite * mRNAcodontyr * trnatyr - peptide + 1 iletrna * Asite * mRNAcodonile * eftu * gdp  -[module:cognate.elongation, domain:translation, logic:&#38;]-> 1 Psite * mRNAcodontyr * trnatyr + 1 Asite * trnaile - peptide * mRNAcodonile + 1 eftu * gdp"
    reversible 0
    module "cognate.elongation"
    domain "translation"
    logic "&#38;"
    type "chemical_reaction"
    level 2
  ]
  node [
    id 1042
    label "celong000358"
    primary "1 Psite * mRNAcodontyr * trnatyr + 1 Asite * trnaile - peptide * mRNAcodonile + 1 Esite + 1 efg * gtp -[module:cognate.elongation, domain:translation, logic:&#38;]-> 1 Esite * mRNAcodontyr * trnatyr + 1 Psite * trnaile - peptide * mRNAcodonile + 1 efg * gdp + 1 pi + 1 Asite"
    reversible 0
    module "cognate.elongation"
    domain "translation"
    logic "&#38;"
    type "chemical_reaction"
    level 2
  ]
  node [
    id 1043
    label "celong000359"
    primary "1 Esite * mRNAcodonile * trnaile -[module:cognate.elongation, domain:translation, logic:&#38;]-> 1 Esite + 1 mRNAcodonile + 1 trnaile"
    reversible 0
    module "cognate.elongation"
    domain "translation"
    logic "&#38;"
    type "chemical_reaction"
    level 2
  ]
  node [
    id 1044
    label "celong000360"
    primary "1 eftu * gtp + 1 lystrna -[module:cognate.elongation, domain:translation, logic:&#38;]-> 1 eftu * gtp * lystrna"
    reversible 0
    module "cognate.elongation"
    domain "translation"
    logic "&#38;"
    type "chemical_reaction"
    level 2
  ]
  node [
    id 1045
    label "celong000361"
    primary "1 Asite + 1 mRNAcodonlys -[module:cognate.elongation, domain:translation, logic:&#38;]-> 1 Asite * mRNAcodonlys"
    reversible 0
    module "cognate.elongation"
    domain "translation"
    logic "&#38;"
    type "chemical_reaction"
    level 2
  ]
  node [
    id 1046
    label "celong000362"
    primary "1 eftu * gtp * lystrna + 1 Asite * mRNAcodonlys -[module:cognate.elongation, domain:translation, logic:&#38;]-> 1 lystrna * Asite * mRNAcodonlys * eftu * gtp"
    reversible 0
    module "cognate.elongation"
    domain "translation"
    logic "&#38;"
    type "chemical_reaction"
    level 2
  ]
  node [
    id 1047
    label "celong000363"
    primary "1 lystrna * Asite * mRNAcodonlys * eftu * gtp -[module:cognate.elongation, domain:translation, logic:&#38;]-> 1 lystrna * Asite * mRNAcodonlys * eftu * gdp + 1 pi"
    reversible 0
    module "cognate.elongation"
    domain "translation"
    logic "&#38;"
    type "chemical_reaction"
    level 2
  ]
  node [
    id 1048
    label "celong000364"
    primary "1 Psite * mRNAcodonala * trnaala - peptide + 1 lystrna * Asite * mRNAcodonlys * eftu * gdp  -[module:cognate.elongation, domain:translation, logic:&#38;]-> 1 Psite * mRNAcodonala * trnaala + 1 Asite * trnalys - peptide * mRNAcodonlys + 1 eftu * gdp"
    reversible 0
    module "cognate.elongation"
    domain "translation"
    logic "&#38;"
    type "chemical_reaction"
    level 2
  ]
  node [
    id 1049
    label "celong000365"
    primary "1 Psite * mRNAcodonala * trnaala + 1 Asite * trnalys - peptide * mRNAcodonlys + 1 Esite + 1 efg * gtp -[module:cognate.elongation, domain:translation, logic:&#38;]-> 1 Esite * mRNAcodonala * trnaala + 1 Psite * trnalys - peptide * mRNAcodonlys + 1 efg * gdp + 1 pi + 1 Asite"
    reversible 0
    module "cognate.elongation"
    domain "translation"
    logic "&#38;"
    type "chemical_reaction"
    level 2
  ]
  node [
    id 1050
    label "celong000366"
    primary "1 Psite * mRNAcodoncys * trnacys - peptide + 1 lystrna * Asite * mRNAcodonlys * eftu * gdp  -[module:cognate.elongation, domain:translation, logic:&#38;]-> 1 Psite * mRNAcodoncys * trnacys + 1 Asite * trnalys - peptide * mRNAcodonlys + 1 eftu * gdp"
    reversible 0
    module "cognate.elongation"
    domain "translation"
    logic "&#38;"
    type "chemical_reaction"
    level 2
  ]
  node [
    id 1051
    label "celong000367"
    primary "1 Psite * mRNAcodoncys * trnacys + 1 Asite * trnalys - peptide * mRNAcodonlys + 1 Esite + 1 efg * gtp -[module:cognate.elongation, domain:translation, logic:&#38;]-> 1 Esite * mRNAcodoncys * trnacys + 1 Psite * trnalys - peptide * mRNAcodonlys + 1 efg * gdp + 1 pi + 1 Asite"
    reversible 0
    module "cognate.elongation"
    domain "translation"
    logic "&#38;"
    type "chemical_reaction"
    level 2
  ]
  node [
    id 1052
    label "celong000368"
    primary "1 Psite * mRNAcodonasp * trnaasp - peptide + 1 lystrna * Asite * mRNAcodonlys * eftu * gdp  -[module:cognate.elongation, domain:translation, logic:&#38;]-> 1 Psite * mRNAcodonasp * trnaasp + 1 Asite * trnalys - peptide * mRNAcodonlys + 1 eftu * gdp"
    reversible 0
    module "cognate.elongation"
    domain "translation"
    logic "&#38;"
    type "chemical_reaction"
    level 2
  ]
  node [
    id 1053
    label "celong000369"
    primary "1 Psite * mRNAcodonasp * trnaasp + 1 Asite * trnalys - peptide * mRNAcodonlys + 1 Esite + 1 efg * gtp -[module:cognate.elongation, domain:translation, logic:&#38;]-> 1 Esite * mRNAcodonasp * trnaasp + 1 Psite * trnalys - peptide * mRNAcodonlys + 1 efg * gdp + 1 pi + 1 Asite"
    reversible 0
    module "cognate.elongation"
    domain "translation"
    logic "&#38;"
    type "chemical_reaction"
    level 2
  ]
  node [
    id 1054
    label "celong000370"
    primary "1 Psite * mRNAcodonglu * trnaglu - peptide + 1 lystrna * Asite * mRNAcodonlys * eftu * gdp  -[module:cognate.elongation, domain:translation, logic:&#38;]-> 1 Psite * mRNAcodonglu * trnaglu + 1 Asite * trnalys - peptide * mRNAcodonlys + 1 eftu * gdp"
    reversible 0
    module "cognate.elongation"
    domain "translation"
    logic "&#38;"
    type "chemical_reaction"
    level 2
  ]
  node [
    id 1055
    label "celong000371"
    primary "1 Psite * mRNAcodonglu * trnaglu + 1 Asite * trnalys - peptide * mRNAcodonlys + 1 Esite + 1 efg * gtp -[module:cognate.elongation, domain:translation, logic:&#38;]-> 1 Esite * mRNAcodonglu * trnaglu + 1 Psite * trnalys - peptide * mRNAcodonlys + 1 efg * gdp + 1 pi + 1 Asite"
    reversible 0
    module "cognate.elongation"
    domain "translation"
    logic "&#38;"
    type "chemical_reaction"
    level 2
  ]
  node [
    id 1056
    label "celong000372"
    primary "1 Psite * mRNAcodonphe * trnaphe - peptide + 1 lystrna * Asite * mRNAcodonlys * eftu * gdp  -[module:cognate.elongation, domain:translation, logic:&#38;]-> 1 Psite * mRNAcodonphe * trnaphe + 1 Asite * trnalys - peptide * mRNAcodonlys + 1 eftu * gdp"
    reversible 0
    module "cognate.elongation"
    domain "translation"
    logic "&#38;"
    type "chemical_reaction"
    level 2
  ]
  node [
    id 1057
    label "celong000373"
    primary "1 Psite * mRNAcodonphe * trnaphe + 1 Asite * trnalys - peptide * mRNAcodonlys + 1 Esite + 1 efg * gtp -[module:cognate.elongation, domain:translation, logic:&#38;]-> 1 Esite * mRNAcodonphe * trnaphe + 1 Psite * trnalys - peptide * mRNAcodonlys + 1 efg * gdp + 1 pi + 1 Asite"
    reversible 0
    module "cognate.elongation"
    domain "translation"
    logic "&#38;"
    type "chemical_reaction"
    level 2
  ]
  node [
    id 1058
    label "celong000374"
    primary "1 Psite * mRNAcodongly * trnagly - peptide + 1 lystrna * Asite * mRNAcodonlys * eftu * gdp  -[module:cognate.elongation, domain:translation, logic:&#38;]-> 1 Psite * mRNAcodongly * trnagly + 1 Asite * trnalys - peptide * mRNAcodonlys + 1 eftu * gdp"
    reversible 0
    module "cognate.elongation"
    domain "translation"
    logic "&#38;"
    type "chemical_reaction"
    level 2
  ]
  node [
    id 1059
    label "celong000375"
    primary "1 Psite * mRNAcodongly * trnagly + 1 Asite * trnalys - peptide * mRNAcodonlys + 1 Esite + 1 efg * gtp -[module:cognate.elongation, domain:translation, logic:&#38;]-> 1 Esite * mRNAcodongly * trnagly + 1 Psite * trnalys - peptide * mRNAcodonlys + 1 efg * gdp + 1 pi + 1 Asite"
    reversible 0
    module "cognate.elongation"
    domain "translation"
    logic "&#38;"
    type "chemical_reaction"
    level 2
  ]
  node [
    id 1060
    label "celong000376"
    primary "1 Psite * mRNAcodonhis * trnahis - peptide + 1 lystrna * Asite * mRNAcodonlys * eftu * gdp  -[module:cognate.elongation, domain:translation, logic:&#38;]-> 1 Psite * mRNAcodonhis * trnahis + 1 Asite * trnalys - peptide * mRNAcodonlys + 1 eftu * gdp"
    reversible 0
    module "cognate.elongation"
    domain "translation"
    logic "&#38;"
    type "chemical_reaction"
    level 2
  ]
  node [
    id 1061
    label "celong000377"
    primary "1 Psite * mRNAcodonhis * trnahis + 1 Asite * trnalys - peptide * mRNAcodonlys + 1 Esite + 1 efg * gtp -[module:cognate.elongation, domain:translation, logic:&#38;]-> 1 Esite * mRNAcodonhis * trnahis + 1 Psite * trnalys - peptide * mRNAcodonlys + 1 efg * gdp + 1 pi + 1 Asite"
    reversible 0
    module "cognate.elongation"
    domain "translation"
    logic "&#38;"
    type "chemical_reaction"
    level 2
  ]
  node [
    id 1062
    label "celong000378"
    primary "1 Psite * mRNAcodonile * trnaile - peptide + 1 lystrna * Asite * mRNAcodonlys * eftu * gdp  -[module:cognate.elongation, domain:translation, logic:&#38;]-> 1 Psite * mRNAcodonile * trnaile + 1 Asite * trnalys - peptide * mRNAcodonlys + 1 eftu * gdp"
    reversible 0
    module "cognate.elongation"
    domain "translation"
    logic "&#38;"
    type "chemical_reaction"
    level 2
  ]
  node [
    id 1063
    label "celong000379"
    primary "1 Psite * mRNAcodonile * trnaile + 1 Asite * trnalys - peptide * mRNAcodonlys + 1 Esite + 1 efg * gtp -[module:cognate.elongation, domain:translation, logic:&#38;]-> 1 Esite * mRNAcodonile * trnaile + 1 Psite * trnalys - peptide * mRNAcodonlys + 1 efg * gdp + 1 pi + 1 Asite"
    reversible 0
    module "cognate.elongation"
    domain "translation"
    logic "&#38;"
    type "chemical_reaction"
    level 2
  ]
  node [
    id 1064
    label "celong000380"
    primary "1 Psite * mRNAcodonlys * trnalys - peptide + 1 lystrna * Asite * mRNAcodonlys * eftu * gdp  -[module:cognate.elongation, domain:translation, logic:&#38;]-> 1 Psite * mRNAcodonlys * trnalys + 1 Asite * trnalys - peptide * mRNAcodonlys + 1 eftu * gdp"
    reversible 0
    module "cognate.elongation"
    domain "translation"
    logic "&#38;"
    type "chemical_reaction"
    level 2
  ]
  node [
    id 1065
    label "celong000381"
    primary "1 Psite * mRNAcodonlys * trnalys + 1 Asite * trnalys - peptide * mRNAcodonlys + 1 Esite + 1 efg * gtp -[module:cognate.elongation, domain:translation, logic:&#38;]-> 1 Esite * mRNAcodonlys * trnalys + 1 Psite * trnalys - peptide * mRNAcodonlys + 1 efg * gdp + 1 pi + 1 Asite"
    reversible 0
    module "cognate.elongation"
    domain "translation"
    logic "&#38;"
    type "chemical_reaction"
    level 2
  ]
  node [
    id 1066
    label "celong000382"
    primary "1 Psite * mRNAcodonmet * trnamet - peptide + 1 lystrna * Asite * mRNAcodonlys * eftu * gdp  -[module:cognate.elongation, domain:translation, logic:&#38;]-> 1 Psite * mRNAcodonmet * trnamet + 1 Asite * trnalys - peptide * mRNAcodonlys + 1 eftu * gdp"
    reversible 0
    module "cognate.elongation"
    domain "translation"
    logic "&#38;"
    type "chemical_reaction"
    level 2
  ]
  node [
    id 1067
    label "celong000383"
    primary "1 Psite * mRNAcodonmet * trnamet + 1 Asite * trnalys - peptide * mRNAcodonlys + 1 Esite + 1 efg * gtp -[module:cognate.elongation, domain:translation, logic:&#38;]-> 1 Esite * mRNAcodonmet * trnamet + 1 Psite * trnalys - peptide * mRNAcodonlys + 1 efg * gdp + 1 pi + 1 Asite"
    reversible 0
    module "cognate.elongation"
    domain "translation"
    logic "&#38;"
    type "chemical_reaction"
    level 2
  ]
  node [
    id 1068
    label "celong000384"
    primary "1 Psite * mRNAcodonleu * trnaleu - peptide + 1 lystrna * Asite * mRNAcodonlys * eftu * gdp  -[module:cognate.elongation, domain:translation, logic:&#38;]-> 1 Psite * mRNAcodonleu * trnaleu + 1 Asite * trnalys - peptide * mRNAcodonlys + 1 eftu * gdp"
    reversible 0
    module "cognate.elongation"
    domain "translation"
    logic "&#38;"
    type "chemical_reaction"
    level 2
  ]
  node [
    id 1069
    label "celong000385"
    primary "1 Psite * mRNAcodonleu * trnaleu + 1 Asite * trnalys - peptide * mRNAcodonlys + 1 Esite + 1 efg * gtp -[module:cognate.elongation, domain:translation, logic:&#38;]-> 1 Esite * mRNAcodonleu * trnaleu + 1 Psite * trnalys - peptide * mRNAcodonlys + 1 efg * gdp + 1 pi + 1 Asite"
    reversible 0
    module "cognate.elongation"
    domain "translation"
    logic "&#38;"
    type "chemical_reaction"
    level 2
  ]
  node [
    id 1070
    label "celong000386"
    primary "1 Psite * mRNAcodonasn * trnaasn - peptide + 1 lystrna * Asite * mRNAcodonlys * eftu * gdp  -[module:cognate.elongation, domain:translation, logic:&#38;]-> 1 Psite * mRNAcodonasn * trnaasn + 1 Asite * trnalys - peptide * mRNAcodonlys + 1 eftu * gdp"
    reversible 0
    module "cognate.elongation"
    domain "translation"
    logic "&#38;"
    type "chemical_reaction"
    level 2
  ]
  node [
    id 1071
    label "celong000387"
    primary "1 Psite * mRNAcodonasn * trnaasn + 1 Asite * trnalys - peptide * mRNAcodonlys + 1 Esite + 1 efg * gtp -[module:cognate.elongation, domain:translation, logic:&#38;]-> 1 Esite * mRNAcodonasn * trnaasn + 1 Psite * trnalys - peptide * mRNAcodonlys + 1 efg * gdp + 1 pi + 1 Asite"
    reversible 0
    module "cognate.elongation"
    domain "translation"
    logic "&#38;"
    type "chemical_reaction"
    level 2
  ]
  node [
    id 1072
    label "celong000388"
    primary "1 Psite * mRNAcodonpro * trnapro - peptide + 1 lystrna * Asite * mRNAcodonlys * eftu * gdp  -[module:cognate.elongation, domain:translation, logic:&#38;]-> 1 Psite * mRNAcodonpro * trnapro + 1 Asite * trnalys - peptide * mRNAcodonlys + 1 eftu * gdp"
    reversible 0
    module "cognate.elongation"
    domain "translation"
    logic "&#38;"
    type "chemical_reaction"
    level 2
  ]
  node [
    id 1073
    label "celong000389"
    primary "1 Psite * mRNAcodonpro * trnapro + 1 Asite * trnalys - peptide * mRNAcodonlys + 1 Esite + 1 efg * gtp -[module:cognate.elongation, domain:translation, logic:&#38;]-> 1 Esite * mRNAcodonpro * trnapro + 1 Psite * trnalys - peptide * mRNAcodonlys + 1 efg * gdp + 1 pi + 1 Asite"
    reversible 0
    module "cognate.elongation"
    domain "translation"
    logic "&#38;"
    type "chemical_reaction"
    level 2
  ]
  node [
    id 1074
    label "celong000390"
    primary "1 Psite * mRNAcodongln * trnagln - peptide + 1 lystrna * Asite * mRNAcodonlys * eftu * gdp  -[module:cognate.elongation, domain:translation, logic:&#38;]-> 1 Psite * mRNAcodongln * trnagln + 1 Asite * trnalys - peptide * mRNAcodonlys + 1 eftu * gdp"
    reversible 0
    module "cognate.elongation"
    domain "translation"
    logic "&#38;"
    type "chemical_reaction"
    level 2
  ]
  node [
    id 1075
    label "celong000391"
    primary "1 Psite * mRNAcodongln * trnagln + 1 Asite * trnalys - peptide * mRNAcodonlys + 1 Esite + 1 efg * gtp -[module:cognate.elongation, domain:translation, logic:&#38;]-> 1 Esite * mRNAcodongln * trnagln + 1 Psite * trnalys - peptide * mRNAcodonlys + 1 efg * gdp + 1 pi + 1 Asite"
    reversible 0
    module "cognate.elongation"
    domain "translation"
    logic "&#38;"
    type "chemical_reaction"
    level 2
  ]
  node [
    id 1076
    label "celong000392"
    primary "1 Psite * mRNAcodonarg * trnaarg - peptide + 1 lystrna * Asite * mRNAcodonlys * eftu * gdp  -[module:cognate.elongation, domain:translation, logic:&#38;]-> 1 Psite * mRNAcodonarg * trnaarg + 1 Asite * trnalys - peptide * mRNAcodonlys + 1 eftu * gdp"
    reversible 0
    module "cognate.elongation"
    domain "translation"
    logic "&#38;"
    type "chemical_reaction"
    level 2
  ]
  node [
    id 1077
    label "celong000393"
    primary "1 Psite * mRNAcodonarg * trnaarg + 1 Asite * trnalys - peptide * mRNAcodonlys + 1 Esite + 1 efg * gtp -[module:cognate.elongation, domain:translation, logic:&#38;]-> 1 Esite * mRNAcodonarg * trnaarg + 1 Psite * trnalys - peptide * mRNAcodonlys + 1 efg * gdp + 1 pi + 1 Asite"
    reversible 0
    module "cognate.elongation"
    domain "translation"
    logic "&#38;"
    type "chemical_reaction"
    level 2
  ]
  node [
    id 1078
    label "celong000394"
    primary "1 Psite * mRNAcodonser * trnaser - peptide + 1 lystrna * Asite * mRNAcodonlys * eftu * gdp  -[module:cognate.elongation, domain:translation, logic:&#38;]-> 1 Psite * mRNAcodonser * trnaser + 1 Asite * trnalys - peptide * mRNAcodonlys + 1 eftu * gdp"
    reversible 0
    module "cognate.elongation"
    domain "translation"
    logic "&#38;"
    type "chemical_reaction"
    level 2
  ]
  node [
    id 1079
    label "celong000395"
    primary "1 Psite * mRNAcodonser * trnaser + 1 Asite * trnalys - peptide * mRNAcodonlys + 1 Esite + 1 efg * gtp -[module:cognate.elongation, domain:translation, logic:&#38;]-> 1 Esite * mRNAcodonser * trnaser + 1 Psite * trnalys - peptide * mRNAcodonlys + 1 efg * gdp + 1 pi + 1 Asite"
    reversible 0
    module "cognate.elongation"
    domain "translation"
    logic "&#38;"
    type "chemical_reaction"
    level 2
  ]
  node [
    id 1080
    label "celong000396"
    primary "1 Psite * mRNAcodonthr * trnathr - peptide + 1 lystrna * Asite * mRNAcodonlys * eftu * gdp  -[module:cognate.elongation, domain:translation, logic:&#38;]-> 1 Psite * mRNAcodonthr * trnathr + 1 Asite * trnalys - peptide * mRNAcodonlys + 1 eftu * gdp"
    reversible 0
    module "cognate.elongation"
    domain "translation"
    logic "&#38;"
    type "chemical_reaction"
    level 2
  ]
  node [
    id 1081
    label "celong000397"
    primary "1 Psite * mRNAcodonthr * trnathr + 1 Asite * trnalys - peptide * mRNAcodonlys + 1 Esite + 1 efg * gtp -[module:cognate.elongation, domain:translation, logic:&#38;]-> 1 Esite * mRNAcodonthr * trnathr + 1 Psite * trnalys - peptide * mRNAcodonlys + 1 efg * gdp + 1 pi + 1 Asite"
    reversible 0
    module "cognate.elongation"
    domain "translation"
    logic "&#38;"
    type "chemical_reaction"
    level 2
  ]
  node [
    id 1082
    label "celong000398"
    primary "1 Psite * mRNAcodonval * trnaval - peptide + 1 lystrna * Asite * mRNAcodonlys * eftu * gdp  -[module:cognate.elongation, domain:translation, logic:&#38;]-> 1 Psite * mRNAcodonval * trnaval + 1 Asite * trnalys - peptide * mRNAcodonlys + 1 eftu * gdp"
    reversible 0
    module "cognate.elongation"
    domain "translation"
    logic "&#38;"
    type "chemical_reaction"
    level 2
  ]
  node [
    id 1083
    label "celong000399"
    primary "1 Psite * mRNAcodonval * trnaval + 1 Asite * trnalys - peptide * mRNAcodonlys + 1 Esite + 1 efg * gtp -[module:cognate.elongation, domain:translation, logic:&#38;]-> 1 Esite * mRNAcodonval * trnaval + 1 Psite * trnalys - peptide * mRNAcodonlys + 1 efg * gdp + 1 pi + 1 Asite"
    reversible 0
    module "cognate.elongation"
    domain "translation"
    logic "&#38;"
    type "chemical_reaction"
    level 2
  ]
  node [
    id 1084
    label "celong000400"
    primary "1 Psite * mRNAcodontrp * trnatrp - peptide + 1 lystrna * Asite * mRNAcodonlys * eftu * gdp  -[module:cognate.elongation, domain:translation, logic:&#38;]-> 1 Psite * mRNAcodontrp * trnatrp + 1 Asite * trnalys - peptide * mRNAcodonlys + 1 eftu * gdp"
    reversible 0
    module "cognate.elongation"
    domain "translation"
    logic "&#38;"
    type "chemical_reaction"
    level 2
  ]
  node [
    id 1085
    label "celong000401"
    primary "1 Psite * mRNAcodontrp * trnatrp + 1 Asite * trnalys - peptide * mRNAcodonlys + 1 Esite + 1 efg * gtp -[module:cognate.elongation, domain:translation, logic:&#38;]-> 1 Esite * mRNAcodontrp * trnatrp + 1 Psite * trnalys - peptide * mRNAcodonlys + 1 efg * gdp + 1 pi + 1 Asite"
    reversible 0
    module "cognate.elongation"
    domain "translation"
    logic "&#38;"
    type "chemical_reaction"
    level 2
  ]
  node [
    id 1086
    label "celong000402"
    primary "1 Psite * mRNAcodontyr * trnatyr - peptide + 1 lystrna * Asite * mRNAcodonlys * eftu * gdp  -[module:cognate.elongation, domain:translation, logic:&#38;]-> 1 Psite * mRNAcodontyr * trnatyr + 1 Asite * trnalys - peptide * mRNAcodonlys + 1 eftu * gdp"
    reversible 0
    module "cognate.elongation"
    domain "translation"
    logic "&#38;"
    type "chemical_reaction"
    level 2
  ]
  node [
    id 1087
    label "celong000403"
    primary "1 Psite * mRNAcodontyr * trnatyr + 1 Asite * trnalys - peptide * mRNAcodonlys + 1 Esite + 1 efg * gtp -[module:cognate.elongation, domain:translation, logic:&#38;]-> 1 Esite * mRNAcodontyr * trnatyr + 1 Psite * trnalys - peptide * mRNAcodonlys + 1 efg * gdp + 1 pi + 1 Asite"
    reversible 0
    module "cognate.elongation"
    domain "translation"
    logic "&#38;"
    type "chemical_reaction"
    level 2
  ]
  node [
    id 1088
    label "celong000404"
    primary "1 Esite * mRNAcodonlys * trnalys -[module:cognate.elongation, domain:translation, logic:&#38;]-> 1 Esite + 1 mRNAcodonlys + 1 trnalys"
    reversible 0
    module "cognate.elongation"
    domain "translation"
    logic "&#38;"
    type "chemical_reaction"
    level 2
  ]
  node [
    id 1089
    label "celong000405"
    primary "1 eftu * gtp + 1 emettrna -[module:cognate.elongation, domain:translation, logic:&#38;]-> 1 eftu * gtp * emettrna"
    reversible 0
    module "cognate.elongation"
    domain "translation"
    logic "&#38;"
    type "chemical_reaction"
    level 2
  ]
  node [
    id 1090
    label "celong000406"
    primary "1 Asite + 1 mRNAcodonmet -[module:cognate.elongation, domain:translation, logic:&#38;]-> 1 Asite * mRNAcodonmet"
    reversible 0
    module "cognate.elongation"
    domain "translation"
    logic "&#38;"
    type "chemical_reaction"
    level 2
  ]
  node [
    id 1091
    label "celong000407"
    primary "1 eftu * gtp * emettrna + 1 Asite * mRNAcodonmet -[module:cognate.elongation, domain:translation, logic:&#38;]-> 1 emettrna * Asite * mRNAcodonmet * eftu * gtp"
    reversible 0
    module "cognate.elongation"
    domain "translation"
    logic "&#38;"
    type "chemical_reaction"
    level 2
  ]
  node [
    id 1092
    label "celong000408"
    primary "1 emettrna * Asite * mRNAcodonmet * eftu * gtp -[module:cognate.elongation, domain:translation, logic:&#38;]-> 1 emettrna * Asite * mRNAcodonmet * eftu * gdp + 1 pi"
    reversible 0
    module "cognate.elongation"
    domain "translation"
    logic "&#38;"
    type "chemical_reaction"
    level 2
  ]
  node [
    id 1093
    label "celong000409"
    primary "1 Psite * mRNAcodonala * trnaala - peptide + 1 emettrna * Asite * mRNAcodonmet * eftu * gdp  -[module:cognate.elongation, domain:translation, logic:&#38;]-> 1 Psite * mRNAcodonala * trnaala + 1 Asite * trnamet - peptide * mRNAcodonmet + 1 eftu * gdp"
    reversible 0
    module "cognate.elongation"
    domain "translation"
    logic "&#38;"
    type "chemical_reaction"
    level 2
  ]
  node [
    id 1094
    label "celong000410"
    primary "1 Psite * mRNAcodonala * trnaala + 1 Asite * trnamet - peptide * mRNAcodonmet + 1 Esite + 1 efg * gtp -[module:cognate.elongation, domain:translation, logic:&#38;]-> 1 Esite * mRNAcodonala * trnaala + 1 Psite * trnamet - peptide * mRNAcodonmet + 1 efg * gdp + 1 pi + 1 Asite"
    reversible 0
    module "cognate.elongation"
    domain "translation"
    logic "&#38;"
    type "chemical_reaction"
    level 2
  ]
  node [
    id 1095
    label "celong000411"
    primary "1 Psite * mRNAcodoncys * trnacys - peptide + 1 emettrna * Asite * mRNAcodonmet * eftu * gdp  -[module:cognate.elongation, domain:translation, logic:&#38;]-> 1 Psite * mRNAcodoncys * trnacys + 1 Asite * trnamet - peptide * mRNAcodonmet + 1 eftu * gdp"
    reversible 0
    module "cognate.elongation"
    domain "translation"
    logic "&#38;"
    type "chemical_reaction"
    level 2
  ]
  node [
    id 1096
    label "celong000412"
    primary "1 Psite * mRNAcodoncys * trnacys + 1 Asite * trnamet - peptide * mRNAcodonmet + 1 Esite + 1 efg * gtp -[module:cognate.elongation, domain:translation, logic:&#38;]-> 1 Esite * mRNAcodoncys * trnacys + 1 Psite * trnamet - peptide * mRNAcodonmet + 1 efg * gdp + 1 pi + 1 Asite"
    reversible 0
    module "cognate.elongation"
    domain "translation"
    logic "&#38;"
    type "chemical_reaction"
    level 2
  ]
  node [
    id 1097
    label "celong000413"
    primary "1 Psite * mRNAcodonasp * trnaasp - peptide + 1 emettrna * Asite * mRNAcodonmet * eftu * gdp  -[module:cognate.elongation, domain:translation, logic:&#38;]-> 1 Psite * mRNAcodonasp * trnaasp + 1 Asite * trnamet - peptide * mRNAcodonmet + 1 eftu * gdp"
    reversible 0
    module "cognate.elongation"
    domain "translation"
    logic "&#38;"
    type "chemical_reaction"
    level 2
  ]
  node [
    id 1098
    label "celong000414"
    primary "1 Psite * mRNAcodonasp * trnaasp + 1 Asite * trnamet - peptide * mRNAcodonmet + 1 Esite + 1 efg * gtp -[module:cognate.elongation, domain:translation, logic:&#38;]-> 1 Esite * mRNAcodonasp * trnaasp + 1 Psite * trnamet - peptide * mRNAcodonmet + 1 efg * gdp + 1 pi + 1 Asite"
    reversible 0
    module "cognate.elongation"
    domain "translation"
    logic "&#38;"
    type "chemical_reaction"
    level 2
  ]
  node [
    id 1099
    label "celong000415"
    primary "1 Psite * mRNAcodonglu * trnaglu - peptide + 1 emettrna * Asite * mRNAcodonmet * eftu * gdp  -[module:cognate.elongation, domain:translation, logic:&#38;]-> 1 Psite * mRNAcodonglu * trnaglu + 1 Asite * trnamet - peptide * mRNAcodonmet + 1 eftu * gdp"
    reversible 0
    module "cognate.elongation"
    domain "translation"
    logic "&#38;"
    type "chemical_reaction"
    level 2
  ]
  node [
    id 1100
    label "celong000416"
    primary "1 Psite * mRNAcodonglu * trnaglu + 1 Asite * trnamet - peptide * mRNAcodonmet + 1 Esite + 1 efg * gtp -[module:cognate.elongation, domain:translation, logic:&#38;]-> 1 Esite * mRNAcodonglu * trnaglu + 1 Psite * trnamet - peptide * mRNAcodonmet + 1 efg * gdp + 1 pi + 1 Asite"
    reversible 0
    module "cognate.elongation"
    domain "translation"
    logic "&#38;"
    type "chemical_reaction"
    level 2
  ]
  node [
    id 1101
    label "celong000417"
    primary "1 Psite * mRNAcodonphe * trnaphe - peptide + 1 emettrna * Asite * mRNAcodonmet * eftu * gdp  -[module:cognate.elongation, domain:translation, logic:&#38;]-> 1 Psite * mRNAcodonphe * trnaphe + 1 Asite * trnamet - peptide * mRNAcodonmet + 1 eftu * gdp"
    reversible 0
    module "cognate.elongation"
    domain "translation"
    logic "&#38;"
    type "chemical_reaction"
    level 2
  ]
  node [
    id 1102
    label "celong000418"
    primary "1 Psite * mRNAcodonphe * trnaphe + 1 Asite * trnamet - peptide * mRNAcodonmet + 1 Esite + 1 efg * gtp -[module:cognate.elongation, domain:translation, logic:&#38;]-> 1 Esite * mRNAcodonphe * trnaphe + 1 Psite * trnamet - peptide * mRNAcodonmet + 1 efg * gdp + 1 pi + 1 Asite"
    reversible 0
    module "cognate.elongation"
    domain "translation"
    logic "&#38;"
    type "chemical_reaction"
    level 2
  ]
  node [
    id 1103
    label "celong000419"
    primary "1 Psite * mRNAcodongly * trnagly - peptide + 1 emettrna * Asite * mRNAcodonmet * eftu * gdp  -[module:cognate.elongation, domain:translation, logic:&#38;]-> 1 Psite * mRNAcodongly * trnagly + 1 Asite * trnamet - peptide * mRNAcodonmet + 1 eftu * gdp"
    reversible 0
    module "cognate.elongation"
    domain "translation"
    logic "&#38;"
    type "chemical_reaction"
    level 2
  ]
  node [
    id 1104
    label "celong000420"
    primary "1 Psite * mRNAcodongly * trnagly + 1 Asite * trnamet - peptide * mRNAcodonmet + 1 Esite + 1 efg * gtp -[module:cognate.elongation, domain:translation, logic:&#38;]-> 1 Esite * mRNAcodongly * trnagly + 1 Psite * trnamet - peptide * mRNAcodonmet + 1 efg * gdp + 1 pi + 1 Asite"
    reversible 0
    module "cognate.elongation"
    domain "translation"
    logic "&#38;"
    type "chemical_reaction"
    level 2
  ]
  node [
    id 1105
    label "celong000421"
    primary "1 Psite * mRNAcodonhis * trnahis - peptide + 1 emettrna * Asite * mRNAcodonmet * eftu * gdp  -[module:cognate.elongation, domain:translation, logic:&#38;]-> 1 Psite * mRNAcodonhis * trnahis + 1 Asite * trnamet - peptide * mRNAcodonmet + 1 eftu * gdp"
    reversible 0
    module "cognate.elongation"
    domain "translation"
    logic "&#38;"
    type "chemical_reaction"
    level 2
  ]
  node [
    id 1106
    label "celong000422"
    primary "1 Psite * mRNAcodonhis * trnahis + 1 Asite * trnamet - peptide * mRNAcodonmet + 1 Esite + 1 efg * gtp -[module:cognate.elongation, domain:translation, logic:&#38;]-> 1 Esite * mRNAcodonhis * trnahis + 1 Psite * trnamet - peptide * mRNAcodonmet + 1 efg * gdp + 1 pi + 1 Asite"
    reversible 0
    module "cognate.elongation"
    domain "translation"
    logic "&#38;"
    type "chemical_reaction"
    level 2
  ]
  node [
    id 1107
    label "celong000423"
    primary "1 Psite * mRNAcodonile * trnaile - peptide + 1 emettrna * Asite * mRNAcodonmet * eftu * gdp  -[module:cognate.elongation, domain:translation, logic:&#38;]-> 1 Psite * mRNAcodonile * trnaile + 1 Asite * trnamet - peptide * mRNAcodonmet + 1 eftu * gdp"
    reversible 0
    module "cognate.elongation"
    domain "translation"
    logic "&#38;"
    type "chemical_reaction"
    level 2
  ]
  node [
    id 1108
    label "celong000424"
    primary "1 Psite * mRNAcodonile * trnaile + 1 Asite * trnamet - peptide * mRNAcodonmet + 1 Esite + 1 efg * gtp -[module:cognate.elongation, domain:translation, logic:&#38;]-> 1 Esite * mRNAcodonile * trnaile + 1 Psite * trnamet - peptide * mRNAcodonmet + 1 efg * gdp + 1 pi + 1 Asite"
    reversible 0
    module "cognate.elongation"
    domain "translation"
    logic "&#38;"
    type "chemical_reaction"
    level 2
  ]
  node [
    id 1109
    label "celong000425"
    primary "1 Psite * mRNAcodonlys * trnalys - peptide + 1 emettrna * Asite * mRNAcodonmet * eftu * gdp  -[module:cognate.elongation, domain:translation, logic:&#38;]-> 1 Psite * mRNAcodonlys * trnalys + 1 Asite * trnamet - peptide * mRNAcodonmet + 1 eftu * gdp"
    reversible 0
    module "cognate.elongation"
    domain "translation"
    logic "&#38;"
    type "chemical_reaction"
    level 2
  ]
  node [
    id 1110
    label "celong000426"
    primary "1 Psite * mRNAcodonlys * trnalys + 1 Asite * trnamet - peptide * mRNAcodonmet + 1 Esite + 1 efg * gtp -[module:cognate.elongation, domain:translation, logic:&#38;]-> 1 Esite * mRNAcodonlys * trnalys + 1 Psite * trnamet - peptide * mRNAcodonmet + 1 efg * gdp + 1 pi + 1 Asite"
    reversible 0
    module "cognate.elongation"
    domain "translation"
    logic "&#38;"
    type "chemical_reaction"
    level 2
  ]
  node [
    id 1111
    label "celong000427"
    primary "1 Psite * mRNAcodonmet * trnamet - peptide + 1 emettrna * Asite * mRNAcodonmet * eftu * gdp  -[module:cognate.elongation, domain:translation, logic:&#38;]-> 1 Psite * mRNAcodonmet * trnamet + 1 Asite * trnamet - peptide * mRNAcodonmet + 1 eftu * gdp"
    reversible 0
    module "cognate.elongation"
    domain "translation"
    logic "&#38;"
    type "chemical_reaction"
    level 2
  ]
  node [
    id 1112
    label "celong000428"
    primary "1 Psite * mRNAcodonmet * trnamet + 1 Asite * trnamet - peptide * mRNAcodonmet + 1 Esite + 1 efg * gtp -[module:cognate.elongation, domain:translation, logic:&#38;]-> 1 Esite * mRNAcodonmet * trnamet + 1 Psite * trnamet - peptide * mRNAcodonmet + 1 efg * gdp + 1 pi + 1 Asite"
    reversible 0
    module "cognate.elongation"
    domain "translation"
    logic "&#38;"
    type "chemical_reaction"
    level 2
  ]
  node [
    id 1113
    label "celong000429"
    primary "1 Psite * mRNAcodonleu * trnaleu - peptide + 1 emettrna * Asite * mRNAcodonmet * eftu * gdp  -[module:cognate.elongation, domain:translation, logic:&#38;]-> 1 Psite * mRNAcodonleu * trnaleu + 1 Asite * trnamet - peptide * mRNAcodonmet + 1 eftu * gdp"
    reversible 0
    module "cognate.elongation"
    domain "translation"
    logic "&#38;"
    type "chemical_reaction"
    level 2
  ]
  node [
    id 1114
    label "celong000430"
    primary "1 Psite * mRNAcodonleu * trnaleu + 1 Asite * trnamet - peptide * mRNAcodonmet + 1 Esite + 1 efg * gtp -[module:cognate.elongation, domain:translation, logic:&#38;]-> 1 Esite * mRNAcodonleu * trnaleu + 1 Psite * trnamet - peptide * mRNAcodonmet + 1 efg * gdp + 1 pi + 1 Asite"
    reversible 0
    module "cognate.elongation"
    domain "translation"
    logic "&#38;"
    type "chemical_reaction"
    level 2
  ]
  node [
    id 1115
    label "celong000431"
    primary "1 Psite * mRNAcodonasn * trnaasn - peptide + 1 emettrna * Asite * mRNAcodonmet * eftu * gdp  -[module:cognate.elongation, domain:translation, logic:&#38;]-> 1 Psite * mRNAcodonasn * trnaasn + 1 Asite * trnamet - peptide * mRNAcodonmet + 1 eftu * gdp"
    reversible 0
    module "cognate.elongation"
    domain "translation"
    logic "&#38;"
    type "chemical_reaction"
    level 2
  ]
  node [
    id 1116
    label "celong000432"
    primary "1 Psite * mRNAcodonasn * trnaasn + 1 Asite * trnamet - peptide * mRNAcodonmet + 1 Esite + 1 efg * gtp -[module:cognate.elongation, domain:translation, logic:&#38;]-> 1 Esite * mRNAcodonasn * trnaasn + 1 Psite * trnamet - peptide * mRNAcodonmet + 1 efg * gdp + 1 pi + 1 Asite"
    reversible 0
    module "cognate.elongation"
    domain "translation"
    logic "&#38;"
    type "chemical_reaction"
    level 2
  ]
  node [
    id 1117
    label "celong000433"
    primary "1 Psite * mRNAcodonpro * trnapro - peptide + 1 emettrna * Asite * mRNAcodonmet * eftu * gdp  -[module:cognate.elongation, domain:translation, logic:&#38;]-> 1 Psite * mRNAcodonpro * trnapro + 1 Asite * trnamet - peptide * mRNAcodonmet + 1 eftu * gdp"
    reversible 0
    module "cognate.elongation"
    domain "translation"
    logic "&#38;"
    type "chemical_reaction"
    level 2
  ]
  node [
    id 1118
    label "celong000434"
    primary "1 Psite * mRNAcodonpro * trnapro + 1 Asite * trnamet - peptide * mRNAcodonmet + 1 Esite + 1 efg * gtp -[module:cognate.elongation, domain:translation, logic:&#38;]-> 1 Esite * mRNAcodonpro * trnapro + 1 Psite * trnamet - peptide * mRNAcodonmet + 1 efg * gdp + 1 pi + 1 Asite"
    reversible 0
    module "cognate.elongation"
    domain "translation"
    logic "&#38;"
    type "chemical_reaction"
    level 2
  ]
  node [
    id 1119
    label "celong000435"
    primary "1 Psite * mRNAcodongln * trnagln - peptide + 1 emettrna * Asite * mRNAcodonmet * eftu * gdp  -[module:cognate.elongation, domain:translation, logic:&#38;]-> 1 Psite * mRNAcodongln * trnagln + 1 Asite * trnamet - peptide * mRNAcodonmet + 1 eftu * gdp"
    reversible 0
    module "cognate.elongation"
    domain "translation"
    logic "&#38;"
    type "chemical_reaction"
    level 2
  ]
  node [
    id 1120
    label "celong000436"
    primary "1 Psite * mRNAcodongln * trnagln + 1 Asite * trnamet - peptide * mRNAcodonmet + 1 Esite + 1 efg * gtp -[module:cognate.elongation, domain:translation, logic:&#38;]-> 1 Esite * mRNAcodongln * trnagln + 1 Psite * trnamet - peptide * mRNAcodonmet + 1 efg * gdp + 1 pi + 1 Asite"
    reversible 0
    module "cognate.elongation"
    domain "translation"
    logic "&#38;"
    type "chemical_reaction"
    level 2
  ]
  node [
    id 1121
    label "celong000437"
    primary "1 Psite * mRNAcodonarg * trnaarg - peptide + 1 emettrna * Asite * mRNAcodonmet * eftu * gdp  -[module:cognate.elongation, domain:translation, logic:&#38;]-> 1 Psite * mRNAcodonarg * trnaarg + 1 Asite * trnamet - peptide * mRNAcodonmet + 1 eftu * gdp"
    reversible 0
    module "cognate.elongation"
    domain "translation"
    logic "&#38;"
    type "chemical_reaction"
    level 2
  ]
  node [
    id 1122
    label "celong000438"
    primary "1 Psite * mRNAcodonarg * trnaarg + 1 Asite * trnamet - peptide * mRNAcodonmet + 1 Esite + 1 efg * gtp -[module:cognate.elongation, domain:translation, logic:&#38;]-> 1 Esite * mRNAcodonarg * trnaarg + 1 Psite * trnamet - peptide * mRNAcodonmet + 1 efg * gdp + 1 pi + 1 Asite"
    reversible 0
[truncated: 768,361 more chars]
