# Supplementary material for: The modular biochemical reaction network structure of cellular translation
Source: NPJ Syst Biol Appl. 2023 Oct 26;9:52. doi: 10.1038/s41540-023-00315-3 (PMC10603163; doi:10.1038/s41540-023-00315-3)
Supplement: Supplementary file 7 — Supplementary Data 5 [file 41540_2023_315_MOESM7_ESM.txt]

graph [
  directed 1
  node [
    id 0
    label "m000002"
    type "chemical_reaction"
    domain "metabolism"
    module "Alanine and Aspartate Metabolism"
  ]
  node [
    id 1
    label "3mob"
    type "chemical_entity"
    compound_type "metabolite"
    location "cytoplasm"
    compound_id "C00141"
    mass 116.047344116
    smiles "CC(C)C(=O)C(=O)O"
  ]
  node [
    id 2
    label "ala-L"
    type "chemical_entity"
    compound_type "metabolite"
    location "cytoplasm"
    compound_id "C00041"
    mass 89.047678464
    smiles "C[C@H](N)C(=O)O"
  ]
  node [
    id 3
    label "pyr"
    type "chemical_entity"
    compound_type "metabolite"
    location "cytoplasm"
    compound_id "C00022"
    mass 88.016043988
    smiles "CC(=O)C(=O)O"
  ]
  node [
    id 4
    label "val-L"
    type "chemical_entity"
    compound_type "metabolite"
    location "cytoplasm"
    compound_id "C00183"
    mass 117.078978592
    smiles "CC(C)[C@H](N)C(=O)O"
  ]
  node [
    id 5
    label "m000003"
    type "chemical_reaction"
    domain "metabolism"
    module "Alanine and Aspartate Metabolism"
  ]
  node [
    id 6
    label "akg"
    type "chemical_entity"
    compound_type "metabolite"
    location "cytoplasm"
    compound_id "C00026"
    mass 146.021523292
    smiles "O=C(O)CCC(=O)C(=O)O"
  ]
  node [
    id 7
    label "glu-L"
    type "chemical_entity"
    compound_type "metabolite"
    location "cytoplasm"
    compound_id "C00025"
    mass 147.053157768
    smiles "N[C@@H](CCC(=O)O)C(=O)O"
  ]
  node [
    id 8
    label "m000004"
    type "chemical_reaction"
    domain "metabolism"
    module "Cell Envelope Biosynthesis"
  ]
  node [
    id 9
    label "3odecACP"
    type "chemical_entity"
    compound_type "metabolite"
    location "cytoplasm"
    compound_id "C05753"
    mass 201.094925784
    smiles "*SC(=O)CC(=O)CCCCCCC"
  ]
  node [
    id 10
    label "h"
    type "chemical_entity"
    compound_type "metabolite"
    location "cytoplasm"
    compound_id "C00080"
    mass 1.00727645209
    smiles "[H+]"
  ]
  node [
    id 11
    label "nadph"
    type "chemical_entity"
    compound_type "metabolite"
    location "cytoplasm"
    compound_id "C00005"
    mass 745.09110239
    smiles "NC(=O)C1=CN([C@@H]2O[C@H](COP(=O)(O)OP(=O)(O)OC[C@H]3O[C@@H](n4cnc5c(N)ncnc54)[C@H](OP(=O)(O)O)[C@@H]3O)[C@@H](O)[C@H]2O)C=CC1"
  ]
  node [
    id 12
    label "3hdecACP"
    type "chemical_entity"
    compound_type "metabolite"
    location "cytoplasm"
    compound_id "C04619"
    mass 203.110575848
    smiles "*SC(=O)C[C@H](O)CCCCCCC"
  ]
  node [
    id 13
    label "nadp"
    type "chemical_entity"
    compound_type "metabolite"
    location "cytoplasm"
    compound_id "C00006"
    mass 744.08272877809
    smiles "NC(=O)c1ccc[n+]([C@@H]2O[C@H](COP(=O)(O)OP(=O)(O)OC[C@H]3O[C@@H](n4cnc5c(N)ncnc54)[C@H](OP(=O)(O)O)[C@@H]3O)[C@@H](O)[C@H]2O)c1"
  ]
  node [
    id 14
    label "m000005"
    type "chemical_reaction"
    domain "metabolism"
    module "Cell Envelope Biosynthesis"
  ]
  node [
    id 15
    label "3oddecACP"
    type "chemical_entity"
    compound_type "metabolite"
    location "cytoplasm"
    compound_id "C05756"
    mass 229.126225912
    smiles "*SC(=O)CC(=O)CCCCCCCCC"
  ]
  node [
    id 16
    label "3hddecACP"
    type "chemical_entity"
    compound_type "metabolite"
    location "cytoplasm"
    compound_id "C05757"
    mass 231.141875976
    smiles "*SC(=O)C[C@H](O)CCCCCCCCC"
  ]
  node [
    id 17
    label "m000006"
    type "chemical_reaction"
    domain "metabolism"
    module "Cell Envelope Biosynthesis"
  ]
  node [
    id 18
    label "3ocddec5eACP"
    type "chemical_entity"
    compound_type "metabolite"
    location "cytoplasm"
  ]
  node [
    id 19
    label "3hcddec5eACP"
    type "chemical_entity"
    compound_type "metabolite"
    location "cytoplasm"
  ]
  node [
    id 20
    label "m000007"
    type "chemical_reaction"
    domain "metabolism"
    module "Cell Envelope Biosynthesis"
  ]
  node [
    id 21
    label "3omrsACP"
    type "chemical_entity"
    compound_type "metabolite"
    location "cytoplasm"
    compound_id "C05759"
    mass 257.15752604
    smiles "*SC(=O)CC(=O)CCCCCCCCCCC"
  ]
  node [
    id 22
    label "3hmrsACP"
    type "chemical_entity"
    compound_type "metabolite"
    location "cytoplasm"
    compound_id "C04688"
    mass 259.173176104
    smiles "*SC(=O)C[C@H](O)CCCCCCCCCCC"
  ]
  node [
    id 23
    label "m000008"
    type "chemical_reaction"
    domain "metabolism"
    module "Cell Envelope Biosynthesis"
  ]
  node [
    id 24
    label "3ocmrs7eACP"
    type "chemical_entity"
    compound_type "metabolite"
    location "cytoplasm"
  ]
  node [
    id 25
    label "3hcmrs7eACP"
    type "chemical_entity"
    compound_type "metabolite"
    location "cytoplasm"
  ]
  node [
    id 26
    label "m000009"
    type "chemical_reaction"
    domain "metabolism"
    module "Cell Envelope Biosynthesis"
  ]
  node [
    id 27
    label "3opalmACP"
    type "chemical_entity"
    compound_type "metabolite"
    location "cytoplasm"
    compound_id "C05762"
    mass 285.188826168
    smiles "*SC(=O)CC(=O)CCCCCCCCCCCCC"
  ]
  node [
    id 28
    label "3hpalmACP"
    type "chemical_entity"
    compound_type "metabolite"
    location "cytoplasm"
    compound_id "C04633"
    mass 287.204476232
    smiles "*SC(=O)C[C@H](O)CCCCCCCCCCCCC"
  ]
  node [
    id 29
    label "m000010"
    type "chemical_reaction"
    domain "metabolism"
    module "Cell Envelope Biosynthesis"
  ]
  node [
    id 30
    label "3ocpalm9eACP"
    type "chemical_entity"
    compound_type "metabolite"
    location "cytoplasm"
  ]
  node [
    id 31
    label "3hcpalm9eACP"
    type "chemical_entity"
    compound_type "metabolite"
    location "cytoplasm"
  ]
  node [
    id 32
    label "m000011"
    type "chemical_reaction"
    domain "metabolism"
    module "Cell Envelope Biosynthesis"
  ]
  node [
    id 33
    label "3ooctdACP"
    type "chemical_entity"
    compound_type "metabolite"
    location "cytoplasm"
  ]
  node [
    id 34
    label "3hoctaACP"
    type "chemical_entity"
    compound_type "metabolite"
    location "cytoplasm"
    compound_id "C16220"
    mass 315.23577636
    smiles "*SC(=O)C[C@H](O)CCCCCCCCCCCCCCC"
  ]
  node [
    id 35
    label "m000012"
    type "chemical_reaction"
    domain "metabolism"
    module "Cell Envelope Biosynthesis"
  ]
  node [
    id 36
    label "3ocvac11eACP"
    type "chemical_entity"
    compound_type "metabolite"
    location "cytoplasm"
  ]
  node [
    id 37
    label "3hcvac11eACP"
    type "chemical_entity"
    compound_type "metabolite"
    location "cytoplasm"
  ]
  node [
    id 38
    label "m000013"
    type "chemical_reaction"
    domain "metabolism"
    module "Cell Envelope Biosynthesis"
  ]
  node [
    id 39
    label "actACP"
    type "chemical_entity"
    compound_type "metabolite"
    location "cytoplasm"
    compound_id "C05744"
    mass 117.0010254
    smiles "*SC(=O)CC(C)=O"
  ]
  node [
    id 40
    label "3haACP"
    type "chemical_entity"
    compound_type "metabolite"
    location "cytoplasm"
    compound_id "C01271"
    mass 103.993200368
    smiles "*SC(=O)C[C@@H](*)O"
  ]
  node [
    id 41
    label "m000014"
    type "chemical_reaction"
    domain "metabolism"
    module "Cell Envelope Biosynthesis"
  ]
  node [
    id 42
    label "3ohexACP"
    type "chemical_entity"
    compound_type "metabolite"
    location "cytoplasm"
    compound_id "C05746"
    mass 145.032325528
    smiles "*SC(=O)CC(=O)CCC"
  ]
  node [
    id 43
    label "3hhexACP"
    type "chemical_entity"
    compound_type "metabolite"
    location "cytoplasm"
    compound_id "C05747"
    mass 147.047975592
    smiles "*SC(=O)C[C@H](O)CCC"
  ]
  node [
    id 44
    label "m000015"
    type "chemical_reaction"
    domain "metabolism"
    module "Cell Envelope Biosynthesis"
  ]
  node [
    id 45
    label "3ooctACP"
    type "chemical_entity"
    compound_type "metabolite"
    location "cytoplasm"
    compound_id "C05750"
    mass 173.063625656
    smiles "*SC(=O)CC(=O)CCCCC"
  ]
  node [
    id 46
    label "3hoctACP"
    type "chemical_entity"
    compound_type "metabolite"
    location "cytoplasm"
    compound_id "C04620"
    mass 175.07927572
    smiles "*SC(=O)C[C@H](O)CCCCC"
  ]
  node [
    id 47
    label "m000016"
    type "chemical_reaction"
    domain "metabolism"
    module "Alanine and Aspartate Metabolism"
  ]
  node [
    id 48
    label "asp-L"
    type "chemical_entity"
    compound_type "metabolite"
    location "cytoplasm"
    compound_id "C00049"
    mass 133.037507704
    smiles "N[C@@H](CC(=O)O)C(=O)O"
  ]
  node [
    id 49
    label "oaa"
    type "chemical_entity"
    compound_type "metabolite"
    location "cytoplasm"
    compound_id "C00036"
    mass 132.005873228
    smiles "O=C(O)CC(=O)C(=O)O"
  ]
  node [
    id 50
    label "m000017"
    type "chemical_reaction"
    domain "metabolism"
    module "Cell Envelope Biosynthesis"
  ]
  node [
    id 51
    label "dtdp4d6dm"
    type "chemical_entity"
    compound_type "metabolite"
    location "cytoplasm"
    compound_id "C00688"
    mass 546.0651913279997
    smiles "Cc1cn([C@H]2C[C@H](O)[C@@H](COP(=O)(O)OP(=O)(O)O[C@H]3O[C@@H](C)C(=O)[C@@H](O)[C@H]3O)O2)c(=O)[nH]c1=O"
  ]
  node [
    id 52
    label "dtdprmn"
    type "chemical_entity"
    compound_type "metabolite"
    location "cytoplasm"
    compound_id "C03319"
    mass 548.0808413919998
    smiles "Cc1cn([C@H]2C[C@H](O)[C@@H](COP(=O)(O)OP(=O)(O)O[C@H]3O[C@@H](C)[C@H](O)[C@@H](O)[C@H]3O)O2)c(=O)[nH]c1=O"
  ]
  node [
    id 53
    label "m000018"
    type "chemical_reaction"
    domain "metabolism"
    module "Alanine and Aspartate Metabolism"
  ]
  node [
    id 54
    label "ala-D"
    type "chemical_entity"
    compound_type "metabolite"
    location "cytoplasm"
    compound_id "C00133"
    mass 89.047678464
    smiles "C[C@@H](N)C(=O)O"
  ]
  node [
    id 55
    label "fad"
    type "chemical_entity"
    compound_type "metabolite"
    location "cytoplasm"
    compound_id "C00016"
    mass 785.1571346159998
    smiles "Cc1cc2nc3c(=O)[nH]c(=O)nc-3n(C[C@H](O)[C@H](O)[C@H](O)COP(=O)(O)OP(=O)(O)OC[C@H]3O[C@@H](n4cnc5c(N)ncnc54)[C@H](O)[C@@H]3O)c2cc1C"
  ]
  node [
    id 56
    label "h2o"
    type "chemical_entity"
    compound_type "metabolite"
    location "cytoplasm"
    compound_id "C00001"
    mass 18.010564684
    smiles "O"
  ]
  node [
    id 57
    label "fadh2"
    type "chemical_entity"
    compound_type "metabolite"
    location "cytoplasm"
    compound_id "C01352"
    mass 787.1727846799997
    smiles "Cc1cc2c(cc1C)N(C[C@H](O)[C@H](O)[C@H](O)COP(=O)(O)OP(=O)(O)OC[C@H]1O[C@@H](n3cnc4c(N)ncnc43)[C@H](O)[C@@H]1O)c1[nH]c(=O)[nH]c(=O)c1N2"
  ]
  node [
    id 58
    label "nh4"
    type "chemical_entity"
    compound_type "metabolite"
    location "cytoplasm"
    compound_id "C00014"
    mass 17.026549096
    smiles "N"
  ]
  node [
    id 59
    label "m000019"
    type "chemical_reaction"
    domain "metabolism"
    module "Alanine and Aspartate Metabolism"
  ]
  node [
    id 60
    label "m000020"
    type "chemical_reaction"
    domain "metabolism"
    module "Cell Envelope Biosynthesis"
  ]
  node [
    id 61
    label "uaccg"
    type "chemical_entity"
    compound_type "metabolite"
    location "cytoplasm"
    compound_id "C04631"
    mass 677.0870489679999
    smiles "C=C(O[C@H]1[C@H](O)[C@@H](CO)O[C@H](OP(=O)(O)OP(=O)(O)OC[C@H]2O[C@@H](n3ccc(=O)[nH]c3=O)[C@H](O)[C@@H]2O)[C@@H]1NC(C)=O)C(=O)O"
  ]
  node [
    id 62
    label "uamr"
    type "chemical_entity"
    compound_type "metabolite"
    location "cytoplasm"
    compound_id "C01050"
    mass 679.1026990319998
    smiles "CC(=O)N[C@H]1[C@@H](OP(=O)(O)OP(=O)(O)OC[C@H]2O[C@@H](n3ccc(=O)[nH]c3=O)[C@H](O)[C@@H]2O)O[C@H](CO)[C@@H](O)[C@@H]1O[C@H](C)C(=O)O"
  ]
  node [
    id 63
    label "m000021"
    type "chemical_reaction"
    domain "metabolism"
    module "Alanine and Aspartate Metabolism"
  ]
  node [
    id 64
    label "asn-L"
    type "chemical_entity"
    compound_type "metabolite"
    location "cytoplasm"
    compound_id "C00152"
    mass 132.053492116
    smiles "NC(=O)C[C@H](N)C(=O)O"
  ]
  node [
    id 65
    label "m000022"
    type "chemical_reaction"
    domain "metabolism"
    module "Alanine and Aspartate Metabolism"
  ]
  node [
    id 66
    label "atp"
    type "chemical_entity"
    compound_type "metabolite"
    location "cytoplasm"
    compound_id "C00002"
    mass 506.9957454619998
    smiles "Nc1ncnc2c1ncn2[C@@H]1O[C@H](COP(=O)(O)OP(=O)(O)OP(=O)(O)O)[C@@H](O)[C@H]1O"
  ]
  node [
    id 67
    label "gln-L"
    type "chemical_entity"
    compound_type "metabolite"
    location "cytoplasm"
    compound_id "C00064"
    mass 146.06914218
    smiles "NC(=O)CC[C@H](N)C(=O)O"
  ]
  node [
    id 68
    label "amp"
    type "chemical_entity"
    compound_type "metabolite"
    location "cytoplasm"
    compound_id "C00020"
    mass 347.0630844179999
    smiles "Nc1ncnc2c1ncn2[C@@H]1O[C@H](COP(=O)(O)O)[C@@H](O)[C@H]1O"
  ]
  node [
    id 69
    label "ppi"
    type "chemical_entity"
    compound_type "metabolite"
    location "cytoplasm"
    compound_id "C00013"
    mass 177.94322572800002
    smiles "O=P(O)(O)OP(=O)(O)O"
  ]
  node [
    id 70
    label "m000023"
    type "chemical_reaction"
    domain "metabolism"
    module "Alanine and Aspartate Metabolism"
  ]
  node [
    id 71
    label "m000024"
    type "chemical_reaction"
    domain "metabolism"
    module "Alanine and Aspartate Metabolism"
  ]
  node [
    id 72
    label "fum"
    type "chemical_entity"
    compound_type "metabolite"
    location "cytoplasm"
    compound_id "C00122"
    mass 116.01095860800001
    smiles "O=C(O)/C=C/C(=O)O"
  ]
  node [
    id 73
    label "m000025"
    type "chemical_reaction"
    domain "metabolism"
    module "Alternate Carbon Metabolism"
  ]
  node [
    id 74
    label "14glucan"
    type "chemical_entity"
    compound_type "metabolite"
    location "cytoplasm"
  ]
  node [
    id 75
    label "malthx"
    type "chemical_entity"
    compound_type "metabolite"
    location "cytoplasm"
    compound_id "C01936"
    mass 990.3275052040002
    smiles "OC[C@H]1O[C@H](O[C@H]2[C@H](O)[C@@H](O)[C@@H](O[C@H]3[C@H](O)[C@@H](O)[C@@H](O[C@H]4[C@H](O)[C@@H](O)[C@@H](O[C@H]5[C@H](O)[C@@H](O)[C@@H](O[C@H]6[C@H](O)[C@@H](O)C(O)O[C@@H]6CO)O[C@@H]5CO)O[C@@H]4CO)O[C@@H]3CO)O[C@@H]2CO)[C@H](O)[C@@H](O)[C@@H]1O"
  ]
  node [
    id 76
    label "m000026"
    type "chemical_reaction"
    domain "metabolism"
    module "Alternate Carbon Metabolism"
  ]
  node [
    id 77
    label "23dappa"
    type "chemical_entity"
    compound_type "metabolite"
    location "cytoplasm"
    compound_id "C03401"
    mass 104.058577496
    smiles "NC[C@H](N)C(=O)O"
  ]
  node [
    id 78
    label "m000027"
    type "chemical_reaction"
    domain "metabolism"
    module "Alternate Carbon Metabolism"
  ]
  node [
    id 79
    label "23doguln"
    type "chemical_entity"
    compound_type "metabolite"
    location "cytoplasm"
    compound_id "C04575"
    mass 192.02700259600002
    smiles "O=C(O)C(=O)C(=O)[C@H](O)[C@@H](O)CO"
  ]
  node [
    id 80
    label "nadh"
    type "chemical_entity"
    compound_type "metabolite"
    location "cytoplasm"
    compound_id "C00004"
    mass 665.1247718679998
    smiles "NC(=O)C1=CN([C@@H]2O[C@H](COP(=O)(O)OP(=O)(O)OC[C@H]3O[C@@H](n4cnc5c(N)ncnc54)[C@H](O)[C@@H]3O)[C@@H](O)[C@H]2O)C=CC1"
  ]
  node [
    id 81
    label "3dhguln"
    type "chemical_entity"
    compound_type "metabolite"
    location "cytoplasm"
    compound_id "C00618"
    mass 194.04265266000002
    smiles "O=C(O)[C@@H](O)C(=O)[C@H](O)[C@@H](O)CO"
  ]
  node [
    id 82
    label "nad"
    type "chemical_entity"
    compound_type "metabolite"
    location "cytoplasm"
    compound_id "C00003"
    mass 664.1163982560897
    smiles "NC(=O)c1ccc[n+]([C@@H]2O[C@H](COP(=O)(O)OP(=O)(O)OC[C@H]3O[C@@H](n4cnc5c(N)ncnc54)[C@H](O)[C@@H]3O)[C@@H](O)[C@H]2O)c1"
  ]
  node [
    id 83
    label "m000028"
    type "chemical_reaction"
    domain "metabolism"
    module "Cell Envelope Biosynthesis"
  ]
  node [
    id 84
    label "udpg"
    type "chemical_entity"
    compound_type "metabolite"
    location "cytoplasm"
    compound_id "C00029"
    mass 566.0550205679998
    smiles "O=c1ccn([C@@H]2O[C@H](COP(=O)(O)OP(=O)(O)O[C@H]3O[C@H](CO)[C@@H](O)[C@H](O)[C@H]3O)[C@@H](O)[C@H]2O)c(=O)[nH]1"
  ]
  node [
    id 85
    label "udpglcur"
    type "chemical_entity"
    compound_type "metabolite"
    location "cytoplasm"
    compound_id "C00167"
    mass 580.0342851239999
    smiles "O=C(O)[C@H]1O[C@H](OP(=O)(O)OP(=O)(O)OC[C@H]2O[C@@H](n3ccc(=O)[nH]c3=O)[C@H](O)[C@@H]2O)[C@H](O)[C@@H](O)[C@@H]1O"
  ]
  node [
    id 86
    label "m000029"
    type "chemical_reaction"
    domain "metabolism"
    module "Alternate Carbon Metabolism"
  ]
  node [
    id 87
    label "25dkglcn"
    type "chemical_entity"
    compound_type "metabolite"
    location "cytoplasm"
    compound_id "C02780"
    mass 192.02700259600002
    smiles "O=C(O)C(=O)[C@@H](O)[C@H](O)C(=O)CO"
  ]
  node [
    id 88
    label "5dglcn"
    type "chemical_entity"
    compound_type "metabolite"
    location "cytoplasm"
    compound_id "C01062"
    mass 194.04265266000002
    smiles "O=C(CO)[C@@H](O)[C@H](O)[C@@H](O)C(=O)O"
  ]
  node [
    id 89
    label "m000030"
    type "chemical_reaction"
    domain "metabolism"
    module "Alternate Carbon Metabolism"
  ]
  node [
    id 90
    label "2dhguln"
    type "chemical_entity"
    compound_type "metabolite"
    location "cytoplasm"
  ]
  node [
    id 91
    label "m000031"
    type "chemical_reaction"
    domain "metabolism"
    module "Alternate Carbon Metabolism"
  ]
  node [
    id 92
    label "m000032"
    type "chemical_reaction"
    domain "metabolism"
    module "Alternate Carbon Metabolism"
  ]
  node [
    id 93
    label "2ddglcn"
    type "chemical_entity"
    compound_type "metabolite"
    location "cytoplasm"
    compound_id "C00204"
    mass 178.04773804
    smiles "O=C(O)C(=O)C[C@H](O)[C@H](O)CO"
  ]
  node [
    id 94
    label "2ddg6p"
    type "chemical_entity"
    compound_type "metabolite"
    location "cytoplasm"
    compound_id "C04442"
    mass 258.01406856200003
    smiles "O=C(O)C(=O)C[C@H](O)[C@H](O)COP(=O)(O)O"
  ]
  node [
    id 95
    label "adp"
    type "chemical_entity"
    compound_type "metabolite"
    location "cytoplasm"
    compound_id "C00008"
    mass 427.02941493999987
    smiles "Nc1ncnc2c1ncn2[C@@H]1O[C@H](COP(=O)(O)OP(=O)(O)O)[C@@H](O)[C@H]1O"
  ]
  node [
    id 96
    label "m000033"
    type "chemical_reaction"
    domain "metabolism"
    module "Alternate Carbon Metabolism"
  ]
  node [
    id 97
    label "2dh3dgal"
    type "chemical_entity"
    compound_type "metabolite"
    location "cytoplasm"
    compound_id "C01216"
    mass 178.04773804
    smiles "O=C(O)C(=O)C[C@@H](O)[C@H](O)CO"
  ]
  node [
    id 98
    label "2dh3dgal6p"
    type "chemical_entity"
    compound_type "metabolite"
    location "cytoplasm"
    compound_id "C01286"
    mass 258.01406856200003
    smiles "O=C(O)C(=O)C[C@@H](O)[C@H](O)COP(=O)(O)O"
  ]
  node [
    id 99
    label "m000034"
    type "chemical_reaction"
    domain "metabolism"
    module "Membrane Lipid Metabolism"
  ]
  node [
    id 100
    label "3hbcoa"
    type "chemical_entity"
    compound_type "metabolite"
    location "cytoplasm"
    compound_id "C01144"
    mass 853.151988394
    smiles "C[C@H](O)CC(=O)SCCNC(=O)CCNC(=O)[C@H](O)C(C)(C)COP(=O)(O)OP(=O)(O)OC[C@H]1O[C@@H](n2cnc3c(N)ncnc32)[C@H](O)[C@@H]1OP(=O)(O)O"
  ]
  node [
    id 101
    label "aacoa"
    type "chemical_entity"
    compound_type "metabolite"
    location "cytoplasm"
    compound_id "C00332"
    mass 851.13633833
    smiles "CC(=O)CC(=O)SCCNC(=O)CCNC(=O)[C@H](O)C(C)(C)COP(=O)(O)OP(=O)(O)OC[C@H]1O[C@@H](n2cnc3c(N)ncnc32)[C@H](O)[C@@H]1OP(=O)(O)O"
  ]
  node [
    id 102
    label "m000035"
    type "chemical_reaction"
    domain "metabolism"
    module "Membrane Lipid Metabolism"
  ]
  node [
    id 103
    label "3hhcoa"
    type "chemical_entity"
    compound_type "metabolite"
    location "cytoplasm"
    compound_id "C05268"
    mass 881.1832885219999
    smiles "CCC[C@H](O)CC(=O)SCCNC(=O)CCNC(=O)[C@H](O)C(C)(C)COP(=O)(O)OP(=O)(O)OC[C@H]1O[C@@H](n2cnc3c(N)ncnc32)[C@H](O)[C@@H]1OP(=O)(O)O"
  ]
  node [
    id 104
    label "3ohcoa"
    type "chemical_entity"
    compound_type "metabolite"
    location "cytoplasm"
    compound_id "C05269"
    mass 879.1676384579998
    smiles "CCCC(=O)CC(=O)SCCNC(=O)CCNC(=O)[C@H](O)C(C)(C)COP(=O)(O)OP(=O)(O)OC[C@H]1O[C@@H](n2cnc3c(N)ncnc32)[C@H](O)[C@@H]1OP(=O)(O)O"
  ]
  node [
    id 105
    label "m000036"
    type "chemical_reaction"
    domain "metabolism"
    module "Membrane Lipid Metabolism"
  ]
  node [
    id 106
    label "3hocoa"
    type "chemical_entity"
    compound_type "metabolite"
    location "cytoplasm"
    compound_id "C05266"
    mass 909.2145886499999
    smiles "CCCCC[C@H](O)CC(=O)SCCNC(=O)CCNC(=O)[C@H](O)C(C)(C)COP(=O)(O)OP(=O)(O)OC[C@H]1O[C@@H](n2cnc3c(N)ncnc32)[C@H](O)[C@@H]1OP(=O)(O)O"
  ]
  node [
    id 107
    label "3oocoa"
    type "chemical_entity"
    compound_type "metabolite"
    location "cytoplasm"
    compound_id "C05267"
    mass 907.1989385859998
    smiles "CCCCCC(=O)CC(=O)SCCNC(=O)CCNC(=O)[C@H](O)C(C)(C)COP(=O)(O)OP(=O)(O)OC[C@H]1O[C@@H](n2cnc3c(N)ncnc32)[C@H](O)[C@@H]1OP(=O)(O)O"
  ]
  node [
    id 108
    label "m000037"
    type "chemical_reaction"
    domain "metabolism"
    module "Membrane Lipid Metabolism"
  ]
  node [
    id 109
    label "3hdcoa"
    type "chemical_entity"
    compound_type "metabolite"
    location "cytoplasm"
    compound_id "C05264"
    mass 937.2458887779999
    smiles "CCCCCCC[C@H](O)CC(=O)SCCNC(=O)CCNC(=O)[C@H](O)C(C)(C)COP(=O)(O)OP(=O)(O)OC[C@H]1O[C@@H](n2cnc3c(N)ncnc32)[C@H](O)[C@@H]1OP(=O)(O)O"
  ]
  node [
    id 110
    label "3odcoa"
    type "chemical_entity"
    compound_type "metabolite"
    location "cytoplasm"
    compound_id "C05265"
    mass 935.2302387139998
    smiles "CCCCCCCC(=O)CC(=O)SCCNC(=O)CCNC(=O)[C@H](O)C(C)(C)COP(=O)(O)OP(=O)(O)OC[C@H]1O[C@@H](n2cnc3c(N)ncnc32)[C@H](O)[C@@H]1OP(=O)(O)O"
  ]
  node [
    id 111
    label "m000038"
    type "chemical_reaction"
    domain "metabolism"
    module "Membrane Lipid Metabolism"
  ]
  node [
    id 112
    label "3hddcoa"
    type "chemical_entity"
    compound_type "metabolite"
    location "cytoplasm"
    compound_id "C05262"
    mass 965.2771889059999
    smiles "CCCCCCCCC[C@H](O)CC(=O)SCCNC(=O)CCNC(=O)[C@H](O)C(C)(C)COP(=O)(O)OP(=O)(O)OC[C@H]1O[C@@H](n2cnc3c(N)ncnc32)[C@H](O)[C@@H]1OP(=O)(O)O"
  ]
  node [
    id 113
    label "3oddcoa"
    type "chemical_entity"
    compound_type "metabolite"
    location "cytoplasm"
    compound_id "C05263"
    mass 963.2615388419998
    smiles "CCCCCCCCCC(=O)CC(=O)SCCNC(=O)CCNC(=O)[C@H](O)C(C)(C)COP(=O)(O)OP(=O)(O)OC[C@H]1O[C@@H](n2cnc3c(N)ncnc32)[C@H](O)[C@@H]1OP(=O)(O)O"
  ]
  node [
    id 114
    label "m000039"
    type "chemical_reaction"
    domain "metabolism"
    module "Membrane Lipid Metabolism"
  ]
  node [
    id 115
    label "3htdcoa"
    type "chemical_entity"
    compound_type "metabolite"
    location "cytoplasm"
    compound_id "C05260"
    mass 993.308489034
    smiles "CCCCCCCCCCC[C@H](O)CC(=O)SCCNC(=O)CCNC(=O)[C@H](O)C(C)(C)COP(=O)(O)OP(=O)(O)OC[C@H]1O[C@@H](n2cnc3c(N)ncnc32)[C@H](O)[C@@H]1OP(=O)(O)O"
  ]
  node [
    id 116
    label "3otdcoa"
    type "chemical_entity"
    compound_type "metabolite"
    location "cytoplasm"
    compound_id "C05261"
    mass 991.2928389699998
    smiles "CCCCCCCCCCCC(=O)CC(=O)SCCNC(=O)CCNC(=O)[C@H](O)C(C)(C)COP(=O)(O)OP(=O)(O)OC[C@H]1O[C@@H](n2cnc3c(N)ncnc32)[C@H](O)[C@@H]1OP(=O)(O)O"
  ]
  node [
    id 117
    label "m000040"
    type "chemical_reaction"
    domain "metabolism"
    module "Membrane Lipid Metabolism"
  ]
  node [
    id 118
    label "3hhdcoa"
    type "chemical_entity"
    compound_type "metabolite"
    location "cytoplasm"
    compound_id "C05258"
    mass 1021.339789162
    smiles "CCCCCCCCCCCCC[C@H](O)CC(=O)SCCNC(=O)CCNC(=O)[C@H](O)C(C)(C)COP(=O)(O)OP(=O)(O)OC[C@H]1O[C@@H](n2cnc3c(N)ncnc32)[C@H](O)[C@@H]1OP(=O)(O)O"
  ]
  node [
    id 119
    label "3ohdcoa"
    type "chemical_entity"
    compound_type "metabolite"
    location "cytoplasm"
    compound_id "C05259"
    mass 1019.3241390979999
    smiles "CCCCCCCCCCCCCC(=O)CC(=O)SCCNC(=O)CCNC(=O)[C@H](O)C(C)(C)COP(=O)(O)OP(=O)(O)OC[C@H]1O[C@@H](n2cnc3c(N)ncnc32)[C@H](O)[C@@H]1OP(=O)(O)O"
  ]
  node [
    id 120
    label "m000041"
    type "chemical_reaction"
    domain "metabolism"
    module "Membrane Lipid Metabolism"
  ]
  node [
    id 121
    label "3hodcoa"
    type "chemical_entity"
    compound_type "metabolite"
    location "cytoplasm"
  ]
  node [
    id 122
    label "3oodcoa"
    type "chemical_entity"
    compound_type "metabolite"
    location "cytoplasm"
    compound_id "C05265"
    mass 935.2302387139998
    smiles "CCCCCCCC(=O)CC(=O)SCCNC(=O)CCNC(=O)[C@H](O)C(C)(C)COP(=O)(O)OP(=O)(O)OC[C@H]1O[C@@H](n2cnc3c(N)ncnc32)[C@H](O)[C@@H]1OP(=O)(O)O"
  ]
  node [
    id 123
    label "m000042"
    type "chemical_reaction"
    domain "metabolism"
    module "Alternate Carbon Metabolism"
  ]
  node [
    id 124
    label "g3p"
    type "chemical_entity"
    compound_type "metabolite"
    location "cytoplasm"
    compound_id "C00118"
    mass 169.998024574
    smiles "O=C[C@H](O)COP(=O)(O)O"
  ]
  node [
    id 125
    label "m000043"
    type "chemical_reaction"
    domain "metabolism"
    module "Alternate Carbon Metabolism"
  ]
  node [
    id 126
    label "2dhglcn"
    type "chemical_entity"
    compound_type "metabolite"
    location "cytoplasm"
    compound_id "C06473"
    mass 194.04265266000002
    smiles "O=C(O)C(=O)[C@@H](O)[C@H](O)[C@H](O)CO"
  ]
  node [
    id 127
    label "glcn"
    type "chemical_entity"
    compound_type "metabolite"
    location "cytoplasm"
    compound_id "C00257"
    mass 196.05830272400001
    smiles "O=C(O)[C@H](O)[C@@H](O)[C@H](O)[C@H](O)CO"
  ]
  node [
    id 128
    label "m000044"
    type "chemical_reaction"
    domain "metabolism"
    module "Alternate Carbon Metabolism"
  ]
  node [
    id 129
    label "m000045"
    type "chemical_reaction"
    domain "metabolism"
    module "Alternate Carbon Metabolism"
  ]
  node [
    id 130
    label "idon-L"
    type "chemical_entity"
    compound_type "metabolite"
    location "cytoplasm"
    compound_id "C00770"
    mass 196.05830272400001
    smiles "O=C(O)[C@H](O)[C@@H](O)[C@H](O)[C@@H](O)CO"
  ]
  node [
    id 131
    label "m000046"
    type "chemical_reaction"
    domain "metabolism"
    module "Alternate Carbon Metabolism"
  ]
  node [
    id 132
    label "m000047"
    type "chemical_reaction"
    domain "metabolism"
    module "Alternate Carbon Metabolism"
  ]
  node [
    id 133
    label "2dmmq8"
    type "chemical_entity"
    compound_type "metabolite"
    location "cytoplasm"
  ]
  node [
    id 134
    label "glyclt"
    type "chemical_entity"
    compound_type "metabolite"
    location "cytoplasm"
    compound_id "C00160"
    mass 76.016043988
    smiles "O=C(O)CO"
  ]
  node [
    id 135
    label "2dmmql8"
    type "chemical_entity"
    compound_type "metabolite"
    location "cytoplasm"
  ]
  node [
    id 136
    label "glx"
    type "chemical_entity"
    compound_type "metabolite"
    location "cytoplasm"
    compound_id "C00048"
    mass 74.00039392400001
    smiles "O=CC(=O)O"
  ]
  node [
    id 137
    label "m000048"
    type "chemical_reaction"
    domain "metabolism"
    module "Alternate Carbon Metabolism"
  ]
  node [
    id 138
    label "2dr1p"
    type "chemical_entity"
    compound_type "metabolite"
    location "cytoplasm"
    compound_id "C00672"
    mass 214.024239322
    smiles "O=P(O)(O)O[C@@H]1C[C@H](O)[C@@H](CO)O1"
  ]
  node [
    id 139
    label "2dr5p"
    type "chemical_entity"
    compound_type "metabolite"
    location "cytoplasm"
    compound_id "C00673"
    mass 214.02423932200003
    smiles "O=P(O)(O)OC[C@H]1OC(O)C[C@@H]1O"
  ]
  node [
    id 140
    label "m000049"
    type "chemical_reaction"
    domain "metabolism"
    module "Alternate Carbon Metabolism"
  ]
  node [
    id 141
    label "acald"
    type "chemical_entity"
    compound_type "metabolite"
    location "cytoplasm"
    compound_id "C00084"
    mass 44.026214748
    smiles "CC=O"
  ]
  node [
    id 142
    label "m000050"
    type "chemical_reaction"
    domain "metabolism"
    module "Alternate Carbon Metabolism"
  ]
  node [
    id 143
    label "2h3oppan"
    type "chemical_entity"
    compound_type "metabolite"
    location "cytoplasm"
    compound_id "C01146"
    mass 104.01095860800001
    smiles "O=CC(O)C(=O)O"
  ]
  node [
    id 144
    label "glyc-R"
    type "chemical_entity"
    compound_type "metabolite"
    location "cytoplasm"
    compound_id "C00258"
    mass 106.02660867200001
    smiles "O=C(O)[C@H](O)CO"
  ]
  node [
    id 145
    label "m000051"
    type "chemical_reaction"
    domain "metabolism"
    module "Alternate Carbon Metabolism"
  ]
  node [
    id 146
    label "2mcacn"
    type "chemical_entity"
    compound_type "metabolite"
    location "cytoplasm"
    compound_id "C04225"
    mass 188.032087976
    smiles "C/C(C(=O)O)=C(\CC(=O)O)C(=O)O"
  ]
  node [
    id 147
    label "micit"
    type "chemical_entity"
    compound_type "metabolite"
    location "cytoplasm"
    compound_id "C04593"
    mass 206.04265266000002
    smiles "C[C@](O)(C(=O)O)[C@H](CC(=O)O)C(=O)O"
  ]
  node [
    id 148
    label "m000052"
    type "chemical_reaction"
    domain "metabolism"
    module "Alternate Carbon Metabolism"
  ]
  node [
    id 149
    label "2mcit"
    type "chemical_entity"
    compound_type "metabolite"
    location "cytoplasm"
    compound_id "C02225"
    mass 206.04265266000002
    smiles "C[C@H](C(=O)O)[C@@](O)(CC(=O)O)C(=O)O"
  ]
  node [
    id 150
    label "m000053"
    type "chemical_reaction"
    domain "metabolism"
    module "Alternate Carbon Metabolism"
  ]
  node [
    id 151
    label "2obut"
    type "chemical_entity"
    compound_type "metabolite"
    location "cytoplasm"
    compound_id "C00109"
    mass 102.031694052
    smiles "CCC(=O)C(=O)O"
  ]
  node [
    id 152
    label "coa"
    type "chemical_entity"
    compound_type "metabolite"
    location "cytoplasm"
    compound_id "C00010"
    mass 767.1152089619999
    smiles "CC(C)(COP(=O)(O)OP(=O)(O)OC[C@H]1O[C@@H](n2cnc3c(N)ncnc32)[C@H](O)[C@@H]1OP(=O)(O)O)[C@@H](O)C(=O)NCCC(=O)NCCS"
  ]
  node [
    id 153
    label "for"
    type "chemical_entity"
    compound_type "metabolite"
    location "cytoplasm"
    compound_id "C00058"
    mass 46.005479304
    smiles "O=CO"
  ]
  node [
    id 154
    label "ppcoa"
    type "chemical_entity"
    compound_type "metabolite"
    location "cytoplasm"
    compound_id "C00100"
    mass 823.1414237099999
    smiles "CCC(=O)SCCNC(=O)CCNC(=O)[C@H](O)C(C)(C)COP(=O)(O)OP(=O)(O)OC[C@H]1O[C@@H](n2cnc3c(N)ncnc32)[C@H](O)[C@@H]1OP(=O)(O)O"
  ]
  node [
    id 155
    label "m000054"
    type "chemical_reaction"
    domain "metabolism"
    module "Alternate Carbon Metabolism"
  ]
  node [
    id 156
    label "2pglyc"
    type "chemical_entity"
    compound_type "metabolite"
    location "cytoplasm"
    compound_id "C00988"
    mass 155.98237451
    smiles "O=C(O)COP(=O)(O)O"
  ]
  node [
    id 157
    label "pi"
    type "chemical_entity"
    compound_type "metabolite"
    location "cytoplasm"
    compound_id "C00009"
    mass 97.97689520600001
    smiles "O=P(O)(O)O"
  ]
  node [
    id 158
    label "m000055"
    type "chemical_reaction"
    domain "metabolism"
    module "Alternate Carbon Metabolism"
  ]
  node [
    id 159
    label "3dhgulnp"
    type "chemical_entity"
    compound_type "metabolite"
    location "cytoplasm"
    compound_id "C14899"
    mass 274.00898318200007
    smiles "O=C(O)[C@@H](O)C(=O)[C@H](O)[C@@H](O)COP(=O)(O)O"
  ]
  node [
    id 160
    label "m000056"
    type "chemical_reaction"
    domain "metabolism"
    module "Alternate Carbon Metabolism"
  ]
  node [
    id 161
    label "co2"
    type "chemical_entity"
    compound_type "metabolite"
    location "cytoplasm"
    compound_id "C00011"
    mass 43.98982924
    smiles "O=C=O"
  ]
  node [
    id 162
    label "xu5p-L"
    type "chemical_entity"
    compound_type "metabolite"
    location "cytoplasm"
    compound_id "C03291"
    mass 230.019153942
    smiles "O=C(CO)[C@H](O)[C@@H](O)COP(=O)(O)O"
  ]
  node [
    id 163
    label "m000057"
    type "chemical_reaction"
    domain "metabolism"
    module "Alternate Carbon Metabolism"
  ]
  node [
    id 164
    label "3hcinnm"
    type "chemical_entity"
    compound_type "metabolite"
    location "cytoplasm"
    compound_id "C12621"
    mass 164.047344116
    smiles "O=C(O)/C=C/c1cccc(O)c1"
  ]
  node [
    id 165
    label "o2"
    type "chemical_entity"
    compound_type "metabolite"
    location "cytoplasm"
    compound_id "C00007"
    mass 31.98982924
    smiles "O=O"
  ]
  node [
    id 166
    label "dhcinnm"
    type "chemical_entity"
    compound_type "metabolite"
    location "cytoplasm"
    compound_id "C12623"
    mass 180.042258736
    smiles "O=C(O)/C=C/c1cccc(O)c1O"
  ]
  node [
    id 167
    label "m000058"
    type "chemical_reaction"
    domain "metabolism"
    module "Alternate Carbon Metabolism"
  ]
  node [
    id 168
    label "3hpppn"
    type "chemical_entity"
    compound_type "metabolite"
    location "cytoplasm"
    compound_id "C11457"
    mass 166.06299418
    smiles "O=C(O)CCc1cccc(O)c1"
  ]
  node [
    id 169
    label "dhpppn"
    type "chemical_entity"
    compound_type "metabolite"
    location "cytoplasm"
    compound_id "C04044"
    mass 182.0579088
    smiles "O=C(O)CCc1cccc(O)c1O"
  ]
  node [
    id 170
    label "m000059"
    type "chemical_reaction"
    domain "metabolism"
    module "Alternate Carbon Metabolism"
  ]
  node [
    id 171
    label "4h2opntn"
    type "chemical_entity"
    compound_type "metabolite"
    location "cytoplasm"
    compound_id "C03589"
    mass 132.042258736
    smiles "CC(O)CC(=O)C(=O)O"
  ]
  node [
    id 172
    label "m000060"
    type "chemical_reaction"
    domain "metabolism"
    module "Alternate Carbon Metabolism"
  ]
  node [
    id 173
    label "m000061"
    type "chemical_reaction"
    domain "metabolism"
    module "Alternate Carbon Metabolism"
  ]
  node [
    id 174
    label "m000062"
    type "chemical_reaction"
    domain "metabolism"
    module "Alternate Carbon Metabolism"
  ]
  node [
    id 175
    label "m000063"
    type "chemical_reaction"
    domain "metabolism"
    module "Alternate Carbon Metabolism"
  ]
  node [
    id 176
    label "5dh4dglc"
    type "chemical_entity"
    compound_type "metabolite"
    location "cytoplasm"
    compound_id "C00679"
    mass 192.02700259600002
    smiles "O=C(O)C(=O)C[C@H](O)[C@@H](O)C(=O)O"
  ]
  node [
    id 177
    label "m000064"
    type "chemical_reaction"
    domain "metabolism"
    module "Alternate Carbon Metabolism"
  ]
  node [
    id 178
    label "acac"
    type "chemical_entity"
    compound_type "metabolite"
    location "cytoplasm"
    compound_id "C00164"
    mass 102.031694052
    smiles "CC(=O)CC(=O)O"
  ]
  node [
    id 179
    label "accoa"
    type "chemical_entity"
    compound_type "metabolite"
    location "cytoplasm"
    compound_id "C00024"
    mass 809.125773646
    smiles "CC(=O)SCCNC(=O)CCNC(=O)[C@H](O)C(C)(C)COP(=O)(O)OP(=O)(O)OC[C@H]1O[C@@H](n2cnc3c(N)ncnc32)[C@H](O)[C@@H]1OP(=O)(O)O"
  ]
  node [
    id 180
    label "ac"
    type "chemical_entity"
    compound_type "metabolite"
    location "cytoplasm"
    compound_id "C00033"
    mass 60.021129368000004
    smiles "CC(=O)O"
  ]
  node [
    id 181
    label "m000065"
    type "chemical_reaction"
    domain "metabolism"
    module "Alternate Carbon Metabolism"
  ]
  node [
    id 182
    label "m000066"
    type "chemical_reaction"
    domain "metabolism"
    module "Alternate Carbon Metabolism"
  ]
  node [
    id 183
    label "m000067"
    type "chemical_reaction"
    domain "metabolism"
    module "Alternate Carbon Metabolism"
  ]
  node [
    id 184
    label "but"
    type "chemical_entity"
    compound_type "metabolite"
    location "cytoplasm"
  ]
  node [
    id 185
    label "btcoa"
    type "chemical_entity"
    compound_type "metabolite"
    location "cytoplasm"
    compound_id "C00136"
    mass 837.157073774
    smiles "CCCC(=O)SCCNC(=O)CCNC(=O)[C@H](O)C(C)(C)COP(=O)(O)OP(=O)(O)OC[C@H]1O[C@@H](n2cnc3c(N)ncnc32)[C@H](O)[C@@H]1OP(=O)(O)O"
  ]
  node [
    id 186
    label "m000068"
    type "chemical_reaction"
    domain "metabolism"
    module "Alternate Carbon Metabolism"
  ]
  node [
    id 187
    label "glc-D"
    type "chemical_entity"
    compound_type "metabolite"
    location "cytoplasm"
    compound_id "C00031"
    mass 180.063388104
    smiles "OC[C@H]1OC(O)[C@H](O)[C@@H](O)[C@@H]1O"
  ]
  node [
    id 188
    label "acglc-D"
    type "chemical_entity"
    compound_type "metabolite"
    location "cytoplasm"
    compound_id "C02655"
    mass 222.073952788
    smiles "CC(=O)OC[C@H]1O[C@@H](O)[C@H](O)[C@@H](O)[C@@H]1O"
  ]
  node [
    id 189
    label "m000069"
    type "chemical_reaction"
    domain "metabolism"
    module "Alternate Carbon Metabolism"
  ]
  node [
    id 190
    label "hxa"
    type "chemical_entity"
    compound_type "metabolite"
    location "cytoplasm"
    compound_id "C01585"
    mass 116.083729624
    smiles "CCCCCC(=O)O"
  ]
  node [
    id 191
    label "hxcoa"
    type "chemical_entity"
    compound_type "metabolite"
    location "cytoplasm"
  ]
  node [
    id 192
    label "m000070"
    type "chemical_reaction"
    domain "metabolism"
    module "Alternate Carbon Metabolism"
  ]
  node [
    id 193
    label "malt"
    type "chemical_entity"
    compound_type "metabolite"
    location "cytoplasm"
    compound_id "C00208"
    mass 342.11621152399994
    smiles "OC[C@H]1O[C@H](O[C@H]2[C@H](O)[C@@H](O)C(O)O[C@@H]2CO)[C@H](O)[C@@H](O)[C@@H]1O"
  ]
  node [
    id 194
    label "acmalt"
    type "chemical_entity"
    compound_type "metabolite"
    location "cytoplasm"
    compound_id "C02130"
    mass 384.1267762079999
    smiles "CC(=O)OC[C@H]1O[C@H](O[C@H]2[C@H](O)[C@@H](O)C(O)O[C@@H]2CO)[C@H](O)[C@@H](O)[C@@H]1O"
  ]
  node [
    id 195
    label "m000071"
    type "chemical_reaction"
    domain "metabolism"
    module "Alternate Carbon Metabolism"
  ]
  node [
    id 196
    label "acgam6p"
    type "chemical_entity"
    compound_type "metabolite"
    location "cytoplasm"
    compound_id "C00357"
    mass 301.056267722
    smiles "CC(=O)N[C@H]1C(O)O[C@H](COP(=O)(O)O)[C@@H](O)[C@@H]1O"
  ]
  node [
    id 197
    label "gam6p"
    type "chemical_entity"
    compound_type "metabolite"
    location "cytoplasm"
    compound_id "C00352"
    mass 259.04570303800006
    smiles "N[C@H]1C(O)O[C@H](COP(=O)(O)O)[C@@H](O)[C@@H]1O"
  ]
  node [
    id 198
    label "m000072"
    type "chemical_reaction"
    domain "metabolism"
    module "Alternate Carbon Metabolism"
  ]
  node [
    id 199
    label "acmana"
    type "chemical_entity"
    compound_type "metabolite"
    location "cytoplasm"
    compound_id "C00645"
    mass 221.0899372
    smiles "CC(=O)N[C@@H]1C(O)O[C@H](CO)[C@@H](O)[C@@H]1O"
  ]
  node [
    id 200
    label "acmanap"
    type "chemical_entity"
    compound_type "metabolite"
    location "cytoplasm"
    compound_id "C04257"
    mass 301.056267722
    smiles "CC(=O)N[C@@H]1C(O)O[C@H](COP(=O)(O)O)[C@@H](O)[C@@H]1O"
  ]
  node [
    id 201
    label "m000073"
    type "chemical_reaction"
    domain "metabolism"
    module "Alternate Carbon Metabolism"
  ]
  node [
    id 202
    label "m000074"
    type "chemical_reaction"
    domain "metabolism"
    module "Alternate Carbon Metabolism"
  ]
  node [
    id 203
    label "acmum6p"
    type "chemical_entity"
    compound_type "metabolite"
    location "cytoplasm"
    compound_id "C16698"
    mass 373.0773970899999
    smiles "CC(=O)N[C@H]1C(O)O[C@H](COP(=O)(O)O)[C@@H](O)[C@@H]1O[C@H](C)C(=O)O"
  ]
  node [
    id 204
    label "lac-D"
    type "chemical_entity"
    compound_type "metabolite"
    location "cytoplasm"
    compound_id "C00256"
    mass 90.031694052
    smiles "C[C@@H](O)C(=O)O"
  ]
  node [
    id 205
    label "m000075"
    type "chemical_reaction"
    domain "metabolism"
    module "Alternate Carbon Metabolism"
  ]
  node [
    id 206
    label "acnam"
    type "chemical_entity"
    compound_type "metabolite"
    location "cytoplasm"
    compound_id "C00270"
    mass 309.105981188
    smiles "CC(=O)N[C@H]1[C@H]([C@H](O)[C@H](O)CO)OC(O)(C(=O)O)C[C@@H]1O"
  ]
  node [
    id 207
    label "m000076"
    type "chemical_reaction"
    domain "metabolism"
    module "Inorganic Ion Transport and Metabolism"
  ]
  node [
    id 208
    label "fe2"
    type "chemical_entity"
    compound_type "metabolite"
    location "cytoplasm"
    compound_id "C14818"
    mass 55.93384034018
    smiles "[Fe+2]"
  ]
  node [
    id 209
    label "fe3"
    type "chemical_entity"
    compound_type "metabolite"
    location "cytoplasm"
    compound_id "C14819"
    mass 55.933291760269995
    smiles "[Fe+3]"
  ]
  node [
    id 210
    label "m000077"
    type "chemical_reaction"
    domain "metabolism"
    module "Alternate Carbon Metabolism"
  ]
  node [
    id 211
    label "adn"
    type "chemical_entity"
    compound_type "metabolite"
    location "cytoplasm"
    compound_id "C00212"
    mass 267.096753896
    smiles "Nc1ncnc2c1ncn2[C@@H]1O[C@H](CO)[C@@H](O)[C@H]1O"
  ]
  node [
    id 212
    label "ade"
    type "chemical_entity"
    compound_type "metabolite"
    location "cytoplasm"
    compound_id "C00147"
    mass 135.05449516
    smiles "Nc1ncnc2[nH]cnc12"
  ]
  node [
    id 213
    label "rib-D"
    type "chemical_entity"
    compound_type "metabolite"
    location "cytoplasm"
    compound_id "C00121"
    mass 150.05282342
    smiles "OC[C@H]1OC(O)[C@H](O)[C@@H]1O"
  ]
  node [
    id 214
    label "m000078"
    type "chemical_reaction"
    domain "metabolism"
    module "Alternate Carbon Metabolism"
  ]
  node [
    id 215
    label "ppap"
    type "chemical_entity"
    compound_type "metabolite"
    location "cytoplasm"
    compound_id "C02876"
    mass 154.003109954
    smiles "CCC(=O)OP(=O)(O)O"
  ]
  node [
    id 216
    label "ppa"
    type "chemical_entity"
    compound_type "metabolite"
    location "cytoplasm"
  ]
  node [
    id 217
    label "m000079"
    type "chemical_reaction"
    domain "metabolism"
    module "Alternate Carbon Metabolism"
  ]
  node [
    id 218
    label "taur"
    type "chemical_entity"
    compound_type "metabolite"
    location "cytoplasm"
    compound_id "C00245"
    mass 125.014664084
    smiles "NCCS(=O)(=O)O"
  ]
  node [
    id 219
    label "aacald"
    type "chemical_entity"
    compound_type "metabolite"
    location "cytoplasm"
    compound_id "C06735"
    mass 59.03711378
    smiles "NCC=O"
  ]
  node [
    id 220
    label "so3"
    type "chemical_entity"
    compound_type "metabolite"
    location "cytoplasm"
    compound_id "C00094"
    mass 81.97246492400001
    smiles "O=S(O)O"
  ]
  node [
    id 221
    label "succ"
    type "chemical_entity"
    compound_type "metabolite"
    location "cytoplasm"
    compound_id "C00042"
    mass 118.02660867200001
    smiles "O=C(O)CCC(=O)O"
  ]
  node [
    id 222
    label "m000080"
    type "chemical_reaction"
    domain "metabolism"
    module "Alternate Carbon Metabolism"
  ]
  node [
    id 223
    label "all6p"
    type "chemical_entity"
    compound_type "metabolite"
    location "cytoplasm"
    compound_id "C02962"
    mass 260.02971862600003
    smiles "O=P(O)(O)OC[C@H]1OC(O)[C@H](O)[C@H](O)[C@@H]1O"
  ]
  node [
    id 224
    label "allul6p"
    type "chemical_entity"
    compound_type "metabolite"
    location "cytoplasm"
    compound_id "C18096"
    mass 260.02971862600003
    smiles "O=P(O)(O)OC[C@H]1OC(O)(CO)[C@H](O)[C@@H]1O"
  ]
  node [
    id 225
    label "m000081"
    type "chemical_reaction"
    domain "metabolism"
    module "Alternate Carbon Metabolism"
  ]
  node [
    id 226
    label "all-D"
    type "chemical_entity"
    compound_type "metabolite"
    location "cytoplasm"
    compound_id "C01487"
    mass 180.063388104
    smiles "OC[C@H]1OC(O)[C@H](O)[C@H](O)[C@@H]1O"
  ]
  node [
    id 227
    label "m000082"
    type "chemical_reaction"
    domain "metabolism"
    module "Alternate Carbon Metabolism"
  ]
  node [
    id 228
    label "alltt"
    type "chemical_entity"
    compound_type "metabolite"
    location "cytoplasm"
    compound_id "C00499"
    mass 176.054554736
    smiles "NC(=O)NC(NC(N)=O)C(=O)O"
  ]
  node [
    id 229
    label "urdglyc"
    type "chemical_entity"
    compound_type "metabolite"
    location "cytoplasm"
    compound_id "C00603"
    mass 134.032756672
    smiles "NC(=O)N[C@@H](O)C(=O)O"
  ]
  node [
    id 230
    label "m000083"
    type "chemical_reaction"
    domain "metabolism"
    module "Alternate Carbon Metabolism"
  ]
  node [
    id 231
    label "f6p"
    type "chemical_entity"
    compound_type "metabolite"
    location "cytoplasm"
    compound_id "C05345"
    mass 260.02971862600003
    smiles "O=P(O)(O)OC[C@H]1O[C@](O)(CO)[C@@H](O)[C@@H]1O"
  ]
  node [
    id 232
    label "m000084"
    type "chemical_reaction"
    domain "metabolism"
    module "Alternate Carbon Metabolism"
  ]
  node [
    id 233
    label "altrn"
    type "chemical_entity"
    compound_type "metabolite"
    location "cytoplasm"
    compound_id "C00817"
    mass 196.05830272400001
    smiles "O=C(O)[C@@H](O)[C@H](O)[C@H](O)[C@H](O)CO"
  ]
  node [
    id 234
    label "tagur"
    type "chemical_entity"
    compound_type "metabolite"
    location "cytoplasm"
    compound_id "C00558"
    mass 194.04265266000002
    smiles "O=C(O)[C@H]1OC(O)(CO)[C@@H](O)[C@H]1O"
  ]
  node [
    id 235
    label "m000085"
    type "chemical_reaction"
    domain "metabolism"
    module "Alternate Carbon Metabolism"
  ]
  node [
    id 236
    label "m000086"
    type "chemical_reaction"
    domain "metabolism"
    module "Alternate Carbon Metabolism"
  ]
  node [
    id 237
    label "arab-L"
    type "chemical_entity"
    compound_type "metabolite"
    location "cytoplasm"
    compound_id "C11476"
    mass 150.05282342
    smiles "O=C[C@H](O)[C@@H](O)[C@@H](O)CO"
  ]
  node [
    id 238
    label "rbl-L"
    type "chemical_entity"
    compound_type "metabolite"
    location "cytoplasm"
    compound_id "C00508"
    mass 150.05282342
    smiles "OCC1(O)OC[C@H](O)[C@@H]1O"
  ]
  node [
    id 239
    label "m000087"
    type "chemical_reaction"
    domain "metabolism"
    module "Alternate Carbon Metabolism"
  ]
  node [
    id 240
    label "arbt6p"
    type "chemical_entity"
    compound_type "metabolite"
    location "cytoplasm"
    compound_id "C06187"
    mass 352.05593337400006
    smiles "O=P(O)(O)OC[C@H]1O[C@@H](Oc2ccc(O)cc2)[C@H](O)[C@@H](O)[C@@H]1O"
  ]
  node [
    id 241
    label "g6p"
    type "chemical_entity"
    compound_type "metabolite"
    location "cytoplasm"
    compound_id "C00092"
    mass 260.02971862600003
    smiles "O=P(O)(O)OC[C@H]1OC(O)[C@H](O)[C@@H](O)[C@@H]1O"
  ]
  node [
    id 242
    label "hqn"
    type "chemical_entity"
    compound_type "metabolite"
    location "cytoplasm"
    compound_id "C00530"
    mass 110.036779432
    smiles "Oc1ccc(O)cc1"
  ]
  node [
    id 243
    label "m000088"
    type "chemical_reaction"
    domain "metabolism"
    module "Alternate Carbon Metabolism"
  ]
  node [
    id 244
    label "ascb6p"
    type "chemical_entity"
    compound_type "metabolite"
    location "cytoplasm"
    compound_id "C16186"
    mass 255.99841849800004
    smiles "O=C1O[C@H](C(O)COP(=O)(O)O)C(O)=C1O"
  ]
  node [
    id 245
    label "m000089"
    type "chemical_reaction"
    domain "metabolism"
    module "Alternate Carbon Metabolism"
  ]
  node [
    id 246
    label "pac"
    type "chemical_entity"
    compound_type "metabolite"
    location "cytoplasm"
    compound_id "C00548"
    mass 136.052429496
    smiles "CC(=O)Oc1ccccc1"
  ]
  node [
    id 247
    label "phaccoa"
    type "chemical_entity"
    compound_type "metabolite"
    location "cytoplasm"
    compound_id "C00582"
    mass 885.157073774
    smiles "CC(C)(COP(=O)(O)OP(=O)(O)OC[C@H]1O[C@@H](n2cnc3c(N)ncnc32)[C@H](O)[C@@H]1OP(=O)(O)O)[C@@H](O)C(=O)NCCC(=O)NCCSC(=O)Cc1ccccc1"
  ]
  node [
    id 248
    label "m000090"
    type "chemical_reaction"
    domain "metabolism"
    module "Alternate Carbon Metabolism"
  ]
  node [
    id 249
    label "m000091"
    type "chemical_reaction"
    domain "metabolism"
    module "Alternate Carbon Metabolism"
  ]
  node [
    id 250
    label "f1p"
    type "chemical_entity"
    compound_type "metabolite"
    location "cytoplasm"
    compound_id "C01094"
    mass 260.02971862600003
    smiles "O=P(O)(O)OCC1(O)O[C@H](CO)[C@@H](O)[C@@H]1O"
  ]
  node [
    id 251
    label "fdp"
    type "chemical_entity"
    compound_type "metabolite"
    location "cytoplasm"
    compound_id "C00354"
    mass 339.99604914799994
    smiles "O=P(O)(O)OC[C@H]1OC(O)(COP(=O)(O)O)[C@@H](O)[C@@H]1O"
  ]
  node [
    id 252
    label "m000092"
    type "chemical_reaction"
    domain "metabolism"
    module "Alternate Carbon Metabolism"
  ]
  node [
    id 253
    label "fcl-L"
    type "chemical_entity"
    compound_type "metabolite"
    location "cytoplasm"
    compound_id "C01721"
    mass 164.068473484
    smiles "C[C@H](O)[C@@H](O)[C@@H](O)C(=O)CO"
  ]
  node [
    id 254
    label "fc1p"
    type "chemical_entity"
    compound_type "metabolite"
    location "cytoplasm"
    compound_id "C01099"
    mass 244.034804006
    smiles "C[C@H](O)[C@@H](O)[C@@H](O)C(=O)COP(=O)(O)O"
  ]
  node [
    id 255
    label "m000093"
    type "chemical_reaction"
    domain "metabolism"
    module "Alternate Carbon Metabolism"
  ]
  node [
    id 256
    label "fru"
    type "chemical_entity"
    compound_type "metabolite"
    location "cytoplasm"
    compound_id "C00095"
    mass 180.063388104
    smiles "OC[C@H]1OC(O)(CO)[C@@H](O)[C@@H]1O"
  ]
  node [
    id 257
    label "m000094"
    type "chemical_reaction"
    domain "metabolism"
    module "Alternate Carbon Metabolism"
  ]
  node [
    id 258
    label "frulys"
    type "chemical_entity"
    compound_type "metabolite"
    location "cytoplasm"
    compound_id "C16488"
    mass 308.158351108
    smiles "N[C@@H](CCCCNCC(=O)[C@@H](O)[C@H](O)[C@H](O)CO)C(=O)O"
  ]
  node [
    id 259
    label "frulysp"
    type "chemical_entity"
    compound_type "metabolite"
    location "cytoplasm"
  ]
  node [
    id 260
    label "m000095"
    type "chemical_reaction"
    domain "metabolism"
    module "Alternate Carbon Metabolism"
  ]
  node [
    id 261
    label "gal"
    type "chemical_entity"
    compound_type "metabolite"
    location "cytoplasm"
    compound_id "C00124"
    mass 180.063388104
    smiles "OC[C@H]1OC(O)[C@H](O)[C@@H](O)[C@H]1O"
  ]
  node [
    id 262
    label "gal1p"
    type "chemical_entity"
    compound_type "metabolite"
    location "cytoplasm"
    compound_id "C00446"
    mass 260.02971862600003
    smiles "O=P(O)(O)O[C@H]1O[C@H](CO)[C@H](O)[C@H](O)[C@H]1O"
  ]
  node [
    id 263
    label "m000096"
    type "chemical_reaction"
    domain "metabolism"
    module "Alternate Carbon Metabolism"
  ]
  node [
    id 264
    label "6pgc"
    type "chemical_entity"
    compound_type "metabolite"
    location "cytoplasm"
    compound_id "C00345"
    mass 276.02463324600006
    smiles "O=C(O)[C@H](O)[C@@H](O)[C@H](O)[C@H](O)COP(=O)(O)O"
  ]
  node [
    id 265
    label "m000097"
    type "chemical_reaction"
    domain "metabolism"
    module "Alternate Carbon Metabolism"
  ]
  node [
    id 266
    label "ptrc"
    type "chemical_entity"
    compound_type "metabolite"
    location "cytoplasm"
    compound_id "C00134"
    mass 88.10004838399999
    smiles "NCCCCN"
  ]
  node [
    id 267
    label "ggptrc"
    type "chemical_entity"
    compound_type "metabolite"
    location "cytoplasm"
  ]
  node [
    id 268
    label "m000098"
    type "chemical_reaction"
    domain "metabolism"
    module "Alternate Carbon Metabolism"
  ]
  node [
    id 269
    label "glyc"
    type "chemical_entity"
    compound_type "metabolite"
    location "cytoplasm"
    compound_id "C00116"
    mass 92.047344116
    smiles "OCC(O)CO"
  ]
  node [
    id 270
    label "glyc3p"
    type "chemical_entity"
    compound_type "metabolite"
    location "cytoplasm"
    compound_id "C00093"
    mass 172.013674638
    smiles "O=P(O)(O)OC[C@H](O)CO"
  ]
  node [
    id 271
    label "m000099"
    type "chemical_reaction"
    domain "metabolism"
    module "Alternate Carbon Metabolism"
  ]
  node [
    id 272
    label "man"
    type "chemical_entity"
    compound_type "metabolite"
    location "cytoplasm"
    compound_id "C00159"
    mass 180.063388104
    smiles "OC[C@H]1OC(O)[C@@H](O)[C@@H](O)[C@@H]1O"
  ]
  node [
    id 273
    label "man6p"
    type "chemical_entity"
    compound_type "metabolite"
    location "cytoplasm"
    compound_id "C00275"
    mass 260.02971862600003
    smiles "O=P(O)(O)OC[C@H]1OC(O)[C@@H](O)[C@@H](O)[C@@H]1O"
  ]
  node [
    id 274
    label "m000100"
    type "chemical_reaction"
    domain "metabolism"
    module "Alternate Carbon Metabolism"
  ]
  node [
    id 275
    label "r15bp"
    type "chemical_entity"
    compound_type "metabolite"
    location "cytoplasm"
    compound_id "C01151"
    mass 309.9854844639999
    smiles "O=P(O)(O)OC[C@H]1O[C@H](OP(=O)(O)O)[C@H](O)[C@@H]1O"
  ]
  node [
    id 276
    label "prpp"
    type "chemical_entity"
    compound_type "metabolite"
    location "cytoplasm"
    compound_id "C00119"
    mass 389.9518149859999
    smiles "O=P(O)(O)OC[C@H]1O[C@H](OP(=O)(O)OP(=O)(O)O)[C@H](O)[C@@H]1O"
  ]
  node [
    id 277
    label "m000101"
    type "chemical_reaction"
    domain "metabolism"
    module "Alternate Carbon Metabolism"
  ]
  node [
    id 278
    label "r1p"
    type "chemical_entity"
    compound_type "metabolite"
    location "cytoplasm"
    compound_id "C00620"
    mass 230.019153942
    smiles "O=P(O)(O)O[C@H]1O[C@H](CO)[C@@H](O)[C@H]1O"
  ]
  node [
    id 279
    label "m000102"
    type "chemical_reaction"
    domain "metabolism"
    module "Alternate Carbon Metabolism"
  ]
  node [
    id 280
    label "ru5p-L"
    type "chemical_entity"
    compound_type "metabolite"
    location "cytoplasm"
    compound_id "C01101"
    mass 230.019153942
    smiles "O=C(CO)[C@@H](O)[C@@H](O)COP(=O)(O)O"
  ]
  node [
    id 281
    label "m000103"
    type "chemical_reaction"
    domain "metabolism"
    module "Cell Envelope Biosynthesis"
  ]
  node [
    id 282
    label "tdec2eACP"
    type "chemical_entity"
    compound_type "metabolite"
    location "cytoplasm"
    compound_id "C05754"
    mass 185.100011164
    smiles "*SC(=O)/C=C/CCCCCCC"
  ]
  node [
    id 283
    label "dcaACP"
    type "chemical_entity"
    compound_type "metabolite"
    location "cytoplasm"
  ]
  node [
    id 284
    label "m000104"
    type "chemical_reaction"
    domain "metabolism"
    module "Cell Envelope Biosynthesis"
  ]
  node [
    id 285
    label "tddec2eACP"
    type "chemical_entity"
    compound_type "metabolite"
    location "cytoplasm"
    compound_id "C05758"
    mass 213.131311292
    smiles "*SC(=O)/C=C/CCCCCCCCC"
  ]
  node [
    id 286
    label "ddcaACP"
    type "chemical_entity"
    compound_type "metabolite"
    location "cytoplasm"
  ]
  node [
    id 287
    label "m000105"
    type "chemical_reaction"
    domain "metabolism"
    module "Cell Envelope Biosynthesis"
  ]
  node [
    id 288
    label "t3c5ddeceACP"
    type "chemical_entity"
    compound_type "metabolite"
    location "cytoplasm"
  ]
  node [
    id 289
    label "cddec5eACP"
    type "chemical_entity"
    compound_type "metabolite"
    location "cytoplasm"
  ]
  node [
    id 290
    label "m000106"
    type "chemical_reaction"
    domain "metabolism"
    module "Cell Envelope Biosynthesis"
  ]
  node [
    id 291
    label "tmrs2eACP"
    type "chemical_entity"
    compound_type "metabolite"
    location "cytoplasm"
    compound_id "C05760"
    mass 241.16261142
    smiles "*SC(=O)/C=C/CCCCCCCCCCC"
  ]
  node [
    id 292
    label "myrsACP"
    type "chemical_entity"
    compound_type "metabolite"
    location "cytoplasm"
  ]
  node [
    id 293
    label "m000107"
    type "chemical_reaction"
    domain "metabolism"
    module "Cell Envelope Biosynthesis"
  ]
  node [
    id 294
    label "t3c7mrseACP"
    type "chemical_entity"
    compound_type "metabolite"
    location "cytoplasm"
  ]
  node [
    id 295
    label "tdeACP"
    type "chemical_entity"
    compound_type "metabolite"
    location "cytoplasm"
  ]
  node [
    id 296
    label "m000108"
    type "chemical_reaction"
    domain "metabolism"
    module "Cell Envelope Biosynthesis"
  ]
  node [
    id 297
    label "tpalm2eACP"
    type "chemical_entity"
    compound_type "metabolite"
    location "cytoplasm"
    compound_id "C05763"
    mass 269.193911548
    smiles "*SC(=O)/C=C/CCCCCCCCCCCCC"
  ]
  node [
    id 298
    label "palmACP"
    type "chemical_entity"
    compound_type "metabolite"
    location "cytoplasm"
  ]
  node [
    id 299
    label "m000109"
    type "chemical_reaction"
    domain "metabolism"
    module "Cell Envelope Biosynthesis"
  ]
  node [
    id 300
    label "t3c9palmeACP"
    type "chemical_entity"
    compound_type "metabolite"
    location "cytoplasm"
  ]
  node [
    id 301
    label "hdeACP"
    type "chemical_entity"
    compound_type "metabolite"
    location "cytoplasm"
  ]
  node [
    id 302
    label "m000110"
    type "chemical_reaction"
    domain "metabolism"
    module "Cell Envelope Biosynthesis"
  ]
  node [
    id 303
    label "toctd2eACP"
    type "chemical_entity"
    compound_type "metabolite"
    location "cytoplasm"
    compound_id "C16221"
    mass 297.225211676
    smiles "*SC(=O)/C=C/CCCCCCCCCCCCCCC"
  ]
  node [
    id 304
    label "ocdcaACP"
    type "chemical_entity"
    compound_type "metabolite"
    location "cytoplasm"
  ]
  node [
    id 305
    label "m000111"
    type "chemical_reaction"
    domain "metabolism"
    module "Cell Envelope Biosynthesis"
  ]
  node [
    id 306
    label "t3c11vaceACP"
    type "chemical_entity"
    compound_type "metabolite"
    location "cytoplasm"
  ]
  node [
    id 307
    label "octeACP"
    type "chemical_entity"
    compound_type "metabolite"
    location "cytoplasm"
  ]
  node [
    id 308
    label "m000112"
    type "chemical_reaction"
    domain "metabolism"
    module "Cell Envelope Biosynthesis"
  ]
  node [
    id 309
    label "but2eACP"
    type "chemical_entity"
    compound_type "metabolite"
    location "cytoplasm"
    compound_id "C04246"
    mass 101.00611078
    smiles "*SC(=O)/C=C/C"
  ]
  node [
    id 310
    label "butACP"
    type "chemical_entity"
    compound_type "metabolite"
    location "cytoplasm"
  ]
  node [
    id 311
    label "m000113"
    type "chemical_reaction"
    domain "metabolism"
    module "Cell Envelope Biosynthesis"
  ]
  node [
    id 312
    label "thex2eACP"
    type "chemical_entity"
    compound_type "metabolite"
    location "cytoplasm"
    compound_id "C05748"
    mass 129.037410908
    smiles "*SC(=O)/C=C/CCC"
  ]
  node [
    id 313
    label "hexACP"
    type "chemical_entity"
    compound_type "metabolite"
    location "cytoplasm"
  ]
  node [
    id 314
    label "m000114"
    type "chemical_reaction"
    domain "metabolism"
    module "Cell Envelope Biosynthesis"
  ]
  node [
    id 315
    label "toct2eACP"
    type "chemical_entity"
    compound_type "metabolite"
    location "cytoplasm"
    compound_id "C05751"
    mass 157.068711036
    smiles "*SC(=O)/C=C/CCCCC"
  ]
  node [
    id 316
    label "ocACP"
    type "chemical_entity"
    compound_type "metabolite"
    location "cytoplasm"
  ]
  node [
    id 317
    label "m000115"
    type "chemical_reaction"
    domain "metabolism"
    module "Alternate Carbon Metabolism"
  ]
  node [
    id 318
    label "r5p"
    type "chemical_entity"
    compound_type "metabolite"
    location "cytoplasm"
    compound_id "C03736"
    mass 230.01915394200003
    smiles "O=P(O)(O)OC[C@H]1O[C@H](O)[C@H](O)[C@@H]1O"
  ]
  node [
    id 319
    label "m000116"
    type "chemical_reaction"
    domain "metabolism"
    module "Alternate Carbon Metabolism"
  ]
  node [
    id 320
    label "rml"
    type "chemical_entity"
    compound_type "metabolite"
    location "cytoplasm"
    compound_id "C00861"
    mass 164.068473484
    smiles "C[C@H](O)[C@H](O)[C@@H](O)C(=O)CO"
  ]
  node [
    id 321
    label "rml1p"
    type "chemical_entity"
    compound_type "metabolite"
    location "cytoplasm"
    compound_id "C01131"
    mass 244.034804006
    smiles "C[C@H](O)[C@H](O)[C@@H](O)C(=O)COP(=O)(O)O"
  ]
  node [
    id 322
    label "m000117"
    type "chemical_reaction"
    domain "metabolism"
    module "Alternate Carbon Metabolism"
  ]
  node [
    id 323
    label "tag6p-D"
    type "chemical_entity"
    compound_type "metabolite"
    location "cytoplasm"
    compound_id "C01097"
    mass 260.02971862600003
    smiles "O=P(O)(O)OC[C@H]1OC(O)(CO)[C@@H](O)[C@H]1O"
  ]
  node [
    id 324
    label "tagdp-D"
    type "chemical_entity"
    compound_type "metabolite"
    location "cytoplasm"
    compound_id "C03785"
    mass 339.99604914799994
    smiles "O=P(O)(O)OC[C@H]1OC(O)(COP(=O)(O)O)[C@@H](O)[C@H]1O"
  ]
  node [
    id 325
    label "m000118"
    type "chemical_reaction"
    domain "metabolism"
    module "Cell Envelope Biosynthesis"
  ]
  node [
    id 326
    label "m000119"
    type "chemical_reaction"
    domain "metabolism"
    module "Cell Envelope Biosynthesis"
  ]
  node [
    id 327
    label "m000120"
    type "chemical_reaction"
    domain "metabolism"
    module "Cell Envelope Biosynthesis"
  ]
  node [
    id 328
    label "m000121"
    type "chemical_reaction"
    domain "metabolism"
    module "Cell Envelope Biosynthesis"
  ]
  node [
    id 329
    label "m000122"
    type "chemical_reaction"
    domain "metabolism"
    module "Cell Envelope Biosynthesis"
  ]
  node [
    id 330
    label "m000123"
    type "chemical_reaction"
    domain "metabolism"
    module "Cell Envelope Biosynthesis"
  ]
  node [
    id 331
    label "m000124"
    type "chemical_reaction"
    domain "metabolism"
    module "Cell Envelope Biosynthesis"
  ]
  node [
    id 332
    label "m000125"
    type "chemical_reaction"
    domain "metabolism"
    module "Cell Envelope Biosynthesis"
  ]
  node [
    id 333
    label "m000126"
    type "chemical_reaction"
    domain "metabolism"
    module "Cell Envelope Biosynthesis"
  ]
  node [
    id 334
    label "m000127"
    type "chemical_reaction"
    domain "metabolism"
    module "Cell Envelope Biosynthesis"
  ]
  node [
    id 335
    label "m000128"
    type "chemical_reaction"
    domain "metabolism"
    module "Cell Envelope Biosynthesis"
  ]
  node [
    id 336
    label "m000129"
    type "chemical_reaction"
    domain "metabolism"
    module "Cell Envelope Biosynthesis"
  ]
  node [
    id 337
    label "m000130"
    type "chemical_reaction"
    domain "metabolism"
    module "Alternate Carbon Metabolism"
  ]
  node [
    id 338
    label "xylu-D"
    type "chemical_entity"
    compound_type "metabolite"
    location "cytoplasm"
    compound_id "C00310"
    mass 150.05282342
    smiles "OCC1(O)OC[C@@H](O)[C@@H]1O"
  ]
  node [
    id 339
    label "xu5p-D"
    type "chemical_entity"
    compound_type "metabolite"
    location "cytoplasm"
    compound_id "C00231"
    mass 230.019153942
    smiles "O=C(CO)[C@@H](O)[C@H](O)COP(=O)(O)O"
  ]
  node [
    id 340
    label "m000131"
    type "chemical_reaction"
    domain "metabolism"
    module "Alternate Carbon Metabolism"
  ]
  node [
    id 341
    label "xylu-L"
    type "chemical_entity"
    compound_type "metabolite"
    location "cytoplasm"
    compound_id "C00312"
    mass 150.05282342
    smiles "OCC1(O)OC[C@H](O)[C@H]1O"
  ]
  node [
    id 342
    label "m000132"
    type "chemical_reaction"
    domain "metabolism"
    module "Alternate Carbon Metabolism"
  ]
  node [
    id 343
    label "btal"
    type "chemical_entity"
    compound_type "metabolite"
    location "cytoplasm"
    compound_id "C01412"
    mass 72.057514876
    smiles "CCCC=O"
  ]
  node [
    id 344
    label "m000133"
    type "chemical_reaction"
    domain "metabolism"
    module "Alternate Carbon Metabolism"
  ]
  node [
    id 345
    label "cechddd"
    type "chemical_entity"
    compound_type "metabolite"
    location "cytoplasm"
  ]
  node [
    id 346
    label "m000134"
    type "chemical_reaction"
    domain "metabolism"
    module "Alternate Carbon Metabolism"
  ]
  node [
    id 347
    label "cenchddd"
    type "chemical_entity"
    compound_type "metabolite"
    location "cytoplasm"
    compound_id "C12622"
    mass 182.0579088
    smiles "O=C(O)/C=C/C1=CC=C[C@H](O)[C@@H]1O"
  ]
  node [
    id 348
    label "m000135"
    type "chemical_reaction"
    domain "metabolism"
    module "Alternate Carbon Metabolism"
  ]
  node [
    id 349
    label "cinnm"
    type "chemical_entity"
    compound_type "metabolite"
    location "cytoplasm"
    compound_id "C00423"
    mass 148.052429496
    smiles "O=C(O)/C=C/c1ccccc1"
  ]
  node [
    id 350
    label "m000136"
    type "chemical_reaction"
    domain "metabolism"
    module "Alternate Carbon Metabolism"
  ]
  node [
    id 351
    label "cytd"
    type "chemical_entity"
    compound_type "metabolite"
    location "cytoplasm"
    compound_id "C00475"
    mass 243.085520516
    smiles "Nc1ccn([C@@H]2O[C@H](CO)[C@@H](O)[C@H]2O)c(=O)n1"
  ]
  node [
    id 352
    label "csn"
    type "chemical_entity"
    compound_type "metabolite"
    location "cytoplasm"
    compound_id "C00380"
    mass 111.04326178
    smiles "Nc1cc[nH]c(=O)n1"
  ]
  node [
    id 353
    label "m000137"
    type "chemical_reaction"
    domain "metabolism"
    module "Alternate Carbon Metabolism"
  ]
  node [
    id 354
    label "dha"
    type "chemical_entity"
    compound_type "metabolite"
    location "cytoplasm"
    compound_id "C00184"
    mass 90.031694052
    smiles "O=C(CO)CO"
  ]
  node [
    id 355
    label "pep"
    type "chemical_entity"
    compound_type "metabolite"
    location "cytoplasm"
    compound_id "C00074"
    mass 167.98237451
    smiles "C=C(OP(=O)(O)O)C(=O)O"
  ]
  node [
    id 356
    label "dhap"
    type "chemical_entity"
    compound_type "metabolite"
    location "cytoplasm"
    compound_id "C00111"
    mass 169.998024574
    smiles "O=C(CO)COP(=O)(O)O"
  ]
  node [
    id 357
    label "m000138"
    type "chemical_reaction"
    domain "metabolism"
    module "Membrane Lipid Metabolism"
  ]
  node [
    id 358
    label "b2coa"
    type "chemical_entity"
    compound_type "metabolite"
    location "cytoplasm"
    compound_id "C00877"
    mass 835.1414237099999
    smiles "C/C=C/C(=O)SCCNC(=O)CCNC(=O)[C@H](O)C(C)(C)COP(=O)(O)OP(=O)(O)OC[C@H]1O[C@@H](n2cnc3c(N)ncnc32)[C@H](O)[C@@H]1OP(=O)(O)O"
  ]
  node [
    id 359
    label "m000139"
    type "chemical_reaction"
    domain "metabolism"
    module "Membrane Lipid Metabolism"
  ]
  node [
    id 360
    label "hx2coa"
    type "chemical_entity"
    compound_type "metabolite"
    location "cytoplasm"
    compound_id "C05271"
    mass 863.1727238379998
    smiles "CCC/C=C/C(=O)SCCNC(=O)CCNC(=O)[C@H](O)C(C)(C)COP(=O)(O)OP(=O)(O)OC[C@H]1O[C@@H](n2cnc3c(N)ncnc32)[C@H](O)[C@@H]1OP(=O)(O)O"
  ]
  node [
    id 361
    label "m000140"
    type "chemical_reaction"
    domain "metabolism"
    module "Membrane Lipid Metabolism"
  ]
  node [
    id 362
    label "occoa"
    type "chemical_entity"
    compound_type "metabolite"
    location "cytoplasm"
    compound_id "C01944"
    mass 893.21967403
    smiles "CCCCCCCC(=O)SCCNC(=O)CCNC(=O)[C@H](O)C(C)(C)COP(=O)(O)OP(=O)(O)OC[C@H]1O[C@@H](n2cnc3c(N)ncnc32)[C@H](O)[C@@H]1OP(=O)(O)O"
  ]
  node [
    id 363
    label "oc2coa"
    type "chemical_entity"
    compound_type "metabolite"
    location "cytoplasm"
    compound_id "C05276"
    mass 891.2040239659998
    smiles "CCCCC/C=C/C(=O)SCCNC(=O)CCNC(=O)[C@H](O)C(C)(C)COP(=O)(O)OP(=O)(O)OC[C@H]1O[C@@H](n2cnc3c(N)ncnc32)[C@H](O)[C@@H]1OP(=O)(O)O"
  ]
  node [
    id 364
    label "m000141"
    type "chemical_reaction"
    domain "metabolism"
    module "Membrane Lipid Metabolism"
  ]
  node [
    id 365
    label "dcacoa"
    type "chemical_entity"
    compound_type "metabolite"
    location "cytoplasm"
  ]
  node [
    id 366
    label "dc2coa"
    type "chemical_entity"
    compound_type "metabolite"
    location "cytoplasm"
    compound_id "C05275"
    mass 919.2353240939998
    smiles "CCCCCCC/C=C/C(=O)SCCNC(=O)CCNC(=O)[C@H](O)C(C)(C)COP(=O)(O)OP(=O)(O)OC[C@H]1O[C@@H](n2cnc3c(N)ncnc32)[C@H](O)[C@@H]1OP(=O)(O)O"
  ]
  node [
    id 367
    label "m000142"
    type "chemical_reaction"
    domain "metabolism"
    module "Membrane Lipid Metabolism"
  ]
  node [
    id 368
    label "ddcacoa"
    type "chemical_entity"
    compound_type "metabolite"
    location "cytoplasm"
    compound_id "C01832"
    mass 949.282274286
    smiles "CCCCCCCCCCCC(=O)SCCNC(=O)CCNC(=O)[C@H](O)C(C)(C)COP(=O)(O)OP(=O)(O)OC[C@H]1O[C@@H](n2cnc3c(N)ncnc32)[C@H](O)[C@@H]1OP(=O)(O)O"
  ]
  node [
    id 369
    label "dd2coa"
    type "chemical_entity"
    compound_type "metabolite"
    location "cytoplasm"
    compound_id "C03221"
    mass 947.2666242219999
    smiles "CCCCCCCCC/C=C/C(=O)SCCNC(=O)CCNC(=O)[C@H](O)C(C)(C)COP(=O)(O)OP(=O)(O)OC[C@H]1O[C@@H](n2cnc3c(N)ncnc32)[C@H](O)[C@@H]1OP(=O)(O)O"
  ]
  node [
    id 370
    label "m000143"
    type "chemical_reaction"
    domain "metabolism"
    module "Membrane Lipid Metabolism"
  ]
  node [
    id 371
    label "tdcoa"
    type "chemical_entity"
    compound_type "metabolite"
    location "cytoplasm"
    compound_id "C02593"
    mass 977.313574414
    smiles "CCCCCCCCCCCCCC(=O)SCCNC(=O)CCNC(=O)[C@H](O)C(C)(C)COP(=O)(O)OP(=O)(O)OC[C@H]1O[C@@H](n2cnc3c(N)ncnc32)[C@H](O)[C@@H]1OP(=O)(O)O"
  ]
  node [
    id 372
    label "td2coa"
    type "chemical_entity"
    compound_type "metabolite"
    location "cytoplasm"
    compound_id "C05273"
    mass 975.2979243499998
    smiles "CCCCCCCCCCC/C=C/C(=O)SCCNC(=O)CCNC(=O)[C@H](O)C(C)(C)COP(=O)(O)OP(=O)(O)OC[C@H]1O[C@@H](n2cnc3c(N)ncnc32)[C@H](O)[C@@H]1OP(=O)(O)O"
  ]
  node [
    id 373
    label "m000144"
    type "chemical_reaction"
    domain "metabolism"
    module "Membrane Lipid Metabolism"
  ]
  node [
    id 374
    label "pmtcoa"
    type "chemical_entity"
    compound_type "metabolite"
    location "cytoplasm"
    compound_id "C00154"
    mass 1005.344874542
    smiles "CCCCCCCCCCCCCCCC(=O)SCCNC(=O)CCNC(=O)[C@H](O)C(C)(C)COP(=O)(O)OP(=O)(O)OC[C@H]1O[C@@H](n2cnc3c(N)ncnc32)[C@H](O)[C@@H]1OP(=O)(O)O"
  ]
  node [
    id 375
    label "hdd2coa"
    type "chemical_entity"
    compound_type "metabolite"
    location "cytoplasm"
    compound_id "C05272"
    mass 1003.3292244779998
    smiles "CCCCCCCCCCCCC/C=C/C(=O)SCCNC(=O)CCNC(=O)[C@H](O)C(C)(C)COP(=O)(O)OP(=O)(O)OC[C@H]1O[C@@H](n2cnc3c(N)ncnc32)[C@H](O)[C@@H]1OP(=O)(O)O"
  ]
  node [
    id 376
    label "m000145"
    type "chemical_reaction"
    domain "metabolism"
    module "Membrane Lipid Metabolism"
  ]
  node [
    id 377
    label "stcoa"
    type "chemical_entity"
    compound_type "metabolite"
    location "cytoplasm"
    compound_id "C00412"
    mass 1033.37617467
    smiles "CCCCCCCCCCCCCCCCCC(=O)SCCNC(=O)CCNC(=O)[C@H](O)C(C)(C)COP(=O)(O)OP(=O)(O)OC[C@H]1O[C@@H](n2cnc3c(N)ncnc32)[C@H](O)[C@@H]1OP(=O)(O)O"
  ]
  node [
    id 378
    label "od2coa"
    type "chemical_entity"
    compound_type "metabolite"
    location "cytoplasm"
    compound_id "C16218"
    mass 1031.3605246060001
    smiles "CCCCCCCCCCCCCCC/C=C/C(=O)SCCNC(=O)CCNC(=O)[C@H](O)C(C)(C)COP(=O)(O)OP(=O)(O)OC[C@H]1O[C@@H](n2cnc3c(N)ncnc32)[C@H](O)[C@@H]1OP(=O)(O)O"
  ]
  node [
    id 379
    label "m000146"
    type "chemical_reaction"
    domain "metabolism"
    module "Alternate Carbon Metabolism"
  ]
  node [
    id 380
    label "hkntd"
    type "chemical_entity"
    compound_type "metabolite"
    location "cytoplasm"
    compound_id "C12624"
    mass 212.032087976
    smiles "O=C(O)/C=C/C(=O)/C=C\C=C(\O)C(=O)O"
  ]
  node [
    id 381
    label "m000147"
    type "chemical_reaction"
    domain "metabolism"
    module "Alternate Carbon Metabolism"
  ]
  node [
    id 382
    label "hkndd"
    type "chemical_entity"
    compound_type "metabolite"
    location "cytoplasm"
    compound_id "C04479"
    mass 214.04773804
    smiles "O=C(O)CCC(=O)/C=C\C=C(\O)C(=O)O"
  ]
  node [
    id 383
    label "m000148"
    type "chemical_reaction"
    domain "metabolism"
    module "Alternate Carbon Metabolism"
  ]
  node [
    id 384
    label "m000149"
    type "chemical_reaction"
    domain "metabolism"
    module "Alternate Carbon Metabolism"
  ]
  node [
    id 385
    label "lald-L"
    type "chemical_entity"
    compound_type "metabolite"
    location "cytoplasm"
    compound_id "C00424"
    mass 74.036779432
    smiles "C[C@H](O)C=O"
  ]
  node [
    id 386
    label "m000150"
    type "chemical_reaction"
    domain "metabolism"
    module "Alternate Carbon Metabolism"
  ]
  node [
    id 387
    label "lys-L"
    type "chemical_entity"
    compound_type "metabolite"
    location "cytoplasm"
    compound_id "C00047"
    mass 146.105527688
    smiles "NCCCC[C@H](N)C(=O)O"
  ]
  node [
    id 388
    label "m000151"
    type "chemical_reaction"
    domain "metabolism"
    module "Alternate Carbon Metabolism"
  ]
  node [
    id 389
    label "fuc-L"
    type "chemical_entity"
    compound_type "metabolite"
    location "cytoplasm"
  ]
  node [
    id 390
    label "m000152"
    type "chemical_reaction"
    domain "metabolism"
    module "Alternate Carbon Metabolism"
  ]
  node [
    id 391
    label "g1p"
    type "chemical_entity"
    compound_type "metabolite"
    location "cytoplasm"
    compound_id "C00103"
    mass 260.02971862600003
    smiles "O=P(O)(O)O[C@H]1O[C@H](CO)[C@@H](O)[C@H](O)[C@H]1O"
  ]
  node [
    id 392
    label "m000153"
    type "chemical_reaction"
    domain "metabolism"
    module "Alternate Carbon Metabolism"
  ]
  node [
    id 393
    label "tre6p"
    type "chemical_entity"
    compound_type "metabolite"
    location "cytoplasm"
    compound_id "C00689"
    mass 422.0825420459999
    smiles "O=P(O)(O)OC[C@H]1O[C@H](O[C@H]2O[C@H](CO)[C@@H](O)[C@H](O)[C@H]2O)[C@H](O)[C@@H](O)[C@@H]1O"
  ]
  node [
    id 394
    label "udp"
    type "chemical_entity"
    compound_type "metabolite"
    location "cytoplasm"
    compound_id "C00015"
    mass 404.0021971479999
    smiles "O=c1ccn([C@@H]2O[C@H](COP(=O)(O)OP(=O)(O)O)[C@@H](O)[C@H]2O)c(=O)[nH]1"
  ]
  node [
    id 395
    label "m000154"
    type "chemical_reaction"
    domain "metabolism"
    module "Alternate Carbon Metabolism"
  ]
  node [
    id 396
    label "udpgal"
    type "chemical_entity"
    compound_type "metabolite"
    location "cytoplasm"
    compound_id "C00052"
    mass 566.0550205679998
    smiles "O=c1ccn(C2O[C@H](COP(=O)(O)OP(=O)(O)O[C@H]3O[C@H](CO)[C@H](O)[C@H](O)[C@H]3O)[C@@H](O)[C@H]2O)c(=O)[nH]1"
  ]
  node [
    id 397
    label "m000155"
    type "chemical_reaction"
    domain "metabolism"
    module "Alternate Carbon Metabolism"
  ]
  node [
    id 398
    label "galct-D"
    type "chemical_entity"
    compound_type "metabolite"
    location "cytoplasm"
    compound_id "C00879"
    mass 210.03756728000002
    smiles "O=C(O)[C@@H](O)[C@H](O)[C@H](O)[C@@H](O)C(=O)O"
  ]
  node [
    id 399
    label "m000156"
    type "chemical_reaction"
    domain "metabolism"
    module "Alternate Carbon Metabolism"
  ]
  node [
    id 400
    label "galctn-D"
    type "chemical_entity"
    compound_type "metabolite"
    location "cytoplasm"
    compound_id "C00880"
    mass 196.05830272400001
    smiles "O=C(O)[C@H](O)[C@@H](O)[C@@H](O)[C@H](O)CO"
  ]
  node [
    id 401
    label "m000157"
    type "chemical_reaction"
    domain "metabolism"
    module "Alternate Carbon Metabolism"
  ]
  node [
    id 402
    label "galctn-L"
    type "chemical_entity"
    compound_type "metabolite"
    location "cytoplasm"
    compound_id "C15930"
    mass 196.05830272400001
    smiles "O=C(O)[C@@H](O)[C@H](O)[C@H](O)[C@@H](O)CO"
  ]
  node [
    id 403
    label "m000158"
    type "chemical_reaction"
    domain "metabolism"
    module "Alternate Carbon Metabolism"
  ]
  node [
    id 404
    label "galt1p"
    type "chemical_entity"
    compound_type "metabolite"
    location "cytoplasm"
    compound_id "C06311"
    mass 262.04536869000003
    smiles "O=P(O)(O)OC[C@@H](O)[C@H](O)[C@H](O)[C@@H](O)CO"
  ]
  node [
    id 405
    label "m000159"
    type "chemical_reaction"
    domain "metabolism"
    module "Alternate Carbon Metabolism"
  ]
  node [
    id 406
    label "galur"
    type "chemical_entity"
    compound_type "metabolite"
    location "cytoplasm"
    compound_id "C00333"
    mass 194.04265266000002
    smiles "O=C(O)[C@H]1OC(O)[C@H](O)[C@@H](O)[C@H]1O"
  ]
  node [
    id 407
    label "m000160"
    type "chemical_reaction"
    domain "metabolism"
    module "Alternate Carbon Metabolism"
  ]
  node [
    id 408
    label "m000161"
    type "chemical_reaction"
    domain "metabolism"
    module "Alternate Carbon Metabolism"
  ]
  node [
    id 409
    label "gg4abut"
    type "chemical_entity"
    compound_type "metabolite"
    location "cytoplasm"
    compound_id "C15767"
    mass 232.105921612
    smiles "N[C@@H](CCC(=O)NCCCC(=O)O)C(=O)O"
  ]
  node [
    id 410
    label "4abut"
    type "chemical_entity"
    compound_type "metabolite"
    location "cytoplasm"
    compound_id "C00334"
    mass 103.063328528
    smiles "NCCCC(=O)O"
  ]
  node [
    id 411
    label "m000162"
    type "chemical_reaction"
    domain "metabolism"
    module "Alternate Carbon Metabolism"
  ]
  node [
    id 412
    label "ggbutal"
    type "chemical_entity"
    compound_type "metabolite"
    location "cytoplasm"
    compound_id "C15700"
    mass 216.111006992
    smiles "N[C@@H](CCC(=O)NCCCC=O)C(=O)O"
  ]
  node [
    id 413
    label "m000163"
    type "chemical_reaction"
    domain "metabolism"
    module "Alternate Carbon Metabolism"
  ]
  node [
    id 414
    label "h2o2"
    type "chemical_entity"
    compound_type "metabolite"
    location "cytoplasm"
    compound_id "C00027"
    mass 34.005479304
    smiles "OO"
  ]
  node [
    id 415
    label "m000164"
    type "chemical_reaction"
    domain "metabolism"
    module "Alternate Carbon Metabolism"
  ]
  node [
    id 416
    label "m000165"
    type "chemical_reaction"
    domain "metabolism"
    module "Alternate Carbon Metabolism"
  ]
  node [
    id 417
    label "glcr"
    type "chemical_entity"
    compound_type "metabolite"
    location "cytoplasm"
    compound_id "C00818"
    mass 210.03756728000002
    smiles "O=C(O)[C@@H](O)[C@@H](O)[C@H](O)[C@@H](O)C(=O)O"
  ]
  node [
    id 418
    label "m000166"
    type "chemical_reaction"
    domain "metabolism"
    module "Alternate Carbon Metabolism"
  ]
  node [
    id 419
    label "glcur"
    type "chemical_entity"
    compound_type "metabolite"
    location "cytoplasm"
    compound_id "C00191"
    mass 194.04265266000002
    smiles "O=C(O)[C@H]1OC(O)[C@H](O)[C@@H](O)[C@@H]1O"
  ]
  node [
    id 420
    label "fruur"
    type "chemical_entity"
    compound_type "metabolite"
    location "cytoplasm"
    compound_id "C00905"
    mass 194.04265266000002
    smiles "O=C(O)[C@H]1OC(O)(CO)[C@@H](O)[C@@H]1O"
  ]
  node [
    id 421
    label "m000167"
    type "chemical_reaction"
    domain "metabolism"
    module "Alternate Carbon Metabolism"
  ]
  node [
    id 422
    label "glyald"
    type "chemical_entity"
    compound_type "metabolite"
    location "cytoplasm"
    compound_id "C00577"
    mass 90.031694052
    smiles "O=C[C@H](O)CO"
  ]
  node [
    id 423
    label "m000168"
    type "chemical_reaction"
    domain "metabolism"
    module "Alternate Carbon Metabolism"
  ]
  node [
    id 424
    label "m000169"
    type "chemical_reaction"
    domain "metabolism"
    module "Alternate Carbon Metabolism"
  ]
  node [
    id 425
    label "m000170"
    type "chemical_reaction"
    domain "metabolism"
    module "Alternate Carbon Metabolism"
  ]
  node [
    id 426
    label "m000171"
    type "chemical_reaction"
    domain "metabolism"
    module "Alternate Carbon Metabolism"
  ]
  node [
    id 427
    label "mqn8"
    type "chemical_entity"
    compound_type "metabolite"
    location "cytoplasm"
  ]
  node [
    id 428
    label "mql8"
    type "chemical_entity"
    compound_type "metabolite"
    location "cytoplasm"
  ]
  node [
    id 429
    label "m000172"
    type "chemical_reaction"
    domain "metabolism"
    module "Alternate Carbon Metabolism"
  ]
  node [
    id 430
    label "q8"
    type "chemical_entity"
    compound_type "metabolite"
    location "cytoplasm"
    compound_id "C17569"
    mass 726.5587108479999
    smiles "COC1=C(OC)C(=O)C(C/C=C(\C)CC/C=C(\C)CC/C=C(\C)CC/C=C(\C)CC/C=C(\C)CC/C=C(\C)CC/C=C(\C)CCC=C(C)C)=C(C)C1=O"
  ]
  node [
    id 431
    label "q8h2"
    type "chemical_entity"
    compound_type "metabolite"
    location "cytoplasm"
  ]
  node [
    id 432
    label "m000173"
    type "chemical_reaction"
    domain "metabolism"
    module "Alternate Carbon Metabolism"
  ]
  node [
    id 433
    label "hpyr"
    type "chemical_entity"
    compound_type "metabolite"
    location "cytoplasm"
    compound_id "C00168"
    mass 104.01095860800001
    smiles "O=C(O)C(=O)CO"
  ]
  node [
    id 434
    label "m000174"
    type "chemical_reaction"
    domain "metabolism"
    module "Alternate Carbon Metabolism"
  ]
  node [
    id 435
    label "m000175"
    type "chemical_reaction"
    domain "metabolism"
    module "Alternate Carbon Metabolism"
  ]
  node [
    id 436
    label "12ppd-S"
    type "chemical_entity"
    compound_type "metabolite"
    location "cytoplasm"
    compound_id "C02917"
    mass 76.052429496
    smiles "C[C@H](O)CO"
  ]
  node [
    id 437
    label "m000176"
    type "chemical_reaction"
    domain "metabolism"
    module "Alternate Carbon Metabolism"
  ]
  node [
    id 438
    label "mmcoa-S"
    type "chemical_entity"
    compound_type "metabolite"
    location "cytoplasm"
    compound_id "C00683"
    mass 867.13125295
    smiles "C[C@@H](C(=O)O)C(=O)SCCNC(=O)CCNC(=O)[C@H](O)C(C)(C)COP(=O)(O)OP(=O)(O)OC[C@H]1O[C@@H](n2cnc3c(N)ncnc32)[C@H](O)[C@@H]1OP(=O)(O)O"
  ]
  node [
    id 439
    label "m000177"
    type "chemical_reaction"
    domain "metabolism"
    module "Alternate Carbon Metabolism"
  ]
  node [
    id 440
    label "pppn"
    type "chemical_entity"
    compound_type "metabolite"
    location "cytoplasm"
    compound_id "C05629"
    mass 150.06807956
    smiles "O=C(O)CCc1ccccc1"
  ]
  node [
    id 441
    label "m000178"
    type "chemical_reaction"
    domain "metabolism"
    module "Alternate Carbon Metabolism"
  ]
  node [
    id 442
    label "op4en"
    type "chemical_entity"
    compound_type "metabolite"
    location "cytoplasm"
  ]
  node [
    id 443
    label "m000179"
    type "chemical_reaction"
    domain "metabolism"
    module "Alternate Carbon Metabolism"
  ]
  node [
    id 444
    label "m000180"
    type "chemical_reaction"
    domain "metabolism"
    module "Alternate Carbon Metabolism"
  ]
  node [
    id 445
    label "lac-L"
    type "chemical_entity"
    compound_type "metabolite"
    location "cytoplasm"
    compound_id "C00186"
    mass 90.031694052
    smiles "C[C@H](O)C(=O)O"
  ]
  node [
    id 446
    label "m000181"
    type "chemical_reaction"
    domain "metabolism"
    module "Alternate Carbon Metabolism"
  ]
  node [
    id 447
    label "lcts"
    type "chemical_entity"
    compound_type "metabolite"
    location "cytoplasm"
    compound_id "C00243"
    mass 342.11621152399994
    smiles "OC[C@H]1O[C@@H](O[C@H]2[C@H](O)[C@@H](O)C(O)O[C@@H]2CO)[C@H](O)[C@@H](O)[C@H]1O"
  ]
  node [
    id 448
    label "m000182"
    type "chemical_reaction"
    domain "metabolism"
    module "Alternate Carbon Metabolism"
  ]
  node [
    id 449
    label "malthp"
    type "chemical_entity"
    compound_type "metabolite"
    location "cytoplasm"
  ]
  node [
    id 450
    label "m000183"
    type "chemical_reaction"
    domain "metabolism"
    module "Alternate Carbon Metabolism"
  ]
  node [
    id 451
    label "maltpt"
    type "chemical_entity"
    compound_type "metabolite"
    location "cytoplasm"
  ]
  node [
    id 452
    label "m000184"
    type "chemical_reaction"
    domain "metabolism"
    module "Alternate Carbon Metabolism"
  ]
  node [
    id 453
    label "maltttr"
    type "chemical_entity"
    compound_type "metabolite"
    location "cytoplasm"
    compound_id "C02013"
    mass 666.2218583639999
    smiles "OC[C@H]1O[C@@H](O[C@H]2[C@H](O)[C@@H](O)[C@H](O[C@H]3[C@H](O)[C@@H](O)[C@H](O[C@H]4[C@H](O)[C@@H](O)C(O)O[C@@H]4CO)O[C@@H]3CO)O[C@@H]2CO)[C@H](O)[C@@H](O)[C@@H]1O"
  ]
  node [
    id 454
    label "m000185"
    type "chemical_reaction"
    domain "metabolism"
    module "Alternate Carbon Metabolism"
  ]
  node [
    id 455
    label "malttr"
    type "chemical_entity"
    compound_type "metabolite"
    location "cytoplasm"
    compound_id "C01835"
    mass 504.1690349439998
    smiles "OC[C@H]1O[C@H](O[C@H]2[C@H](O)[C@@H](O)[C@@H](O[C@H]3[C@H](O)[C@@H](O)C(O)O[C@@H]3CO)O[C@@H]2CO)[C@H](O)[C@@H](O)[C@@H]1O"
  ]
  node [
    id 456
    label "m000186"
    type "chemical_reaction"
    domain "metabolism"
    module "Alternate Carbon Metabolism"
  ]
  node [
    id 457
    label "m000187"
    type "chemical_reaction"
    domain "metabolism"
    module "Alternate Carbon Metabolism"
  ]
  node [
    id 458
    label "m000188"
    type "chemical_reaction"
    domain "metabolism"
    module "Alternate Carbon Metabolism"
  ]
  node [
    id 459
    label "man6pglyc"
    type "chemical_entity"
    compound_type "metabolite"
    location "cytoplasm"
    compound_id "C16699"
    mass 348.04576261399995
    smiles "O=C(O)[C@@H](CO)O[C@H]1O[C@H](COP(=O)(O)O)[C@@H](O)[C@H](O)[C@@H]1O"
  ]
  node [
    id 460
    label "m000189"
    type "chemical_reaction"
    domain "metabolism"
    module "Alternate Carbon Metabolism"
  ]
  node [
    id 461
    label "melib"
    type "chemical_entity"
    compound_type "metabolite"
    location "cytoplasm"
  ]
  node [
    id 462
    label "m000190"
    type "chemical_reaction"
    domain "metabolism"
    module "Alternate Carbon Metabolism"
  ]
  node [
    id 463
    label "pacald"
    type "chemical_entity"
    compound_type "metabolite"
    location "cytoplasm"
    compound_id "C00601"
    mass 120.057514876
    smiles "O=CCc1ccccc1"
  ]
  node [
    id 464
    label "m000191"
    type "chemical_reaction"
    domain "metabolism"
    module "Alternate Carbon Metabolism"
  ]
  node [
    id 465
    label "ppal"
    type "chemical_entity"
    compound_type "metabolite"
    location "cytoplasm"
    compound_id "C00479"
    mass 58.041864812
    smiles "CCC=O"
  ]
  node [
    id 466
    label "m000192"
    type "chemical_reaction"
    domain "metabolism"
    module "Alternate Carbon Metabolism"
  ]
  node [
    id 467
    label "m000193"
    type "chemical_reaction"
    domain "metabolism"
    module "Alternate Carbon Metabolism"
  ]
  node [
    id 468
    label "m000194"
    type "chemical_reaction"
    domain "metabolism"
    module "Alternate Carbon Metabolism"
  ]
  node [
    id 469
    label "m000195"
    type "chemical_reaction"
    domain "metabolism"
    module "Alternate Carbon Metabolism"
  ]
  node [
    id 470
    label "suc6p"
    type "chemical_entity"
    compound_type "metabolite"
    location "cytoplasm"
    compound_id "C02591"
    mass 422.0825420459999
    smiles "O=P(O)(O)OC[C@H]1O[C@@](CO)(O[C@H]2O[C@H](CO)[C@@H](O)[C@H](O)[C@H]2O)[C@@H](O)[C@@H]1O"
  ]
  node [
    id 471
    label "m000196"
    type "chemical_reaction"
    domain "metabolism"
    module "Alternate Carbon Metabolism"
  ]
  node [
    id 472
    label "tre"
    type "chemical_entity"
    compound_type "metabolite"
    location "cytoplasm"
    compound_id "C01083"
    mass 342.11621152399994
    smiles "OC[C@H]1O[C@H](O[C@H]2O[C@H](CO)[C@@H](O)[C@H](O)[C@H]2O)[C@H](O)[C@@H](O)[C@@H]1O"
  ]
  node [
    id 473
    label "m000197"
    type "chemical_reaction"
    domain "metabolism"
    module "Alternate Carbon Metabolism"
  ]
  node [
    id 474
    label "m000198"
    type "chemical_reaction"
    domain "metabolism"
    module "Alternate Carbon Metabolism"
  ]
  node [
    id 475
    label "m000199"
    type "chemical_reaction"
    domain "metabolism"
    module "Alternate Carbon Metabolism"
  ]
  node [
    id 476
    label "uri"
    type "chemical_entity"
    compound_type "metabolite"
    location "cytoplasm"
    compound_id "C00299"
    mass 244.069536104
    smiles "O=c1ccn([C@@H]2O[C@H](CO)[C@@H](O)[C@H]2O)c(=O)[nH]1"
  ]
  node [
    id 477
    label "ura"
    type "chemical_entity"
    compound_type "metabolite"
    location "cytoplasm"
    compound_id "C00106"
    mass 112.027277368
    smiles "O=c1cc[nH]c(=O)[nH]1"
  ]
  node [
    id 478
    label "m000200"
    type "chemical_reaction"
    domain "metabolism"
    module "Alternate Carbon Metabolism"
  ]
  node [
    id 479
    label "m000201"
    type "chemical_reaction"
    domain "metabolism"
    module "Alternate Carbon Metabolism"
  ]
  node [
    id 480
    label "lyx-L"
    type "chemical_entity"
    compound_type "metabolite"
    location "cytoplasm"
    compound_id "C01508"
    mass 150.05282342
    smiles "OC1OC[C@H](O)[C@@H](O)[C@H]1O"
  ]
  node [
    id 481
    label "m000202"
    type "chemical_reaction"
    domain "metabolism"
    module "Alternate Carbon Metabolism"
  ]
  node [
    id 482
    label "mal-D"
    type "chemical_entity"
    compound_type "metabolite"
    location "cytoplasm"
    compound_id "C00497"
    mass 134.021523292
    smiles "O=C(O)C[C@@H](O)C(=O)O"
  ]
  node [
    id 483
    label "m000203"
    type "chemical_reaction"
    domain "metabolism"
    module "Alternate Carbon Metabolism"
  ]
  node [
    id 484
    label "m000204"
    type "chemical_reaction"
    domain "metabolism"
    module "Alternate Carbon Metabolism"
  ]
  node [
    id 485
    label "m000205"
    type "chemical_reaction"
    domain "metabolism"
    module "Alternate Carbon Metabolism"
  ]
  node [
    id 486
    label "m000206"
    type "chemical_reaction"
    domain "metabolism"
    module "Alternate Carbon Metabolism"
  ]
  node [
    id 487
    label "m000207"
    type "chemical_reaction"
    domain "metabolism"
    module "Alternate Carbon Metabolism"
  ]
  node [
    id 488
    label "m000208"
    type "chemical_reaction"
    domain "metabolism"
    module "Lipopolysaccharide Biosynthesis / Recycling"
  ]
  node [
    id 489
    label "uacgam"
    type "chemical_entity"
    compound_type "metabolite"
    location "cytoplasm"
    compound_id "C00043"
    mass 607.081569664
    smiles "CC(=O)N[C@H]1[C@@H](OP(=O)(O)OP(=O)(O)OC[C@H]2O[C@@H](n3ccc(=O)[nH]c3=O)[C@H](O)[C@@H]2O)O[C@H](CO)[C@@H](O)[C@@H]1O"
  ]
  node [
    id 490
    label "ACP"
    type "chemical_entity"
    compound_type "metabolite"
    location "cytoplasm"
    compound_id "C00229"
    mass 32.979896032
    smiles "*S"
  ]
  node [
    id 491
    label "u3aga"
    type "chemical_entity"
    compound_type "metabolite"
    location "cytoplasm"
    compound_id "C04738"
    mass 833.2748497359999
    smiles "CCCCCCCCCCC[C@@H](O)CC(=O)O[C@H]1[C@H](O)[C@@H](CO)O[C@H](OP(=O)(O)OP(=O)(O)OC[C@H]2O[C@@H](n3ccc(=O)[nH]c3=O)[C@H](O)[C@@H]2O)[C@@H]1NC(C)=O"
  ]
  node [
    id 492
    label "m000209"
    type "chemical_reaction"
    domain "metabolism"
    module "Alternate Carbon Metabolism"
  ]
  node [
    id 493
    label "m000210"
    type "chemical_reaction"
    domain "metabolism"
    module "Alternate Carbon Metabolism"
  ]
  node [
    id 494
    label "m000211"
    type "chemical_reaction"
    domain "metabolism"
    module "Alternate Carbon Metabolism"
  ]
  node [
    id 495
    label "man1p"
    type "chemical_entity"
    compound_type "metabolite"
    location "cytoplasm"
    compound_id "C00636"
    mass 260.02971862600003
    smiles "O=P(O)(O)O[C@H]1O[C@H](CO)[C@@H](O)[C@H](O)[C@@H]1O"
  ]
  node [
    id 496
    label "m000212"
    type "chemical_reaction"
    domain "metabolism"
    module "Alternate Carbon Metabolism"
  ]
  node [
    id 497
    label "m000213"
    type "chemical_reaction"
    domain "metabolism"
    module "Alternate Carbon Metabolism"
  ]
  node [
    id 498
    label "mana"
    type "chemical_entity"
    compound_type "metabolite"
    location "cytoplasm"
    compound_id "C00514"
    mass 196.05830272400001
    smiles "O=C(O)[C@@H](O)[C@@H](O)[C@H](O)[C@H](O)CO"
  ]
  node [
    id 499
    label "m000214"
    type "chemical_reaction"
    domain "metabolism"
    module "Alternate Carbon Metabolism"
  ]
  node [
    id 500
    label "m000215"
    type "chemical_reaction"
    domain "metabolism"
    module "Alternate Carbon Metabolism"
  ]
  node [
    id 501
    label "m000216"
    type "chemical_reaction"
    domain "metabolism"
    module "Cell Envelope Biosynthesis"
  ]
  node [
    id 502
    label "gam1p"
    type "chemical_entity"
    compound_type "metabolite"
    location "cytoplasm"
    compound_id "C06156"
    mass 259.045703038
    smiles "N[C@H]1[C@@H](OP(=O)(O)O)O[C@H](CO)[C@@H](O)[C@@H]1O"
  ]
  node [
    id 503
    label "acgam1p"
    type "chemical_entity"
    compound_type "metabolite"
    location "cytoplasm"
    compound_id "C04256"
    mass 301.056267722
    smiles "CC(=O)N[C@H]1C(OP(=O)(O)O)O[C@H](CO)[C@@H](O)[C@@H]1O"
  ]
  node [
    id 504
    label "m000217"
    type "chemical_reaction"
    domain "metabolism"
    module "Membrane Lipid Metabolism"
  ]
  node [
    id 505
    label "m000218"
    type "chemical_reaction"
    domain "metabolism"
    module "Membrane Lipid Metabolism"
  ]
  node [
    id 506
    label "m000219"
    type "chemical_reaction"
    domain "metabolism"
    module "Membrane Lipid Metabolism"
  ]
  node [
    id 507
    label "m000220"
    type "chemical_reaction"
    domain "metabolism"
    module "Membrane Lipid Metabolism"
  ]
  node [
    id 508
    label "m000221"
    type "chemical_reaction"
    domain "metabolism"
    module "Membrane Lipid Metabolism"
  ]
  node [
    id 509
    label "m000222"
    type "chemical_reaction"
    domain "metabolism"
    module "Membrane Lipid Metabolism"
  ]
  node [
    id 510
    label "m000223"
    type "chemical_reaction"
    domain "metabolism"
    module "Membrane Lipid Metabolism"
  ]
  node [
    id 511
    label "m000224"
    type "chemical_reaction"
    domain "metabolism"
    module "Membrane Lipid Metabolism"
  ]
  node [
    id 512
    label "m000225"
    type "chemical_reaction"
    domain "metabolism"
    module "Alternate Carbon Metabolism"
  ]
  node [
    id 513
    label "mmcoa-R"
    type "chemical_entity"
    compound_type "metabolite"
    location "cytoplasm"
    compound_id "C01213"
    mass 867.13125295
    smiles "C[C@H](C(=O)O)C(=O)SCCNC(=O)CCNC(=O)[C@H](O)C(C)(C)COP(=O)(O)OP(=O)(O)OC[C@H]1O[C@@H](n2cnc3c(N)ncnc32)[C@H](O)[C@@H]1OP(=O)(O)O"
  ]
  node [
    id 514
    label "m000226"
    type "chemical_reaction"
    domain "metabolism"
    module "Alternate Carbon Metabolism"
  ]
  node [
    id 515
    label "mnl1p"
    type "chemical_entity"
    compound_type "metabolite"
    location "cytoplasm"
    compound_id "C00644"
    mass 262.04536869000003
    smiles "O=P(O)(O)OC[C@@H](O)[C@@H](O)[C@H](O)[C@H](O)CO"
  ]
  node [
    id 516
    label "m000227"
    type "chemical_reaction"
    domain "metabolism"
    module "Membrane Lipid Metabolism"
  ]
  node [
    id 517
    label "acACP"
    type "chemical_entity"
    compound_type "metabolite"
    location "cytoplasm"
    compound_id "C03939"
    mass 74.990460716
    smiles "*SC(C)=O"
  ]
  node [
    id 518
    label "m000228"
    type "chemical_reaction"
    domain "metabolism"
    module "Membrane Lipid Metabolism"
  ]
  node [
    id 519
    label "malcoa"
    type "chemical_entity"
    compound_type "metabolite"
    location "cytoplasm"
    compound_id "C00083"
    mass 853.115602886
    smiles "CC(C)(COP(=O)(O)OP(=O)(O)OC[C@H]1O[C@@H](n2cnc3c(N)ncnc32)[C@H](O)[C@@H]1OP(=O)(O)O)[C@@H](O)C(=O)NCCC(=O)NCCSC(=O)CC(=O)O"
  ]
  node [
    id 520
    label "malACP"
    type "chemical_entity"
    compound_type "metabolite"
    location "cytoplasm"
  ]
  node [
    id 521
    label "m000229"
    type "chemical_reaction"
    domain "metabolism"
    module "Alternate Carbon Metabolism"
  ]
  node [
    id 522
    label "sbt6p"
    type "chemical_entity"
    compound_type "metabolite"
    location "cytoplasm"
    compound_id "C01096"
    mass 262.04536869000003
    smiles "O=P(O)(O)OC[C@@H](O)[C@@H](O)[C@H](O)[C@@H](O)CO"
  ]
  node [
    id 523
    label "m000230"
    type "chemical_reaction"
    domain "metabolism"
    module "Alternate Carbon Metabolism"
  ]
  node [
    id 524
    label "oxur"
    type "chemical_entity"
    compound_type "metabolite"
    location "cytoplasm"
    compound_id "C00802"
    mass 132.017106608
    smiles "NC(=O)NC(=O)C(=O)O"
  ]
  node [
    id 525
    label "m000231"
    type "chemical_reaction"
    domain "metabolism"
    module "Alternate Carbon Metabolism"
  ]
  node [
    id 526
    label "m000232"
    type "chemical_reaction"
    domain "metabolism"
    module "Alternate Carbon Metabolism"
  ]
  node [
    id 527
    label "succoa"
    type "chemical_entity"
    compound_type "metabolite"
    location "cytoplasm"
    compound_id "C00091"
    mass 867.13125295
    smiles "CC(C)(COP(=O)(O)OP(=O)(O)OC[C@H]1O[C@@H](n2cnc3c(N)ncnc32)[C@H](O)[C@@H]1OP(=O)(O)O)[C@@H](O)C(=O)NCCC(=O)NCCSC(=O)CCC(=O)O"
  ]
  node [
    id 528
    label "m000233"
    type "chemical_reaction"
    domain "metabolism"
    module "Alternate Carbon Metabolism"
  ]
  node [
    id 529
    label "psclys"
    type "chemical_entity"
    compound_type "metabolite"
    location "cytoplasm"
  ]
  node [
    id 530
    label "m000234"
    type "chemical_reaction"
    domain "metabolism"
    module "Alternate Carbon Metabolism"
  ]
  node [
    id 531
    label "m000235"
    type "chemical_reaction"
    domain "metabolism"
    module "Alternate Carbon Metabolism"
  ]
  node [
    id 532
    label "m000236"
    type "chemical_reaction"
    domain "metabolism"
    module "Alternate Carbon Metabolism"
  ]
  node [
    id 533
    label "rmn"
    type "chemical_entity"
    compound_type "metabolite"
    location "cytoplasm"
    compound_id "C00507"
    mass 164.068473484
    smiles "C[C@@H]1OC(O)[C@H](O)[C@H](O)[C@H]1O"
  ]
  node [
    id 534
    label "m000237"
    type "chemical_reaction"
    domain "metabolism"
    module "Alternate Carbon Metabolism"
  ]
  node [
    id 535
    label "ru5p-D"
    type "chemical_entity"
    compound_type "metabolite"
    location "cytoplasm"
    compound_id "C00199"
    mass 230.019153942
    smiles "O=C(CO)[C@H](O)[C@H](O)COP(=O)(O)O"
  ]
  node [
    id 536
    label "ara5p"
    type "chemical_entity"
    compound_type "metabolite"
    location "cytoplasm"
    compound_id "C01112"
    mass 230.01915394200003
    smiles "O=C[C@@H](O)[C@H](O)[C@H](O)COP(=O)(O)O"
  ]
  node [
    id 537
    label "m000238"
    type "chemical_reaction"
    domain "metabolism"
    module "Alternate Carbon Metabolism"
  ]
  node [
    id 538
    label "m000239"
    type "chemical_reaction"
    domain "metabolism"
    module "Alternate Carbon Metabolism"
  ]
  node [
    id 539
    label "m000240"
    type "chemical_reaction"
    domain "metabolism"
    module "Alternate Carbon Metabolism"
  ]
  node [
    id 540
    label "m000241"
    type "chemical_reaction"
    domain "metabolism"
    module "Alternate Carbon Metabolism"
  ]
  node [
    id 541
    label "tartr-L"
    type "chemical_entity"
    compound_type "metabolite"
    location "cytoplasm"
    compound_id "C00898"
    mass 150.01643791200001
    smiles "O=C(O)[C@H](O)[C@@H](O)C(=O)O"
  ]
  node [
    id 542
    label "m000242"
    type "chemical_reaction"
    domain "metabolism"
    module "Alternate Carbon Metabolism"
  ]
  node [
    id 543
    label "m000243"
    type "chemical_reaction"
    domain "metabolism"
    module "Cell Envelope Biosynthesis"
  ]
  node [
    id 544
    label "m000244"
    type "chemical_reaction"
    domain "metabolism"
    module "Cell Envelope Biosynthesis"
  ]
  node [
    id 545
    label "m000245"
    type "chemical_reaction"
    domain "metabolism"
    module "Cell Envelope Biosynthesis"
  ]
  node [
    id 546
    label "cdec3eACP"
    type "chemical_entity"
    compound_type "metabolite"
    location "cytoplasm"
  ]
  node [
    id 547
    label "m000246"
    type "chemical_reaction"
    domain "metabolism"
    module "Cell Envelope Biosynthesis"
  ]
  node [
    id 548
    label "m000247"
    type "chemical_reaction"
    domain "metabolism"
    module "Cell Envelope Biosynthesis"
  ]
  node [
    id 549
    label "m000248"
    type "chemical_reaction"
    domain "metabolism"
    module "Cell Envelope Biosynthesis"
  ]
  node [
    id 550
    label "m000249"
    type "chemical_reaction"
    domain "metabolism"
    module "Cell Envelope Biosynthesis"
  ]
  node [
    id 551
    label "m000250"
    type "chemical_reaction"
    domain "metabolism"
    module "Cell Envelope Biosynthesis"
  ]
  node [
    id 552
    label "m000251"
    type "chemical_reaction"
    domain "metabolism"
    module "Cell Envelope Biosynthesis"
  ]
  node [
    id 553
    label "m000252"
    type "chemical_reaction"
    domain "metabolism"
    module "Cell Envelope Biosynthesis"
  ]
  node [
    id 554
    label "m000253"
    type "chemical_reaction"
    domain "metabolism"
    module "Cell Envelope Biosynthesis"
  ]
  node [
    id 555
    label "m000254"
    type "chemical_reaction"
    domain "metabolism"
    module "Membrane Lipid Metabolism"
  ]
  node [
    id 556
    label "m000255"
    type "chemical_reaction"
    domain "metabolism"
    module "Alternate Carbon Metabolism"
  ]
  node [
    id 557
    label "m000256"
    type "chemical_reaction"
    domain "metabolism"
    module "Alternate Carbon Metabolism"
  ]
  node [
    id 558
    label "xyl-D"
    type "chemical_entity"
    compound_type "metabolite"
    location "cytoplasm"
    compound_id "C00181"
    mass 150.05282342
    smiles "OC1OC[C@@H](O)[C@H](O)[C@H]1O"
  ]
  node [
    id 559
    label "m000257"
    type "chemical_reaction"
    domain "metabolism"
    module "Anaplerotic Reactions"
  ]
  node [
    id 560
    label "mal-L"
    type "chemical_entity"
    compound_type "metabolite"
    location "cytoplasm"
    compound_id "C00149"
    mass 134.021523292
    smiles "O=C(O)C[C@H](O)C(=O)O"
  ]
  node [
    id 561
    label "m000258"
    type "chemical_reaction"
    domain "metabolism"
    module "Anaplerotic Reactions"
  ]
  node [
    id 562
    label "m000259"
    type "chemical_reaction"
    domain "metabolism"
    module "Anaplerotic Reactions"
  ]
  node [
    id 563
    label "m000260"
    type "chemical_reaction"
    domain "metabolism"
    module "Anaplerotic Reactions"
  ]
  node [
    id 564
    label "m000261"
    type "chemical_reaction"
    domain "metabolism"
    module "Anaplerotic Reactions"
  ]
  node [
    id 565
    label "pppi"
    type "chemical_entity"
    compound_type "metabolite"
    location "cytoplasm"
    compound_id "C00536"
    mass 257.90955625000004
    smiles "O=P(O)(O)OP(=O)(O)OP(=O)(O)O"
  ]
  node [
    id 566
    label "m000262"
    type "chemical_reaction"
    domain "metabolism"
    module "Anaplerotic Reactions"
  ]
  node [
    id 567
    label "icit"
    type "chemical_entity"
    compound_type "metabolite"
    location "cytoplasm"
    compound_id "C00311"
    mass 192.02700259600002
    smiles "O=C(O)CC(C(=O)O)C(O)C(=O)O"
  ]
  node [
    id 568
    label "m000263"
    type "chemical_reaction"
    domain "metabolism"
    module "Anaplerotic Reactions"
  ]
  node [
    id 569
    label "m000264"
    type "chemical_reaction"
    domain "metabolism"
    module "Anaplerotic Reactions"
  ]
  node [
    id 570
    label "m000265"
    type "chemical_reaction"
    domain "metabolism"
    module "Arginine and Proline Metabolism"
  ]
  node [
    id 571
    label "hco3"
    type "chemical_entity"
    compound_type "metabolite"
    location "cytoplasm"
    compound_id "C00288"
    mass 60.99311747191
    smiles "O=C([O-])O"
  ]
  node [
    id 572
    label "cbp"
    type "chemical_entity"
    compound_type "metabolite"
    location "cytoplasm"
    compound_id "C00169"
    mass 140.982708858
    smiles "NC(=O)OP(=O)(O)O"
  ]
  node [
    id 573
    label "m000266"
    type "chemical_reaction"
    domain "metabolism"
    module "Arginine and Proline Metabolism"
  ]
  node [
    id 574
    label "sucarg"
    type "chemical_entity"
    compound_type "metabolite"
    location "cytoplasm"
    compound_id "C03296"
    mass 274.127719676
    smiles "N=C(N)NCCC[C@H](NC(=O)CCC(=O)O)C(=O)O"
  ]
  node [
    id 575
    label "sucorn"
    type "chemical_entity"
    compound_type "metabolite"
    location "cytoplasm"
    compound_id "C03415"
    mass 232.105921612
    smiles "NCCC[C@H](NC(=O)CCC(=O)O)C(=O)O"
  ]
  node [
    id 576
    label "m000267"
    type "chemical_reaction"
    domain "metabolism"
    module "Arginine and Proline Metabolism"
  ]
  node [
    id 577
    label "1pyr5c"
    type "chemical_entity"
    compound_type "metabolite"
    location "cytoplasm"
    compound_id "C03912"
    mass 113.047678464
    smiles "O=C(O)[C@@H]1CCC=N1"
  ]
  node [
    id 578
    label "pro-L"
    type "chemical_entity"
    compound_type "metabolite"
    location "cytoplasm"
    compound_id "C00148"
    mass 115.063328528
    smiles "O=C(O)[C@@H]1CCCN1"
  ]
  node [
    id 579
    label "m000268"
    type "chemical_reaction"
    domain "metabolism"
    module "Arginine and Proline Metabolism"
  ]
  node [
    id 580
    label "m000269"
    type "chemical_reaction"
    domain "metabolism"
    module "Membrane Lipid Metabolism"
  ]
  node [
    id 581
    label "m000270"
    type "chemical_reaction"
    domain "metabolism"
    module "Arginine and Proline Metabolism"
  ]
  node [
    id 582
    label "2kmb"
    type "chemical_entity"
    compound_type "metabolite"
    location "cytoplasm"
    compound_id "C01180"
    mass 148.019415116
    smiles "CSCCC(=O)C(=O)O"
  ]
  node [
    id 583
    label "met-L"
    type "chemical_entity"
    compound_type "metabolite"
    location "cytoplasm"
    compound_id "C00073"
    mass 149.051049592
    smiles "CSCC[C@H](N)C(=O)O"
  ]
  node [
    id 584
    label "m000271"
    type "chemical_reaction"
    domain "metabolism"
    module "Arginine and Proline Metabolism"
  ]
  node [
    id 585
    label "sucsal"
    type "chemical_entity"
    compound_type "metabolite"
    location "cytoplasm"
    compound_id "C00232"
    mass 102.031694052
    smiles "O=CCCC(=O)O"
  ]
  node [
    id 586
    label "m000272"
    type "chemical_reaction"
    domain "metabolism"
    module "Arginine and Proline Metabolism"
  ]
  node [
    id 587
    label "4abutn"
    type "chemical_entity"
    compound_type "metabolite"
    location "cytoplasm"
    compound_id "C00555"
    mass 87.068413908
    smiles "NCCCC=O"
  ]
  node [
    id 588
    label "m000273"
    type "chemical_reaction"
    domain "metabolism"
    module "Arginine and Proline Metabolism"
  ]
  node [
    id 589
    label "5mdr1p"
    type "chemical_entity"
    compound_type "metabolite"
    location "cytoplasm"
    compound_id "C04188"
    mass 260.011960386
    smiles "CSC[C@H]1O[C@H](OP(=O)(O)O)[C@H](O)[C@@H]1O"
  ]
  node [
    id 590
    label "5mdru1p"
    type "chemical_entity"
    compound_type "metabolite"
    location "cytoplasm"
    compound_id "C04582"
    mass 260.011960386
    smiles "CSC[C@@H](O)[C@@H](O)C(=O)COP(=O)(O)O"
  ]
  node [
    id 591
    label "m000274"
    type "chemical_reaction"
    domain "metabolism"
    module "Lipopolysaccharide Biosynthesis / Recycling"
  ]
  node [
    id 592
    label "lipidX"
    type "chemical_entity"
    compound_type "metabolite"
    location "cytoplasm"
    compound_id "C04824"
    mass 711.4322631819999
    smiles "CCCCCCCCCCC[C@@H](O)CC(=O)N[C@H]1[C@@H](OP(=O)(O)O)O[C@H](CO)[C@@H](O)[C@@H]1OC(=O)C[C@H](O)CCCCCCCCCCC"
  ]
  node [
    id 593
    label "u23ga"
    type "chemical_entity"
    compound_type "metabolite"
    location "cytoplasm"
    compound_id "C04652"
    mass 1017.457565124
    smiles "CCCCCCCCCCC[C@@H](O)CC(=O)N[C@H]1[C@@H](OP(=O)(O)OP(=O)(O)OC[C@H]2O[C@@H](n3ccc(=O)[nH]c3=O)[C@H](O)[C@@H]2O)O[C@H](CO)[C@@H](O)[C@@H]1OC(=O)C[C@H](O)CCCCCCCCCCC"
  ]
  node [
    id 594
    label "lipidAds"
    type "chemical_entity"
    compound_type "metabolite"
    location "cytoplasm"
    compound_id "C04932"
    mass 1324.887631158
    smiles "CCCCCCCCCCC[C@@H](O)CC(=O)N[C@H]1[C@H](OC[C@H]2O[C@H](OP(=O)(O)O)[C@H](NC(=O)C[C@H](O)CCCCCCCCCCC)[C@@H](OC(=O)C[C@H](O)CCCCCCCCCCC)[C@@H]2O)O[C@H](CO)[C@@H](O)[C@@H]1OC(=O)C[C@H](O)CCCCCCCCCCC"
  ]
  node [
    id 595
    label "m000275"
    type "chemical_reaction"
    domain "metabolism"
    module "Arginine and Proline Metabolism"
  ]
  node [
    id 596
    label "dkmpp"
    type "chemical_entity"
    compound_type "metabolite"
    location "cytoplasm"
    compound_id "C15650"
    mass 242.00139570200002
    smiles "CSCCC(=O)C(=O)COP(=O)(O)O"
  ]
  node [
    id 597
    label "m000276"
    type "chemical_reaction"
    domain "metabolism"
    module "Arginine and Proline Metabolism"
  ]
  node [
    id 598
    label "5mta"
    type "chemical_entity"
    compound_type "metabolite"
    location "cytoplasm"
    compound_id "C00170"
    mass 297.08956034
    smiles "CSC[C@H]1O[C@@H](n2cnc3c(N)ncnc32)[C@H](O)[C@@H]1O"
  ]
  node [
    id 599
    label "5mtr"
    type "chemical_entity"
    compound_type "metabolite"
    location "cytoplasm"
    compound_id "C03089"
    mass 180.045629864
    smiles "CSC[C@H]1OC(O)[C@H](O)[C@@H]1O"
  ]
  node [
    id 600
    label "m000277"
    type "chemical_reaction"
    domain "metabolism"
    module "Arginine and Proline Metabolism"
  ]
  node [
    id 601
    label "m000278"
    type "chemical_reaction"
    domain "metabolism"
    module "Arginine and Proline Metabolism"
  ]
  node [
    id 602
    label "acglu"
    type "chemical_entity"
    compound_type "metabolite"
    location "cytoplasm"
    compound_id "C00624"
    mass 189.063722452
    smiles "CC(=O)N[C@@H](CCC(=O)O)C(=O)O"
  ]
  node [
    id 603
    label "m000279"
    type "chemical_reaction"
    domain "metabolism"
    module "Arginine and Proline Metabolism"
  ]
  node [
    id 604
    label "spmd"
    type "chemical_entity"
    compound_type "metabolite"
    location "cytoplasm"
    compound_id "C00315"
    mass 145.15789760799998
    smiles "NCCCCNCCCN"
  ]
  node [
    id 605
    label "n8aspmd"
    type "chemical_entity"
    compound_type "metabolite"
    location "cytoplasm"
    compound_id "C01029"
    mass 187.168462292
    smiles "CC(=O)NCCCCNCCCN"
  ]
  node [
    id 606
    label "m000280"
    type "chemical_reaction"
    domain "metabolism"
    module "Arginine and Proline Metabolism"
  ]
  node [
    id 607
    label "N1aspmd"
    type "chemical_entity"
    compound_type "metabolite"
    location "cytoplasm"
    compound_id "C00612"
    mass 187.168462292
    smiles "CC(=O)NCCCNCCCCN"
  ]
  node [
    id 608
    label "m000281"
    type "chemical_reaction"
    domain "metabolism"
    module "Arginine and Proline Metabolism"
  ]
  node [
    id 609
    label "acg5sa"
    type "chemical_entity"
    compound_type "metabolite"
    location "cytoplasm"
    compound_id "C01250"
    mass 173.068807832
    smiles "CC(=O)N[C@@H](CCC=O)C(=O)O"
  ]
  node [
    id 610
    label "glu5sa"
    type "chemical_entity"
    compound_type "metabolite"
    location "cytoplasm"
    compound_id "C01165"
    mass 131.058243148
    smiles "N[C@@H](CCC=O)C(=O)O"
  ]
  node [
    id 611
    label "m000282"
    type "chemical_reaction"
    domain "metabolism"
    module "Arginine and Proline Metabolism"
  ]
  node [
    id 612
    label "acg5p"
    type "chemical_entity"
    compound_type "metabolite"
    location "cytoplasm"
    compound_id "C04133"
    mass 269.030052974
    smiles "CC(=O)N[C@@H](CCC(=O)OP(=O)(O)O)C(=O)O"
  ]
  node [
    id 613
    label "m000283"
    type "chemical_reaction"
    domain "metabolism"
    module "Arginine and Proline Metabolism"
  ]
  node [
    id 614
    label "m000284"
    type "chemical_reaction"
    domain "metabolism"
    module "Arginine and Proline Metabolism"
  ]
  node [
    id 615
    label "acorn"
    type "chemical_entity"
    compound_type "metabolite"
    location "cytoplasm"
    compound_id "C00437"
    mass 174.100442308
    smiles "CC(=O)N[C@@H](CCCN)C(=O)O"
  ]
  node [
    id 616
    label "m000285"
    type "chemical_reaction"
    domain "metabolism"
    module "Arginine and Proline Metabolism"
  ]
  node [
    id 617
    label "orn"
    type "chemical_entity"
    compound_type "metabolite"
    location "cytoplasm"
    compound_id "C00077"
    mass 132.089877624
    smiles "NCCC[C@H](N)C(=O)O"
  ]
  node [
    id 618
    label "m000286"
    type "chemical_reaction"
    domain "metabolism"
    module "Arginine and Proline Metabolism"
  ]
  node [
    id 619
    label "agm"
    type "chemical_entity"
    compound_type "metabolite"
    location "cytoplasm"
    compound_id "C00179"
    mass 130.12184644799999
    smiles "N=C(N)NCCCCN"
  ]
  node [
    id 620
    label "urea"
    type "chemical_entity"
    compound_type "metabolite"
    location "cytoplasm"
    compound_id "C00086"
    mass 60.032362748
    smiles "NC(N)=O"
  ]
  node [
    id 621
    label "m000287"
    type "chemical_reaction"
    domain "metabolism"
    module "Arginine and Proline Metabolism"
  ]
  node [
    id 622
    label "m000288"
    type "chemical_reaction"
    domain "metabolism"
    module "Arginine and Proline Metabolism"
  ]
  node [
    id 623
    label "sucgsa"
    type "chemical_entity"
    compound_type "metabolite"
    location "cytoplasm"
    compound_id "C05932"
    mass 231.074287136
    smiles "O=CCC[C@H](NC(=O)CCC(=O)O)C(=O)O"
  ]
  node [
    id 624
    label "m000289"
    type "chemical_reaction"
    domain "metabolism"
    module "Arginine and Proline Metabolism"
  ]
  node [
    id 625
    label "amet"
    type "chemical_entity"
    compound_type "metabolite"
    location "cytoplasm"
    compound_id "C00019"
    mass 398.13723880399994
    smiles "C[S+](CC[C@H](N)C(=O)[O-])C[C@H]1O[C@@H](n2cnc3c(N)ncnc32)[C@H](O)[C@@H]1O"
  ]
  node [
    id 626
    label "ametam"
    type "chemical_entity"
    compound_type "metabolite"
    location "cytoplasm"
    compound_id "C01137"
    mass 355.15468601609
    smiles "C[S+](CCCN)C[C@H]1O[C@@H](n2cnc3c(N)ncnc32)[C@H](O)[C@@H]1O"
  ]
  node [
    id 627
    label "m000290"
    type "chemical_reaction"
    domain "metabolism"
    module "Arginine and Proline Metabolism"
  ]
  node [
    id 628
    label "m000291"
    type "chemical_reaction"
    domain "metabolism"
    module "Arginine and Proline Metabolism"
  ]
  node [
    id 629
    label "arg-L"
    type "chemical_entity"
    compound_type "metabolite"
    location "cytoplasm"
    compound_id "C00062"
    mass 174.111675688
    smiles "N=C(N)NCCC[C@H](N)C(=O)O"
  ]
  node [
    id 630
    label "m000292"
    type "chemical_reaction"
    domain "metabolism"
    module "Arginine and Proline Metabolism"
  ]
  node [
    id 631
    label "m000293"
    type "chemical_reaction"
    domain "metabolism"
    module "Arginine and Proline Metabolism"
  ]
  node [
    id 632
    label "argsuc"
    type "chemical_entity"
    compound_type "metabolite"
    location "cytoplasm"
    compound_id "C03406"
    mass 290.122634296
    smiles "N=C(NCCC[C@H](N)C(=O)O)N[C@@H](CC(=O)O)C(=O)O"
  ]
  node [
    id 633
    label "m000294"
    type "chemical_reaction"
    domain "metabolism"
    module "Arginine and Proline Metabolism"
  ]
  node [
    id 634
    label "citr-L"
    type "chemical_entity"
    compound_type "metabolite"
    location "cytoplasm"
    compound_id "C00327"
    mass 175.095691276
    smiles "NC(=O)NCCC[C@H](N)C(=O)O"
  ]
  node [
    id 635
    label "m000295"
    type "chemical_reaction"
    domain "metabolism"
    module "Arginine and Proline Metabolism"
  ]
  node [
    id 636
    label "glu5p"
    type "chemical_entity"
    compound_type "metabolite"
    location "cytoplasm"
    compound_id "C03287"
    mass 227.01948829000003
    smiles "N[C@@H](CCC(=O)OP(=O)(O)O)C(=O)O"
  ]
  node [
    id 637
    label "m000296"
    type "chemical_reaction"
    domain "metabolism"
    module "Arginine and Proline Metabolism"
  ]
  node [
    id 638
    label "gthrd"
    type "chemical_entity"
    compound_type "metabolite"
    location "cytoplasm"
    compound_id "C00051"
    mass 307.083806264
    smiles "N[C@@H](CCC(=O)N[C@@H](CS)C(=O)NCC(=O)O)C(=O)O"
  ]
  node [
    id 639
    label "gtspmd"
    type "chemical_entity"
    compound_type "metabolite"
    location "cytoplasm"
    compound_id "C05730"
    mass 434.231139188
    smiles "NCCCCNCCCNC(=O)CNC(=O)[C@H](CS)NC(=O)CC[C@H](N)C(=O)O"
  ]
  node [
    id 640
    label "m000297"
    type "chemical_reaction"
    domain "metabolism"
    module "Arginine and Proline Metabolism"
  ]
  node [
    id 641
    label "m000298"
    type "chemical_reaction"
    domain "metabolism"
    module "Arginine and Proline Metabolism"
  ]
  node [
    id 642
    label "m000299"
    type "chemical_reaction"
    domain "metabolism"
    module "Arginine and Proline Metabolism"
  ]
  node [
    id 643
    label "m000300"
    type "chemical_reaction"
    domain "metabolism"
    module "Arginine and Proline Metabolism"
  ]
  node [
    id 644
    label "m000301"
    type "chemical_reaction"
    domain "metabolism"
    module "Arginine and Proline Metabolism"
  ]
  node [
    id 645
    label "m000302"
    type "chemical_reaction"
    domain "metabolism"
    module "Arginine and Proline Metabolism"
  ]
  node [
    id 646
    label "m000303"
    type "chemical_reaction"
    domain "metabolism"
    module "Arginine and Proline Metabolism"
  ]
  node [
    id 647
    label "m000304"
    type "chemical_reaction"
    domain "metabolism"
    module "Arginine and Proline Metabolism"
  ]
  node [
    id 648
    label "m000305"
    type "chemical_reaction"
    domain "metabolism"
    module "Arginine and Proline Metabolism"
  ]
  node [
    id 649
    label "sucglu"
    type "chemical_entity"
    compound_type "metabolite"
    location "cytoplasm"
    compound_id "C05931"
    mass 247.069201756
    smiles "O=C(O)CCC(=O)N[C@@H](CCC(=O)O)C(=O)O"
  ]
  node [
    id 650
    label "m000306"
    type "chemical_reaction"
    domain "metabolism"
    module "Arginine and Proline Metabolism"
  ]
  node [
    id 651
    label "m000307"
    type "chemical_reaction"
    domain "metabolism"
    module "Arginine and Proline Metabolism"
  ]
  node [
    id 652
    label "m000308"
    type "chemical_reaction"
    domain "metabolism"
    module "Arginine and Proline Metabolism"
  ]
  node [
    id 653
    label "progly"
    type "chemical_entity"
    compound_type "metabolite"
    location "cytoplasm"
  ]
  node [
    id 654
    label "gly"
    type "chemical_entity"
    compound_type "metabolite"
    location "cytoplasm"
    compound_id "C00037"
    mass 75.0320284
    smiles "NCC(=O)O"
  ]
  node [
    id 655
    label "m000309"
    type "chemical_reaction"
    domain "metabolism"
    module "Cell Envelope Biosynthesis"
  ]
  node [
    id 656
    label "m000310"
    type "chemical_reaction"
    domain "metabolism"
    module "Arginine and Proline Metabolism"
  ]
  node [
    id 657
    label "m000311"
    type "chemical_reaction"
    domain "metabolism"
    module "Citric Acid Cycle"
  ]
  node [
    id 658
    label "m000312"
    type "chemical_reaction"
    domain "metabolism"
    module "Citric Acid Cycle"
  ]
  node [
    id 659
    label "cit"
    type "chemical_entity"
    compound_type "metabolite"
    location "cytoplasm"
    compound_id "C00158"
    mass 192.02700259600002
    smiles "O=C(O)CC(O)(CC(=O)O)C(=O)O"
  ]
  node [
    id 660
    label "m000313"
    type "chemical_reaction"
    domain "metabolism"
    module "Citric Acid Cycle"
  ]
  node [
    id 661
    label "acon-C"
    type "chemical_entity"
    compound_type "metabolite"
    location "cytoplasm"
    compound_id "C00417"
    mass 174.01643791200001
    smiles "O=C(O)/C=C(/CC(=O)O)C(=O)O"
  ]
  node [
    id 662
    label "m000314"
    type "chemical_reaction"
    domain "metabolism"
    module "Cell Envelope Biosynthesis"
  ]
  node [
    id 663
    label "m000315"
    type "chemical_reaction"
    domain "metabolism"
    module "Citric Acid Cycle"
  ]
  node [
    id 664
    label "m000316"
    type "chemical_reaction"
    domain "metabolism"
    module "Citric Acid Cycle"
  ]
  node [
    id 665
    label "m000317"
    type "chemical_reaction"
    domain "metabolism"
    module "Citric Acid Cycle"
  ]
  node [
    id 666
    label "m000318"
    type "chemical_reaction"
    domain "metabolism"
    module "Citric Acid Cycle"
  ]
  node [
    id 667
    label "m000319"
    type "chemical_reaction"
    domain "metabolism"
    module "Cell Envelope Biosynthesis"
  ]
  node [
    id 668
    label "dtdp4d6dg"
    type "chemical_entity"
    compound_type "metabolite"
    location "cytoplasm"
    compound_id "C11907"
    mass 546.0651913279997
    smiles "Cc1cn([C@H]2C[C@H](O)[C@@H](COP(=O)(O)OP(=O)(O)O[C@H]3O[C@H](C)C(=O)[C@H](O)[C@H]3O)O2)c(=O)[nH]c1=O"
  ]
  node [
    id 669
    label "dtdp4addg"
    type "chemical_entity"
    compound_type "metabolite"
    location "cytoplasm"
    compound_id "C04346"
    mass 547.0968258039998
    smiles "Cc1cn([C@H]2C[C@H](O)[C@@H](COP(=O)(O)OP(=O)(O)O[C@H]3O[C@H](C)[C@H](N)[C@H](O)[C@H]3O)O2)c(=O)[nH]c1=O"
  ]
  node [
    id 670
    label "m000320"
    type "chemical_reaction"
    domain "metabolism"
    module "Citric Acid Cycle"
  ]
  node [
    id 671
    label "m000321"
    type "chemical_reaction"
    domain "metabolism"
    module "Citric Acid Cycle"
  ]
  node [
    id 672
    label "m000322"
    type "chemical_reaction"
    domain "metabolism"
    module "Citric Acid Cycle"
  ]
  node [
    id 673
    label "m000323"
    type "chemical_reaction"
    domain "metabolism"
    module "Citric Acid Cycle"
  ]
  node [
    id 674
    label "m000324"
    type "chemical_reaction"
    domain "metabolism"
    module "Citric Acid Cycle"
  ]
  node [
    id 675
    label "m000325"
    type "chemical_reaction"
    domain "metabolism"
    module "Citric Acid Cycle"
  ]
  node [
    id 676
    label "m000326"
    type "chemical_reaction"
    domain "metabolism"
    module "Cofactor and Prosthetic Group Biosynthesis"
  ]
  node [
    id 677
    label "pppg9"
    type "chemical_entity"
    compound_type "metabolite"
    location "cytoplasm"
    compound_id "C01079"
    mass 568.30495576
    smiles "C=Cc1c2[nH]c(c1C)Cc1[nH]c(c(CCC(=O)O)c1C)Cc1[nH]c(c(C)c1CCC(=O)O)Cc1[nH]c(c(C)c1C=C)C2"
  ]
  node [
    id 678
    label "ppp9"
    type "chemical_entity"
    compound_type "metabolite"
    location "cytoplasm"
    compound_id "C02191"
    mass 562.2580055679999
    smiles "C=CC1=C(C)c2cc3[nH]c(cc4nc(cc5[nH]c(cc1n2)c(C)c5CCC(=O)O)C(CCC(=O)O)=C4C)c(C)c3C=C"
  ]
  node [
    id 679
    label "m000327"
    type "chemical_reaction"
    domain "metabolism"
    module "Cofactor and Prosthetic Group Biosynthesis"
  ]
  node [
    id 680
    label "5aop"
    type "chemical_entity"
    compound_type "metabolite"
    location "cytoplasm"
    compound_id "C00430"
    mass 131.058243148
    smiles "NCC(=O)CCC(=O)O"
  ]
  node [
    id 681
    label "ppbng"
    type "chemical_entity"
    compound_type "metabolite"
    location "cytoplasm"
    compound_id "C00931"
    mass 226.095356928
    smiles "NCc1[nH]cc(CCC(=O)O)c1CC(=O)O"
  ]
  node [
    id 682
    label "m000328"
    type "chemical_reaction"
    domain "metabolism"
    module "Cofactor and Prosthetic Group Biosynthesis"
  ]
  node [
    id 683
    label "cpppg3"
    type "chemical_entity"
    compound_type "metabolite"
    location "cytoplasm"
    compound_id "C03263"
    mass 660.3159143680001
    smiles "Cc1c2[nH]c(c1CCC(=O)O)Cc1[nH]c(c(CCC(=O)O)c1C)Cc1[nH]c(c(CCC(=O)O)c1C)Cc1[nH]c(c(C)c1CCC(=O)O)C2"
  ]
  node [
    id 684
    label "dad-5"
    type "chemical_entity"
    compound_type "metabolite"
    location "cytoplasm"
    compound_id "C05198"
    mass 251.101839276
    smiles "C[C@H]1O[C@@H](n2cnc3c(N)ncnc32)[C@H](O)[C@@H]1O"
  ]
  node [
    id 685
    label "m000329"
    type "chemical_reaction"
    domain "metabolism"
    module "Cofactor and Prosthetic Group Biosynthesis"
  ]
  node [
    id 686
    label "uppg3"
    type "chemical_entity"
    compound_type "metabolite"
    location "cytoplasm"
    compound_id "C01051"
    mass 836.2752313280001
    smiles "O=C(O)CCc1c2[nH]c(c1CC(=O)O)Cc1[nH]c(c(CC(=O)O)c1CCC(=O)O)Cc1[nH]c(c(CC(=O)O)c1CCC(=O)O)Cc1[nH]c(c(CCC(=O)O)c1CC(=O)O)C2"
  ]
  node [
    id 687
    label "ahcys"
    type "chemical_entity"
    compound_type "metabolite"
    location "cytoplasm"
    compound_id "C00021"
    mass 384.12158873999994
    smiles "Nc1ncnc2c1ncn2[C@@H]1O[C@H](CSCC[C@H](N)C(=O)O)[C@@H](O)[C@H]1O"
  ]
  node [
    id 688
    label "dscl"
    type "chemical_entity"
    compound_type "metabolite"
    location "cytoplasm"
    compound_id "C02463"
    mass 864.3065314560001
    smiles "C[C@@]1(CC(=O)O)C2=N/C(=C\c3[nH]c(c(CCC(=O)O)c3CC(=O)O)Cc3[nH]c(c(CC(=O)O)c3CCC(=O)O)/C=C3\N/C(=C\2)[C@@H](CCC(=O)O)[C@]3(C)CC(=O)O)[C@H]1CCC(=O)O"
  ]
  node [
    id 689
    label "m000330"
    type "chemical_reaction"
    domain "metabolism"
    module "Cofactor and Prosthetic Group Biosynthesis"
  ]
  node [
    id 690
    label "dmlz"
    type "chemical_entity"
    compound_type "metabolite"
    location "cytoplasm"
    compound_id "C04332"
    mass 326.12263429599994
    smiles "Cc1nc2c(=O)[nH]c(=O)nc-2n(C[C@H](O)[C@H](O)[C@H](O)CO)c1C"
  ]
  node [
    id 691
    label "4r5au"
    type "chemical_entity"
    compound_type "metabolite"
    location "cytoplasm"
    compound_id "C04732"
    mass 276.106984232
    smiles "Nc1c(NC[C@H](O)[C@H](O)[C@H](O)CO)[nH]c(=O)[nH]c1=O"
  ]
  node [
    id 692
    label "ribflv"
    type "chemical_entity"
    compound_type "metabolite"
    location "cytoplasm"
    compound_id "C00255"
    mass 376.1382843599999
    smiles "Cc1cc2nc3c(=O)[nH]c(=O)nc-3n(C[C@H](O)[C@H](O)[C@H](O)CO)c2cc1C"
  ]
  node [
    id 693
    label "m000331"
    type "chemical_reaction"
    domain "metabolism"
    module "Cofactor and Prosthetic Group Biosynthesis"
  ]
  node [
    id 694
    label "quln"
    type "chemical_entity"
    compound_type "metabolite"
    location "cytoplasm"
    compound_id "C03722"
    mass 167.02185764
    smiles "O=C(O)c1cccnc1C(=O)O"
  ]
  node [
    id 695
    label "nicrnt"
    type "chemical_entity"
    compound_type "metabolite"
    location "cytoplasm"
    compound_id "C01185"
    mass 336.04789411008994
    smiles "O=C(O)c1ccc[n+]([C@@H]2O[C@H](COP(=O)(O)O)[C@@H](O)[C@H]2O)c1"
  ]
  node [
    id 696
    label "m000332"
    type "chemical_reaction"
    domain "metabolism"
    module "Cofactor and Prosthetic Group Biosynthesis"
  ]
  node [
    id 697
    label "23dhba"
    type "chemical_entity"
    compound_type "metabolite"
    location "cytoplasm"
    compound_id "C04030"
    mass 483.0791284059998
    smiles "Nc1ncnc2c1ncn2[C@@H]1O[C@H](COP(=O)(O)OC(=O)c2cccc(O)c2O)[C@@H](O)[C@H]1O"
  ]
  node [
    id 698
    label "seramp"
    type "chemical_entity"
    compound_type "metabolite"
    location "cytoplasm"
    compound_id "C05820"
    mass 434.0951128179999
    smiles "Nc1ncnc2c1ncn2[C@@H]1O[C@H](COP(=O)(O)OC(=O)[C@H](N)CO)[C@@H](O)[C@H]1O"
  ]
  node [
    id 699
    label "enter"
    type "chemical_entity"
    compound_type "metabolite"
    location "cytoplasm"
    compound_id "C05821"
    mass 669.144217164
    smiles "O=C(N[C@H]1COC(=O)[C@@H](NC(=O)c2cccc(O)c2O)COC(=O)[C@@H](NC(=O)c2cccc(O)c2O)COC1=O)c1cccc(O)c1O"
  ]
  node [
    id 700
    label "m000333"
    type "chemical_reaction"
    domain "metabolism"
    module "Cofactor and Prosthetic Group Biosynthesis"
  ]
  node [
    id 701
    label "m000334"
    type "chemical_reaction"
    domain "metabolism"
    module "Cofactor and Prosthetic Group Biosynthesis"
  ]
  node [
    id 702
    label "m000335"
    type "chemical_reaction"
    domain "metabolism"
    module "Cofactor and Prosthetic Group Biosynthesis"
  ]
  node [
    id 703
    label "23ddhb"
    type "chemical_entity"
    compound_type "metabolite"
    location "cytoplasm"
    compound_id "C04171"
    mass 156.042258736
    smiles "O=C(O)C1=CC=C[C@H](O)[C@H]1O"
  ]
  node [
    id 704
    label "23dhb"
    type "chemical_entity"
    compound_type "metabolite"
    location "cytoplasm"
    compound_id "C00196"
    mass 154.026608672
    smiles "O=C(O)c1cccc(O)c1O"
  ]
  node [
    id 705
    label "m000336"
    type "chemical_reaction"
    domain "metabolism"
    module "Cofactor and Prosthetic Group Biosynthesis"
  ]
  node [
    id 706
    label "m000337"
    type "chemical_reaction"
    domain "metabolism"
    module "Cofactor and Prosthetic Group Biosynthesis"
  ]
  node [
    id 707
    label "23dhbzs"
    type "chemical_entity"
    compound_type "metabolite"
    location "cytoplasm"
    compound_id "C04204"
    mass 241.058637072
    smiles "O=C(N[C@@H](CO)C(=O)O)c1cccc(O)c1O"
  ]
  node [
    id 708
    label "ser-L"
    type "chemical_entity"
    compound_type "metabolite"
    location "cytoplasm"
    compound_id "C00065"
    mass 105.042593084
    smiles "N[C@@H](CO)C(=O)O"
  ]
  node [
    id 709
    label "m000338"
    type "chemical_reaction"
    domain "metabolism"
    module "Cofactor and Prosthetic Group Biosynthesis"
  ]
  node [
    id 710
    label "25drapp"
    type "chemical_entity"
    compound_type "metabolite"
    location "cytoplasm"
    compound_id "C01304"
    mass 353.0736491020001
    smiles "Nc1nc(N[C@@H]2O[C@H](COP(=O)(O)O)[C@@H](O)[C@H]2O)c(N)c(=O)[nH]1"
  ]
  node [
    id 711
    label "5apru"
    type "chemical_entity"
    compound_type "metabolite"
    location "cytoplasm"
    compound_id "C01268"
    mass 354.0576646900001
    smiles "Nc1c(N[C@@H]2O[C@H](COP(=O)(O)O)[C@@H](O)[C@H]2O)[nH]c(=O)[nH]c1=O"
  ]
  node [
    id 712
    label "m000339"
    type "chemical_reaction"
    domain "metabolism"
    module "Cofactor and Prosthetic Group Biosynthesis"
  ]
  node [
    id 713
    label "2dhp"
    type "chemical_entity"
    compound_type "metabolite"
    location "cytoplasm"
    compound_id "C00966"
    mass 146.0579088
    smiles "CC(C)(CO)C(=O)C(=O)O"
  ]
  node [
    id 714
    label "pant-R"
    type "chemical_entity"
    compound_type "metabolite"
    location "cytoplasm"
    compound_id "C00522"
    mass 148.073558864
    smiles "CC(C)(CO)[C@@H](O)C(=O)O"
  ]
  node [
    id 715
    label "m000340"
    type "chemical_reaction"
    domain "metabolism"
    module "Cofactor and Prosthetic Group Biosynthesis"
  ]
  node [
    id 716
    label "m000341"
    type "chemical_reaction"
    domain "metabolism"
    module "Cofactor and Prosthetic Group Biosynthesis"
  ]
  node [
    id 717
    label "2mahmp"
    type "chemical_entity"
    compound_type "metabolite"
    location "cytoplasm"
    compound_id "C04752"
    mass 299.007222952
    smiles "Cc1ncc(COP(=O)(O)OP(=O)(O)O)c(N)n1"
  ]
  node [
    id 718
    label "4mpetz"
    type "chemical_entity"
    compound_type "metabolite"
    location "cytoplasm"
    compound_id "C04327"
    mass 223.00681543
    smiles "Cc1ncsc1CCOP(=O)(O)O"
  ]
  node [
    id 719
    label "thmmp"
    type "chemical_entity"
    compound_type "metabolite"
    location "cytoplasm"
    compound_id "C01081"
    mass 345.0780891060899
    smiles "Cc1ncc(C[n+]2csc(CCOP(=O)(O)O)c2C)c(N)n1"
  ]
  node [
    id 720
    label "m000342"
    type "chemical_reaction"
    domain "metabolism"
    module "Cofactor and Prosthetic Group Biosynthesis"
  ]
  node [
    id 721
    label "4ampm"
    type "chemical_entity"
    compound_type "metabolite"
    location "cytoplasm"
  ]
  node [
    id 722
    label "m000343"
    type "chemical_reaction"
    domain "metabolism"
    module "Cofactor and Prosthetic Group Biosynthesis"
  ]
  node [
    id 723
    label "2me4p"
    type "chemical_entity"
    compound_type "metabolite"
    location "cytoplasm"
    compound_id "C11434"
    mass 216.039889386
    smiles "C[C@](O)(CO)[C@H](O)COP(=O)(O)O"
  ]
  node [
    id 724
    label "ctp"
    type "chemical_entity"
    compound_type "metabolite"
    location "cytoplasm"
    compound_id "C00063"
    mass 482.9845120819999
    smiles "Nc1ccn([C@@H]2O[C@H](COP(=O)(O)OP(=O)(O)OP(=O)(O)O)[C@@H](O)[C@H]2O)c(=O)n1"
  ]
  node [
    id 725
    label "4c2me"
    type "chemical_entity"
    compound_type "metabolite"
    location "cytoplasm"
    compound_id "C11435"
    mass 521.0811757399997
    smiles "C[C@](O)(CO)[C@H](O)COP(=O)(O)OP(=O)(O)OC[C@H]1O[C@@H](n2ccc(N)nc2=O)[C@H](O)[C@@H]1O"
  ]
  node [
    id 726
    label "m000344"
    type "chemical_reaction"
    domain "metabolism"
    module "Lipopolysaccharide Biosynthesis / Recycling"
  ]
  node [
    id 727
    label "lipidA"
    type "chemical_entity"
    compound_type "metabolite"
    location "cytoplasm"
    compound_id "C04919"
    mass 1404.85396168
    smiles "CCCCCCCCCCC[C@@H](O)CC(=O)N[C@H]1[C@H](OC[C@H]2O[C@H](OP(=O)(O)O)[C@H](NC(=O)C[C@H](O)CCCCCCCCCCC)[C@@H](OC(=O)C[C@H](O)CCCCCCCCCCC)[C@@H]2O)O[C@H](CO)[C@@H](OP(=O)(O)O)[C@@H]1OC(=O)C[C@H](O)CCCCCCCCCCC"
  ]
  node [
    id 728
    label "m000345"
    type "chemical_reaction"
    domain "metabolism"
    module "Cofactor and Prosthetic Group Biosynthesis"
  ]
  node [
    id 729
    label "2mecdp"
    type "chemical_entity"
    compound_type "metabolite"
    location "cytoplasm"
    compound_id "C11453"
    mass 277.995655224
    smiles "C[C@@]1(CO)OP(=O)(O)OP(=O)(O)OC[C@H]1O"
  ]
  node [
    id 730
    label "h2mb4p"
    type "chemical_entity"
    compound_type "metabolite"
    location "cytoplasm"
    compound_id "C11811"
    mass 262.00074060400004
    smiles "C/C(=C\COP(=O)(O)OP(=O)(O)O)CO"
  ]
  node [
    id 731
    label "m000346"
    type "chemical_reaction"
    domain "metabolism"
    module "Cofactor and Prosthetic Group Biosynthesis"
  ]
  node [
    id 732
    label "2ohph"
    type "chemical_entity"
    compound_type "metabolite"
    location "cytoplasm"
    compound_id "C05811"
    mass 654.5375814800001
    smiles "CC(C)=CCC/C(C)=C/CC/C(C)=C/CC/C(C)=C/CC/C(C)=C/CC/C(C)=C/CC/C(C)=C/CC/C(C)=C/Cc1cccc(O)c1O"
  ]
  node [
    id 733
    label "2omph"
    type "chemical_entity"
    compound_type "metabolite"
    location "cytoplasm"
    compound_id "C05812"
    mass 668.553231544
    smiles "COc1cccc(C/C=C(\C)CC/C=C(\C)CC/C=C(\C)CC/C=C(\C)CC/C=C(\C)CC/C=C(\C)CC/C=C(\C)CCC=C(C)C)c1O"
  ]
  node [
    id 734
    label "m000347"
    type "chemical_reaction"
    domain "metabolism"
    module "Cofactor and Prosthetic Group Biosynthesis"
  ]
  node [
    id 735
    label "2ombzl"
    type "chemical_entity"
    compound_type "metabolite"
    location "cytoplasm"
  ]
  node [
    id 736
    label "2ommbl"
    type "chemical_entity"
    compound_type "metabolite"
    location "cytoplasm"
  ]
  node [
    id 737
    label "m000348"
    type "chemical_reaction"
    domain "metabolism"
    module "Cofactor and Prosthetic Group Biosynthesis"
  ]
  node [
    id 738
    label "2omhmbl"
    type "chemical_entity"
    compound_type "metabolite"
    location "cytoplasm"
  ]
  node [
    id 739
    label "m000349"
    type "chemical_reaction"
    domain "metabolism"
    module "Cofactor and Prosthetic Group Biosynthesis"
  ]
  node [
    id 740
    label "m000350"
    type "chemical_reaction"
    domain "metabolism"
    module "Cofactor and Prosthetic Group Biosynthesis"
  ]
  node [
    id 741
    label "m000351"
    type "chemical_reaction"
    domain "metabolism"
    module "Cofactor and Prosthetic Group Biosynthesis"
  ]
  node [
    id 742
    label "m000352"
    type "chemical_reaction"
    domain "metabolism"
    module "Cofactor and Prosthetic Group Biosynthesis"
  ]
  node [
    id 743
    label "m000353"
    type "chemical_reaction"
    domain "metabolism"
    module "Cofactor and Prosthetic Group Biosynthesis"
  ]
  node [
    id 744
    label "2oph"
    type "chemical_entity"
    compound_type "metabolite"
    location "cytoplasm"
    compound_id "C05810"
    mass 638.54266686
    smiles "CC(C)=CCC/C(C)=C/CC/C(C)=C/CC/C(C)=C/CC/C(C)=C/CC/C(C)=C/CC/C(C)=C/CC/C(C)=C/Cc1ccccc1O"
  ]
  node [
    id 745
    label "m000354"
    type "chemical_reaction"
    domain "metabolism"
    module "Cofactor and Prosthetic Group Biosynthesis"
  ]
  node [
    id 746
    label "m000355"
    type "chemical_reaction"
    domain "metabolism"
    module "Cofactor and Prosthetic Group Biosynthesis"
  ]
  node [
    id 747
    label "2p4c2me"
    type "chemical_entity"
    compound_type "metabolite"
    location "cytoplasm"
    compound_id "C11436"
    mass 601.047506262
    smiles "C[C@@](CO)(OP(=O)(O)O)[C@H](O)COP(=O)(O)OP(=O)(O)OC[C@H]1O[C@@H](n2ccc(N)nc2=O)[C@H](O)[C@@H]1O"
  ]
  node [
    id 748
    label "cmp"
    type "chemical_entity"
    compound_type "metabolite"
    location "cytoplasm"
    compound_id "C00055"
    mass 323.05185103799994
    smiles "Nc1ccn([C@@H]2O[C@H](COP(=O)(O)O)[C@@H](O)[C@H]2O)c(=O)n1"
  ]
  node [
    id 749
    label "m000356"
    type "chemical_reaction"
    domain "metabolism"
    module "Cofactor and Prosthetic Group Biosynthesis"
  ]
  node [
    id 750
    label "2shchc"
    type "chemical_entity"
    compound_type "metabolite"
    location "cytoplasm"
    compound_id "C05817"
    mass 240.063388104
    smiles "O=C(O)CCC(=O)C1=CC=C[C@@H](O)[C@@H]1C(=O)O"
  ]
  node [
    id 751
    label "sucbz"
    type "chemical_entity"
    compound_type "metabolite"
    location "cytoplasm"
    compound_id "C02730"
    mass 222.05282342
    smiles "O=C(O)CCC(=O)c1ccccc1C(=O)O"
  ]
  node [
    id 752
    label "m000357"
    type "chemical_reaction"
    domain "metabolism"
    module "Cofactor and Prosthetic Group Biosynthesis"
  ]
  node [
    id 753
    label "mlthf"
    type "chemical_entity"
    compound_type "metabolite"
    location "cytoplasm"
    compound_id "C00143"
    mass 457.1709814559999
    smiles "Nc1nc2c(c(=O)[nH]1)N1CN(c3ccc(C(=O)NC(CCC(=O)O)C(=O)O)cc3)C[C@H]1CN2"
  ]
  node [
    id 754
    label "thf"
    type "chemical_entity"
    compound_type "metabolite"
    location "cytoplasm"
    compound_id "C00101"
    mass 445.1709814559999
    smiles "Nc1nc2c(c(=O)[nH]1)N[C@@H](CNc1ccc(C(=O)N[C@@H](CCC(=O)O)C(=O)O)cc1)CN2"
  ]
  node [
    id 755
    label "m000358"
    type "chemical_reaction"
    domain "metabolism"
    module "Cofactor and Prosthetic Group Biosynthesis"
  ]
  node [
    id 756
    label "3ophb"
    type "chemical_entity"
    compound_type "metabolite"
    location "cytoplasm"
    compound_id "C05809"
    mass 682.5324961
    smiles "CC(C)=CCC/C(C)=C/CC/C(C)=C/CC/C(C)=C/CC/C(C)=C/CC/C(C)=C/CC/C(C)=C/CC/C(C)=C/Cc1cc(C(=O)O)ccc1O"
  ]
  node [
    id 757
    label "m000359"
    type "chemical_reaction"
    domain "metabolism"
    module "Cofactor and Prosthetic Group Biosynthesis"
  ]
  node [
    id 758
    label "4abz"
    type "chemical_entity"
    compound_type "metabolite"
    location "cytoplasm"
    compound_id "C00568"
    mass 137.047678464
    smiles "Nc1ccc(C(=O)O)cc1"
  ]
  node [
    id 759
    label "6hmhptpp"
    type "chemical_entity"
    compound_type "metabolite"
    location "cytoplasm"
    compound_id "C04807"
    mass 355.0082855719999
    smiles "Nc1nc2c(c(=O)[nH]1)N=C(COP(=O)(O)OP(=O)(O)O)CN2"
  ]
  node [
    id 760
    label "dhpt"
    type "chemical_entity"
    compound_type "metabolite"
    location "cytoplasm"
    compound_id "C00921"
    mass 314.1127383079999
    smiles "Nc1nc2c(c(=O)[nH]1)N=C(CNc1ccc(C(=O)O)cc1)CN2"
  ]
  node [
    id 761
    label "m000360"
    type "chemical_reaction"
    domain "metabolism"
    module "Cofactor and Prosthetic Group Biosynthesis"
  ]
  node [
    id 762
    label "4adcho"
    type "chemical_entity"
    compound_type "metabolite"
    location "cytoplasm"
    compound_id "C11355"
    mass 225.063722452
    smiles "C=C(O[C@@H]1C=C(C(=O)O)C=C[C@H]1N)C(=O)O"
  ]
  node [
    id 763
    label "m000361"
    type "chemical_reaction"
    domain "metabolism"
    module "Cofactor and Prosthetic Group Biosynthesis"
  ]
  node [
    id 764
    label "4ahmmp"
    type "chemical_entity"
    compound_type "metabolite"
    location "cytoplasm"
    compound_id "C01279"
    mass 139.074561908
    smiles "Cc1ncc(CO)c(N)n1"
  ]
  node [
    id 765
    label "m000362"
    type "chemical_reaction"
    domain "metabolism"
    module "Cofactor and Prosthetic Group Biosynthesis"
  ]
  node [
    id 766
    label "m000363"
    type "chemical_reaction"
    domain "metabolism"
    module "Cofactor and Prosthetic Group Biosynthesis"
  ]
  node [
    id 767
    label "m000364"
    type "chemical_reaction"
    domain "metabolism"
    module "Cofactor and Prosthetic Group Biosynthesis"
  ]
  node [
    id 768
    label "4hbz"
    type "chemical_entity"
    compound_type "metabolite"
    location "cytoplasm"
    compound_id "C00156"
    mass 138.031694052
    smiles "O=C(O)c1ccc(O)cc1"
  ]
  node [
    id 769
    label "octdp"
    type "chemical_entity"
    compound_type "metabolite"
    location "cytoplasm"
    compound_id "C04146"
    mass 722.444027776
    smiles "CC(C)=CCC/C(C)=C/CC/C(C)=C/CC/C(C)=C/CC/C(C)=C/CC/C(C)=C/CC/C(C)=C/CC/C(C)=C/COP(=O)(O)OP(=O)(O)O"
  ]
  node [
    id 770
    label "m000365"
    type "chemical_reaction"
    domain "metabolism"
    module "Cofactor and Prosthetic Group Biosynthesis"
  ]
  node [
    id 771
    label "4mhetz"
    type "chemical_entity"
    compound_type "metabolite"
    location "cytoplasm"
    compound_id "C04294"
    mass 143.040484908
    smiles "Cc1ncsc1CCO"
  ]
  node [
    id 772
    label "m000366"
    type "chemical_reaction"
    domain "metabolism"
    module "Cofactor and Prosthetic Group Biosynthesis"
  ]
  node [
    id 773
    label "4per"
    type "chemical_entity"
    compound_type "metabolite"
    location "cytoplasm"
    compound_id "C03393"
    mass 216.003503878
    smiles "O=C(O)[C@H](O)[C@H](O)COP(=O)(O)O"
  ]
  node [
    id 774
    label "ohpb"
    type "chemical_entity"
    compound_type "metabolite"
    location "cytoplasm"
    compound_id "C06054"
    mass 213.98785381400003
    smiles "O=C(O)C(=O)[C@H](O)COP(=O)(O)O"
  ]
  node [
    id 775
    label "m000367"
    type "chemical_reaction"
    domain "metabolism"
    module "Cofactor and Prosthetic Group Biosynthesis"
  ]
  node [
    id 776
    label "4ppan"
    type "chemical_entity"
    compound_type "metabolite"
    location "cytoplasm"
    compound_id "C03492"
    mass 299.07700316599994
    smiles "CC(C)(COP(=O)(O)O)[C@@H](O)C(=O)NCCC(=O)O"
  ]
  node [
    id 777
    label "cys-L"
    type "chemical_entity"
    compound_type "metabolite"
    location "cytoplasm"
    compound_id "C00097"
    mass 121.019749464
    smiles "N[C@@H](CS)C(=O)O"
  ]
  node [
    id 778
    label "4ppcys"
    type "chemical_entity"
    compound_type "metabolite"
    location "cytoplasm"
    compound_id "C04352"
    mass 402.086187946
    smiles "CC(C)(COP(=O)(O)O)[C@@H](O)C(=O)NCCC(=O)N[C@@H](CS)C(=O)O"
  ]
  node [
    id 779
    label "m000368"
    type "chemical_reaction"
    domain "metabolism"
    module "Cofactor and Prosthetic Group Biosynthesis"
  ]
  node [
    id 780
    label "pan4p"
    type "chemical_entity"
    compound_type "metabolite"
    location "cytoplasm"
    compound_id "C01134"
    mass 358.09635870599993
    smiles "CC(C)(COP(=O)(O)O)[C@@H](O)C(=O)NCCC(=O)NCCS"
  ]
  node [
    id 781
    label "m000369"
    type "chemical_reaction"
    domain "metabolism"
    module "Cofactor and Prosthetic Group Biosynthesis"
  ]
  node [
    id 782
    label "db4p"
    type "chemical_entity"
    compound_type "metabolite"
    location "cytoplasm"
    compound_id "C15556"
    mass 184.013674638
    smiles "CC(=O)C(O)COP(=O)(O)O"
  ]
  node [
    id 783
    label "m000370"
    type "chemical_reaction"
    domain "metabolism"
    module "Cofactor and Prosthetic Group Biosynthesis"
  ]
  node [
    id 784
    label "5aprbu"
    type "chemical_entity"
    compound_type "metabolite"
    location "cytoplasm"
    compound_id "C04454"
    mass 356.07331475399997
    smiles "Nc1c(NC[C@H](O)[C@H](O)[C@H](O)COP(=O)(O)O)[nH]c(=O)[nH]c1=O"
  ]
  node [
    id 785
    label "m000371"
    type "chemical_reaction"
    domain "metabolism"
    module "Cofactor and Prosthetic Group Biosynthesis"
  ]
  node [
    id 786
    label "m000372"
    type "chemical_reaction"
    domain "metabolism"
    module "Cofactor and Prosthetic Group Biosynthesis"
  ]
  node [
    id 787
    label "5prdmbz"
    type "chemical_entity"
    compound_type "metabolite"
    location "cytoplasm"
    compound_id "C04778"
    mass 358.09298757799996
    smiles "Cc1cc2ncn([C@H]3O[C@H](COP(=O)(O)O)[C@@H](O)[C@H]3O)c2cc1C"
  ]
  node [
    id 788
    label "rdmbzi"
    type "chemical_entity"
    compound_type "metabolite"
    location "cytoplasm"
    compound_id "C05775"
    mass 278.126657056
    smiles "Cc1cc2ncn([C@H]3O[C@H](CO)[C@@H](O)[C@H]3O)c2cc1C"
  ]
  node [
    id 789
    label "m000373"
    type "chemical_reaction"
    domain "metabolism"
    module "Cofactor and Prosthetic Group Biosynthesis"
  ]
  node [
    id 790
    label "6hmhpt"
    type "chemical_entity"
    compound_type "metabolite"
    location "cytoplasm"
    compound_id "C01300"
    mass 195.075624528
    smiles "Nc1nc2c(c(=O)[nH]1)N=C(CO)CN2"
  ]
  node [
    id 791
    label "m000374"
    type "chemical_reaction"
    domain "metabolism"
    module "Cofactor and Prosthetic Group Biosynthesis"
  ]
  node [
    id 792
    label "8aonn"
    type "chemical_entity"
    compound_type "metabolite"
    location "cytoplasm"
    compound_id "C01092"
    mass 187.120843404
    smiles "CC(N)C(=O)CCCCCC(=O)O"
  ]
  node [
    id 793
    label "amob"
    type "chemical_entity"
    compound_type "metabolite"
    location "cytoplasm"
    compound_id "C04425"
    mass 398.1128807800899
    smiles "C[S+](CCC(=O)C(=O)O)C[C@H]1O[C@@H](n2cnc3c(N)ncnc32)[C@H](O)[C@@H]1O"
  ]
  node [
    id 794
    label "dann"
    type "chemical_entity"
    compound_type "metabolite"
    location "cytoplasm"
    compound_id "C01037"
    mass 188.15247788
    smiles "CC(N)C(N)CCCCCC(=O)O"
  ]
  node [
    id 795
    label "m000375"
    type "chemical_reaction"
    domain "metabolism"
    module "Cofactor and Prosthetic Group Biosynthesis"
  ]
  node [
    id 796
    label "adocbi"
    type "chemical_entity"
    compound_type "metabolite"
    location "cytoplasm"
    compound_id "C06508"
    mass 1239.58319392809
    smiles "C/C1=C2/N=C(/C=C3\N=C(/C(C)=C4/[C@@H](CCC(N)=O)[C@](C)(CC(N)=O)[C@](C)(C5N=C1[C@](C)(CCC(=O)NC[C@@H](C)O)[C@H]5CC(N)=O)N4[Co+]C[C@H]1O[C@@H](n4cnc5c(N)ncnc54)[C@H](O)[C@@H]1O)[C@@](C)(CC(N)=O)[C@@H]3CCC(N)=O)C(C)(C)[C@@H]2CCC(N)=O"
  ]
  node [
    id 797
    label "adocbip"
    type "chemical_entity"
    compound_type "metabolite"
    location "cytoplasm"
    compound_id "C06509"
    mass 1319.5495244500898
    smiles "C/C1=C2/N=C(/C=C3\N=C(/C(C)=C4/[C@@H](CCC(N)=O)[C@](C)(CC(N)=O)[C@](C)(C5N=C1[C@](C)(CCC(=O)NC[C@@H](C)OP(=O)(O)O)[C@H]5CC(N)=O)N4[Co+]C[C@H]1O[C@@H](n4cnc5c(N)ncnc54)[C@H](O)[C@@H]1O)[C@@](C)(CC(N)=O)[C@@H]3CCC(N)=O)C(C)(C)[C@@H]2CCC(N)=O"
  ]
  node [
    id 798
    label "m000376"
    type "chemical_reaction"
    domain "metabolism"
    module "Cofactor and Prosthetic Group Biosynthesis"
  ]
  node [
    id 799
    label "gtp"
    type "chemical_entity"
    compound_type "metabolite"
    location "cytoplasm"
    compound_id "C00044"
    mass 522.9906600819999
    smiles "Nc1nc2c(ncn2[C@@H]2O[C@H](COP(=O)(O)OP(=O)(O)OP(=O)(O)O)[C@@H](O)[C@H]2O)c(=O)[nH]1"
  ]
  node [
    id 800
    label "agdpcbi"
    type "chemical_entity"
    compound_type "metabolite"
    location "cytoplasm"
    compound_id "C06510"
    mass 1664.5969588040887
    smiles "C/C1=C2/N=C(/C=C3\N=C(/C(C)=C4/[C@@H](CCC(N)=O)[C@](C)(CC(N)=O)[C@](C)(C5N=C1[C@](C)(CCC(=O)NC[C@@H](C)OP(=O)(O)OP(=O)(O)OC[C@H]1O[C@@H](n6cnc7c(=O)[nH]c(N)nc76)[C@H](O)[C@@H]1O)[C@H]5CC(N)=O)N4[Co+]C[C@H]1O[C@@H](n4cnc5c(N)ncnc54)[C@H](O)[C@@H]1O)[C@@](C)(CC(N)=O)[C@@H]3CCC(N)=O)C(C)(C)[C@@H]2CCC(N)=O"
  ]
  node [
    id 801
    label "m000377"
    type "chemical_reaction"
    domain "metabolism"
    module "Cofactor and Prosthetic Group Biosynthesis"
  ]
  node [
    id 802
    label "adocbl"
    type "chemical_entity"
    compound_type "metabolite"
    location "cytoplasm"
    compound_id "C00194"
    mass 1578.658340369999
    smiles "C/C1=C2/N([Co+]C[C@H]3O[C@@H](n4cnc5c(N)ncnc54)[C@H](O)[C@@H]3O)C([C@H](CC(N)=O)[C@@]2(C)CCC(=O)NC[C@@H](C)OP(=O)([O-])O[C@H]2[C@@H](O)[C@@H](n3cnc4cc(C)c(C)cc43)O[C@@H]2CO)[C@]2(C)N=C(/C(C)=C3\N=C(/C=C4\N=C1[C@@H](CCC(N)=O)C4(C)C)[C@@H](CCC(N)=O)[C@]3(C)CC(N)=O)[C@@H](CCC(N)=O)[C@]2(C)CC(N)=O"
  ]
  node [
    id 803
    label "gmp"
    type "chemical_entity"
    compound_type "metabolite"
    location "cytoplasm"
    compound_id "C00144"
    mass 363.05799903799993
    smiles "Nc1nc2c(ncn2[C@@H]2O[C@H](COP(=O)(O)O)[C@@H](O)[C@H]2O)c(=O)[nH]1"
  ]
  node [
    id 804
    label "m000378"
    type "chemical_reaction"
    domain "metabolism"
    module "Cofactor and Prosthetic Group Biosynthesis"
  ]
  node [
    id 805
    label "ahdt"
    type "chemical_entity"
    compound_type "metabolite"
    location "cytoplasm"
    compound_id "C04895"
    mass 494.9957454619998
    smiles "Nc1nc2c(c(=O)[nH]1)N=C([C@H](O)[C@H](O)COP(=O)(O)OP(=O)(O)OP(=O)(O)O)CN2"
  ]
  node [
    id 806
    label "dhpmp"
    type "chemical_entity"
    compound_type "metabolite"
    location "cytoplasm"
    compound_id "C05925"
    mass 335.0630844179999
    smiles "Nc1nc2c(c(=O)[nH]1)N=C([C@H](O)[C@H](O)COP(=O)(O)O)CN2"
  ]
  node [
    id 807
    label "m000379"
    type "chemical_reaction"
    domain "metabolism"
    module "Cofactor and Prosthetic Group Biosynthesis"
  ]
  node [
    id 808
    label "dhmptp"
    type "chemical_entity"
    compound_type "metabolite"
    location "cytoplasm"
  ]
  node [
    id 809
    label "m000380"
    type "chemical_reaction"
    domain "metabolism"
    module "Cofactor and Prosthetic Group Biosynthesis"
  ]
  node [
    id 810
    label "air"
    type "chemical_entity"
    compound_type "metabolite"
    location "cytoplasm"
  ]
  node [
    id 811
    label "m000381"
    type "chemical_reaction"
    domain "metabolism"
    module "Cofactor and Prosthetic Group Biosynthesis"
  ]
  node [
    id 812
    label "thmpp"
    type "chemical_entity"
    compound_type "metabolite"
    location "cytoplasm"
    compound_id "C00068"
    mass 425.0444196280899
    smiles "Cc1ncc(C[n+]2csc(CCOP(=O)(O)OP(=O)(O)O)c2C)c(N)n1"
  ]
  node [
    id 813
    label "ssaltpp"
    type "chemical_entity"
    compound_type "metabolite"
    location "cytoplasm"
  ]
  node [
    id 814
    label "m000382"
    type "chemical_reaction"
    domain "metabolism"
    module "Cofactor and Prosthetic Group Biosynthesis"
  ]
  node [
    id 815
    label "ala-B"
    type "chemical_entity"
    compound_type "metabolite"
    location "cytoplasm"
    compound_id "C00099"
    mass 89.047678464
    smiles "NCCC(=O)O"
  ]
  node [
    id 816
    label "pnto-R"
    type "chemical_entity"
    compound_type "metabolite"
    location "cytoplasm"
    compound_id "C00864"
    mass 219.110672644
    smiles "CC(C)(CO)[C@@H](O)C(=O)NCCC(=O)O"
  ]
  node [
    id 817
    label "m000383"
    type "chemical_reaction"
    domain "metabolism"
    module "Cofactor and Prosthetic Group Biosynthesis"
  ]
  node [
    id 818
    label "pydx5p"
    type "chemical_entity"
    compound_type "metabolite"
    location "cytoplasm"
    compound_id "C00018"
    mass 247.02457367000002
    smiles "Cc1ncc(COP(=O)(O)O)c(C=O)c1O"
  ]
  node [
    id 819
    label "pyam5p"
    type "chemical_entity"
    compound_type "metabolite"
    location "cytoplasm"
    compound_id "C00647"
    mass 248.05620814600002
    smiles "Cc1ncc(COP(=O)(O)O)c(CN)c1O"
  ]
  node [
    id 820
    label "m000384"
    type "chemical_reaction"
    domain "metabolism"
    module "Cofactor and Prosthetic Group Biosynthesis"
  ]
  node [
    id 821
    label "pmcoa"
    type "chemical_entity"
    compound_type "metabolite"
    location "cytoplasm"
    compound_id "C01063"
    mass 909.178203142
    smiles "CC(C)(COP(=O)(O)OP(=O)(O)OC[C@H]1O[C@@H](n2cnc3c(N)ncnc32)[C@H](O)[C@@H]1OP(=O)(O)O)[C@@H](O)C(=O)NCCC(=O)NCCSC(=O)CCCCCC(=O)O"
  ]
  node [
    id 822
    label "m000385"
    type "chemical_reaction"
    domain "metabolism"
    module "Cofactor and Prosthetic Group Biosynthesis"
  ]
  node [
    id 823
    label "m000386"
    type "chemical_reaction"
    domain "metabolism"
    module "Cofactor and Prosthetic Group Biosynthesis"
  ]
  node [
    id 824
    label "dtbt"
    type "chemical_entity"
    compound_type "metabolite"
    location "cytoplasm"
    compound_id "C01909"
    mass 214.131742436
    smiles "CC1NC(=O)NC1CCCCCC(=O)O"
  ]
  node [
    id 825
    label "s"
    type "chemical_entity"
    compound_type "metabolite"
    location "cytoplasm"
    compound_id "C00087"
    mass 31.972071
    smiles "[S]"
  ]
  node [
    id 826
    label "btn"
    type "chemical_entity"
    compound_type "metabolite"
    location "cytoplasm"
    compound_id "C00120"
    mass 244.088163372
    smiles "O=C(O)CCCC[C@@H]1SC[C@@H]2NC(=O)N[C@@H]21"
  ]
  node [
    id 827
    label "m000387"
    type "chemical_reaction"
    domain "metabolism"
    module "Cofactor and Prosthetic Group Biosynthesis"
  ]
  node [
    id 828
    label "apoACP"
    type "chemical_entity"
    compound_type "metabolite"
    location "cytoplasm"
  ]
  node [
    id 829
    label "pap"
    type "chemical_entity"
    compound_type "metabolite"
    location "cytoplasm"
    compound_id "C00054"
    mass 427.02941493999987
    smiles "Nc1ncnc2c1ncn2[C@@H]1O[C@H](COP(=O)(O)O)[C@@H](OP(=O)(O)O)[C@H]1O"
  ]
  node [
    id 830
    label "m000388"
    type "chemical_reaction"
    domain "metabolism"
    module "Cofactor and Prosthetic Group Biosynthesis"
  ]
  node [
    id 831
    label "iasp"
    type "chemical_entity"
    compound_type "metabolite"
    location "cytoplasm"
    compound_id "C05840"
    mass 131.02185764
    smiles "N=C(CC(=O)O)C(=O)O"
  ]
  node [
    id 832
    label "m000389"
    type "chemical_reaction"
    domain "metabolism"
    module "Cofactor and Prosthetic Group Biosynthesis"
  ]
  node [
    id 833
    label "m000390"
    type "chemical_reaction"
    domain "metabolism"
    module "Cofactor and Prosthetic Group Biosynthesis"
  ]
  node [
    id 834
    label "m000391"
    type "chemical_reaction"
    domain "metabolism"
    module "Cofactor and Prosthetic Group Biosynthesis"
  ]
  node [
    id 835
    label "m000392"
    type "chemical_reaction"
    domain "metabolism"
    module "Cofactor and Prosthetic Group Biosynthesis"
  ]
  node [
    id 836
    label "m000393"
    type "chemical_reaction"
    domain "metabolism"
    module "Cofactor and Prosthetic Group Biosynthesis"
  ]
  node [
    id 837
    label "cbi"
    type "chemical_entity"
    compound_type "metabolite"
    location "cytoplasm"
  ]
  node [
    id 838
    label "m000394"
    type "chemical_reaction"
    domain "metabolism"
    module "Cofactor and Prosthetic Group Biosynthesis"
  ]
  node [
    id 839
    label "cbl1"
    type "chemical_entity"
    compound_type "metabolite"
    location "cytoplasm"
    compound_id "C00853"
    mass 1329.5721511579995
    smiles "C/C1=C2/N([Co])C([C@H](CC(N)=O)[C@@]2(C)CCC(=O)NC[C@@H](C)OP(=O)(O)O[C@H]2[C@@H](O)[C@@H](n3cnc4cc(C)c(C)cc43)O[C@@H]2CO)[C@]2(C)N=C(/C(C)=C3\N=C(/C=C4\N=C1[C@@H](CCC(N)=O)C4(C)C)[C@@H](CCC(N)=O)[C@]3(C)CC(N)=O)[C@@H](CCC(N)=O)[C@]2(C)CC(N)=O"
  ]
  node [
    id 840
    label "m000395"
    type "chemical_reaction"
    domain "metabolism"
    module "Cofactor and Prosthetic Group Biosynthesis"
  ]
  node [
    id 841
    label "m000396"
    type "chemical_reaction"
    domain "metabolism"
    module "Cofactor and Prosthetic Group Biosynthesis"
  ]
  node [
    id 842
    label "sbzcoa"
    type "chemical_entity"
    compound_type "metabolite"
    location "cytoplasm"
    compound_id "C03160"
    mass 971.157467698
    smiles "CC(C)(COP(=O)(O)OP(=O)(O)OC[C@H]1O[C@@H](n2cnc3c(N)ncnc32)[C@H](O)[C@@H]1OP(=O)(O)O)[C@@H](O)C(=O)NCCC(=O)NCCSC(=O)CCC(=O)c1ccccc1C(=O)O"
  ]
  node [
    id 843
    label "m000397"
    type "chemical_reaction"
    domain "metabolism"
    module "Cofactor and Prosthetic Group Biosynthesis"
  ]
  node [
    id 844
    label "dxyl5p"
    type "chemical_entity"
    compound_type "metabolite"
    location "cytoplasm"
    compound_id "C11437"
    mass 214.02423932200003
    smiles "CC(=O)[C@@H](O)[C@H](O)COP(=O)(O)O"
  ]
  node [
    id 845
    label "tyr-L"
    type "chemical_entity"
    compound_type "metabolite"
    location "cytoplasm"
    compound_id "C00082"
    mass 181.073893212
    smiles "N[C@@H](Cc1ccc(O)cc1)C(=O)O"
  ]
  node [
    id 846
    label "4hba"
    type "chemical_entity"
    compound_type "metabolite"
    location "cytoplasm"
    compound_id "C17467"
    mass 124.052429496
    smiles "OCc1ccc(O)cc1"
  ]
  node [
    id 847
    label "m000398"
    type "chemical_reaction"
    domain "metabolism"
    module "Cofactor and Prosthetic Group Biosynthesis"
  ]
  node [
    id 848
    label "glucys"
    type "chemical_entity"
    compound_type "metabolite"
    location "cytoplasm"
    compound_id "C00669"
    mass 250.062342548
    smiles "N[C@@H](CCC(=O)N[C@@H](CS)C(=O)O)C(=O)O"
  ]
  node [
    id 849
    label "m000399"
    type "chemical_reaction"
    domain "metabolism"
    module "Cofactor and Prosthetic Group Biosynthesis"
  ]
  node [
    id 850
    label "dhf"
    type "chemical_entity"
    compound_type "metabolite"
    location "cytoplasm"
    compound_id "C00415"
    mass 443.1553313919999
    smiles "Nc1nc2c(c(=O)[nH]1)N=C(CNc1ccc(C(=O)N[C@@H](CCC(=O)O)C(=O)O)cc1)CN2"
  ]
  node [
    id 851
    label "m000400"
    type "chemical_reaction"
    domain "metabolism"
    module "Cofactor and Prosthetic Group Biosynthesis"
  ]
  node [
    id 852
    label "dnad"
    type "chemical_entity"
    compound_type "metabolite"
    location "cytoplasm"
    compound_id "C00857"
    mass 665.1004138440899
    smiles "Nc1ncnc2c1ncn2[C@@H]1O[C@H](COP(=O)(O)OP(=O)(O)OC[C@H]2O[C@@H]([n+]3cccc(C(=O)O)c3)[C@H](O)[C@@H]2O)[C@@H](O)[C@H]1O"
  ]
  node [
    id 853
    label "m000401"
    type "chemical_reaction"
    domain "metabolism"
    module "Cofactor and Prosthetic Group Biosynthesis"
  ]
  node [
    id 854
    label "dpcoa"
    type "chemical_entity"
    compound_type "metabolite"
    location "cytoplasm"
    compound_id "C00882"
    mass 687.1488784399997
    smiles "CC(C)(COP(=O)(O)OP(=O)(O)OC[C@H]1O[C@@H](n2cnc3c(N)ncnc32)[C@H](O)[C@@H]1O)[C@@H](O)C(=O)NCCC(=O)NCCS"
  ]
  node [
    id 855
    label "2tpr3dpcoa"
    type "chemical_entity"
    compound_type "metabolite"
    location "cytoplasm"
    compound_id "C19771"
    mass 1059.0901287420002
    smiles "CC(C)(COP(=O)(O)OP(=O)(O)OC[C@H]1O[C@@H](n2cnc3c(N)ncnc32)[C@H](O[C@H]2O[C@H](COP(=O)(O)OP(=O)(O)OP(=O)(O)O)[C@@H](O)[C@H]2O)[C@@H]1O)C(O)C(=O)NCCC(=O)NCCS"
  ]
  node [
    id 856
    label "m000402"
    type "chemical_reaction"
    domain "metabolism"
    module "Cofactor and Prosthetic Group Biosynthesis"
  ]
  node [
    id 857
    label "m000403"
    type "chemical_reaction"
    domain "metabolism"
    module "Cofactor and Prosthetic Group Biosynthesis"
  ]
  node [
    id 858
    label "dxyl"
    type "chemical_entity"
    compound_type "metabolite"
    location "cytoplasm"
    compound_id "C06257"
    mass 134.0579088
    smiles "CC(=O)[C@@H](O)[C@H](O)CO"
  ]
  node [
    id 859
    label "m000404"
    type "chemical_reaction"
    domain "metabolism"
    module "Cofactor and Prosthetic Group Biosynthesis"
  ]
  node [
    id 860
    label "fmn"
    type "chemical_entity"
    compound_type "metabolite"
    location "cytoplasm"
    compound_id "C00061"
    mass 456.10461488199985
    smiles "Cc1cc2nc3c(=O)[nH]c(=O)nc-3n(C[C@H](O)[C@H](O)[C@H](O)COP(=O)(O)O)c2cc1C"
  ]
  node [
    id 861
    label "m000405"
    type "chemical_reaction"
    domain "metabolism"
    module "Cofactor and Prosthetic Group Biosynthesis"
  ]
  node [
    id 862
    label "gdp"
    type "chemical_entity"
    compound_type "metabolite"
    location "cytoplasm"
    compound_id "C00035"
    mass 443.0243295599999
    smiles "Nc1nc2c(ncn2[C@@H]2O[C@H](COP(=O)(O)OP(=O)(O)O)[C@@H](O)[C@H]2O)c(=O)[nH]1"
  ]
  node [
    id 863
    label "ppgpp"
    type "chemical_entity"
    compound_type "metabolite"
    location "cytoplasm"
    compound_id "C01228"
    mass 602.9569906039999
    smiles "Nc1nc2c(ncn2[C@@H]2O[C@H](COP(=O)(O)OP(=O)(O)O)[C@@H](OP(=O)(O)OP(=O)(O)O)[C@H]2O)c(=O)[nH]1"
  ]
  node [
    id 864
    label "m000406"
    type "chemical_reaction"
    domain "metabolism"
    module "Cofactor and Prosthetic Group Biosynthesis"
  ]
  node [
    id 865
    label "m000407"
    type "chemical_reaction"
    domain "metabolism"
    module "Cofactor and Prosthetic Group Biosynthesis"
  ]
  node [
    id 866
    label "trnaglu"
    type "chemical_entity"
    compound_type "metabolite"
    location "cytoplasm"
  ]
  node [
    id 867
    label "glutrna"
    type "chemical_entity"
    compound_type "metabolite"
    location "cytoplasm"
    compound_id "C02987"
    mass 786.1510461919997
    smiles "*[C@@H]1O[C@H](CO)[C@@H](OP(=O)(O)OC[C@H]2O[C@@H](*)[C@H](O)[C@@H]2OP(=O)(O)OC[C@H]2O[C@@H](n3cnc4c(N)ncnc43)[C@H](OC(=O)[C@@H](N)CCC(=O)O)[C@@H]2O)[C@H]1O"
  ]
  node [
    id 868
    label "m000408"
    type "chemical_reaction"
    domain "metabolism"
    module "Cofactor and Prosthetic Group Biosynthesis"
  ]
  node [
    id 869
    label "gdptp"
    type "chemical_entity"
    compound_type "metabolite"
    location "cytoplasm"
    compound_id "C04494"
    mass 682.9233211260001
    smiles "Nc1nc2c(ncn2[C@@H]2O[C@H](COP(=O)(O)OP(=O)(O)OP(=O)(O)O)[C@@H](OP(=O)(O)OP(=O)(O)O)[C@H]2O)c(=O)[nH]1"
  ]
  node [
    id 870
    label "m000409"
    type "chemical_reaction"
    domain "metabolism"
    module "Cofactor and Prosthetic Group Biosynthesis"
  ]
  node [
    id 871
    label "nmn"
    type "chemical_entity"
    compound_type "metabolite"
    location "cytoplasm"
    compound_id "C00455"
    mass 334.05660206999994
    smiles "NC(=O)c1ccc[n+]([C@@H]2O[C@H](COP(=O)([O-])O)[C@@H](O)[C@H]2O)c1"
  ]
  node [
    id 872
    label "m000410"
    type "chemical_reaction"
    domain "metabolism"
    module "Cofactor and Prosthetic Group Biosynthesis"
  ]
  node [
    id 873
    label "m000411"
    type "chemical_reaction"
    domain "metabolism"
    module "Cofactor and Prosthetic Group Biosynthesis"
  ]
  node [
    id 874
    label "m000412"
    type "chemical_reaction"
    domain "metabolism"
    module "Cell Envelope Biosynthesis"
  ]
  node [
    id 875
    label "gdpmann"
    type "chemical_entity"
    compound_type "metabolite"
    location "cytoplasm"
    compound_id "C00096"
    mass 605.0771529799999
    smiles "Nc1nc2c(ncn2[C@@H]2O[C@H](COP(=O)(O)OP(=O)(O)O[C@H]3O[C@H](CO)[C@@H](O)[C@H](O)[C@@H]3O)[C@@H](O)[C@H]2O)c(=O)[nH]1"
  ]
  node [
    id 876
    label "m000413"
    type "chemical_reaction"
    domain "metabolism"
    module "Cell Envelope Biosynthesis"
  ]
  node [
    id 877
    label "utp"
    type "chemical_entity"
    compound_type "metabolite"
    location "cytoplasm"
    compound_id "C00075"
    mass 483.96852766999984
    smiles "O=c1ccn([C@@H]2O[C@H](COP(=O)(O)OP(=O)(O)OP(=O)(O)O)[C@@H](O)[C@H]2O)c(=O)[nH]1"
  ]
  node [
    id 878
    label "m000414"
    type "chemical_reaction"
    domain "metabolism"
    module "Cell Envelope Biosynthesis"
  ]
  node [
    id 879
    label "dttp"
    type "chemical_entity"
    compound_type "metabolite"
    location "cytoplasm"
    compound_id "C00459"
    mass 481.9892631139998
    smiles "Cc1cn([C@H]2C[C@H](O)[C@@H](COP(=O)(O)OP(=O)(O)OP(=O)(O)O)O2)c(=O)[nH]c1=O"
  ]
  node [
    id 880
    label "dtdpglu"
    type "chemical_entity"
    compound_type "metabolite"
    location "cytoplasm"
    compound_id "C00842"
    mass 564.0757560119998
    smiles "Cc1cn([C@H]2C[C@H](O)[C@@H](COP(=O)(O)OP(=O)(O)O[C@H]3O[C@H](CO)[C@@H](O)[C@H](O)[C@H]3O)O2)c(=O)[nH]c1=O"
  ]
  node [
    id 881
    label "m000415"
    type "chemical_reaction"
    domain "metabolism"
    module "Cofactor and Prosthetic Group Biosynthesis"
  ]
  node [
    id 882
    label "nac"
    type "chemical_entity"
    compound_type "metabolite"
    location "cytoplasm"
    compound_id "C00253"
    mass 123.0320284
    smiles "O=C(O)c1cccnc1"
  ]
  node [
    id 883
    label "m000416"
    type "chemical_reaction"
    domain "metabolism"
    module "Cofactor and Prosthetic Group Biosynthesis"
  ]
  node [
    id 884
    label "m000417"
    type "chemical_reaction"
    domain "metabolism"
    module "Lipopolysaccharide Biosynthesis / Recycling"
  ]
  node [
    id 885
    label "kdo"
    type "chemical_entity"
    compound_type "metabolite"
    location "cytoplasm"
  ]
  node [
    id 886
    label "ckdo"
    type "chemical_entity"
    compound_type "metabolite"
    location "cytoplasm"
    compound_id "C04121"
    mass 543.110153762
    smiles "Nc1ccn([C@@H]2O[C@H](COP(=O)(O)O[C@@]3(C(=O)O)C[C@@H](O)[C@@H](O)[C@@H]([C@H](O)CO)O3)[C@@H](O)[C@H]2O)c(=O)n1"
  ]
  node [
    id 887
    label "m000418"
    type "chemical_reaction"
    domain "metabolism"
    module "Cofactor and Prosthetic Group Biosynthesis"
  ]
  node [
    id 888
    label "m000419"
    type "chemical_reaction"
    domain "metabolism"
    module "Cofactor and Prosthetic Group Biosynthesis"
  ]
  node [
    id 889
    label "pydam"
    type "chemical_entity"
    compound_type "metabolite"
    location "cytoplasm"
    compound_id "C00534"
    mass 168.089877624
    smiles "Cc1ncc(CO)c(CN)c1O"
  ]
  node [
    id 890
    label "m000420"
    type "chemical_reaction"
    domain "metabolism"
    module "Cofactor and Prosthetic Group Biosynthesis"
  ]
  node [
    id 891
    label "pydx"
    type "chemical_entity"
    compound_type "metabolite"
    location "cytoplasm"
    compound_id "C00250"
    mass 167.058243148
    smiles "Cc1ncc(CO)c(C=O)c1O"
  ]
  node [
    id 892
    label "m000421"
    type "chemical_reaction"
    domain "metabolism"
    module "Cofactor and Prosthetic Group Biosynthesis"
  ]
  node [
    id 893
    label "pydxn"
    type "chemical_entity"
    compound_type "metabolite"
    location "cytoplasm"
    compound_id "C00314"
    mass 169.073893212
    smiles "Cc1ncc(CO)c(CO)c1O"
  ]
  node [
    id 894
    label "pdx5p"
    type "chemical_entity"
    compound_type "metabolite"
    location "cytoplasm"
    compound_id "C00627"
    mass 249.04022373400002
    smiles "Cc1ncc(COP(=O)(O)O)c(CO)c1O"
  ]
  node [
    id 895
    label "m000422"
    type "chemical_reaction"
    domain "metabolism"
    module "Cofactor and Prosthetic Group Biosynthesis"
  ]
  node [
    id 896
    label "m000423"
    type "chemical_reaction"
    domain "metabolism"
    module "Cofactor and Prosthetic Group Biosynthesis"
  ]
  node [
    id 897
    label "thm"
    type "chemical_entity"
    compound_type "metabolite"
    location "cytoplasm"
  ]
  node [
    id 898
    label "m000424"
    type "chemical_reaction"
    domain "metabolism"
    module "Cofactor and Prosthetic Group Biosynthesis"
  ]
  node [
    id 899
    label "m000425"
    type "chemical_reaction"
    domain "metabolism"
    module "Cofactor and Prosthetic Group Biosynthesis"
  ]
  node [
    id 900
    label "btnso"
    type "chemical_entity"
    compound_type "metabolite"
    location "cytoplasm"
    compound_id "C20386"
    mass 260.083077992
    smiles "O=C(O)CCCC[C@H]1[C@H]2NC(=O)N[C@H]2CS1=O"
  ]
  node [
    id 901
    label "m000426"
    type "chemical_reaction"
    domain "metabolism"
    module "Cell Envelope Biosynthesis"
  ]
  node [
    id 902
    label "m000427"
    type "chemical_reaction"
    domain "metabolism"
    module "Cell Envelope Biosynthesis"
  ]
  node [
    id 903
    label "udcpp"
    type "chemical_entity"
    compound_type "metabolite"
    location "cytoplasm"
    compound_id "C00348"
    mass 846.6654980220001
    smiles "CC(C)=CCC/C(C)=C/CC/C(C)=C/CC/C(C)=C/CC/C(C)=C/CC/C(C)=C/CC/C(C)=C/CC/C(C)=C/CC/C(C)=C/CC/C(C)=C/CC/C(C)=C/COP(=O)(O)O"
  ]
  node [
    id 904
    label "ugmda"
    type "chemical_entity"
    compound_type "metabolite"
    location "cytoplasm"
    compound_id "C04882"
    mass 1193.3414257
    smiles "CC(=O)N[C@H]1[C@@H](OP(=O)(O)OP(=O)(O)OC[C@H]2O[C@@H](n3ccc(=O)[nH]c3=O)[C@H](O)[C@@H]2O)O[C@H](CO)[C@@H](O)[C@@H]1O[C@H](C)C(=O)N[C@@H](C)C(=O)N[C@H](CCC(=O)N[C@@H](CCC[C@@H](N)C(=O)O)C(=O)N[C@H](C)C(=O)N[C@H](C)C(=O)O)C(=O)O"
  ]
  node [
    id 905
    label "uagmda"
    type "chemical_entity"
    compound_type "metabolite"
    location "cytoplasm"
    compound_id "C05897"
    mass 1715.9710570959996
    smiles "CC(=O)N[C@H]1[C@@H](OP(=O)(O)OP(=O)(O)OC/C=C(/C)CC/C=C(/C)CC/C=C(/C)CC/C=C(/C)CC/C=C(/C)CC/C=C(/C)CC/C=C(/C)CC/C=C(/C)CC/C=C(\C)CC/C=C(\C)CCC=C(C)C)O[C@H](CO)[C@@H](O)[C@@H]1O[C@H](C)C(=O)N[C@@H](C)C(=O)N[C@H](CCC(=O)N[C@@H](CCC[C@@H](N)C(=O)O)C(=O)N[C@H](C)C(=O)N[C@H](C)C(=O)O)C(=O)O"
  ]
  node [
    id 906
    label "ump"
    type "chemical_entity"
    compound_type "metabolite"
    location "cytoplasm"
    compound_id "C00105"
    mass 324.035866626
    smiles "O=c1ccn([C@@H]2O[C@H](COP(=O)(O)O)[C@@H](O)[C@H]2O)c(=O)[nH]1"
  ]
  node [
    id 907
    label "m000428"
    type "chemical_reaction"
    domain "metabolism"
    module "Cofactor and Prosthetic Group Biosynthesis"
  ]
  node [
    id 908
    label "m000429"
    type "chemical_reaction"
    domain "metabolism"
    module "Cofactor and Prosthetic Group Biosynthesis"
  ]
  node [
    id 909
    label "chor"
    type "chemical_entity"
    compound_type "metabolite"
    location "cytoplasm"
    compound_id "C00251"
    mass 226.04773804
    smiles "C=C(O[C@@H]1C=C(C(=O)O)C=C[C@H]1O)C(=O)O"
  ]
  node [
    id 910
    label "m000430"
    type "chemical_reaction"
    domain "metabolism"
    module "Cofactor and Prosthetic Group Biosynthesis"
  ]
  node [
    id 911
    label "ichor"
    type "chemical_entity"
    compound_type "metabolite"
    location "cytoplasm"
    compound_id "C00885"
    mass 226.04773804
    smiles "C=C(O[C@H]1C=CC=C(C(=O)O)[C@@H]1O)C(=O)O"
  ]
  node [
    id 912
    label "m000431"
    type "chemical_reaction"
    domain "metabolism"
    module "Cofactor and Prosthetic Group Biosynthesis"
  ]
  node [
    id 913
    label "m000432"
    type "chemical_reaction"
    domain "metabolism"
    module "Cofactor and Prosthetic Group Biosynthesis"
  ]
  node [
    id 914
    label "m000433"
    type "chemical_reaction"
    domain "metabolism"
    module "Cofactor and Prosthetic Group Biosynthesis"
  ]
  node [
    id 915
    label "m000434"
    type "chemical_reaction"
    domain "metabolism"
    module "Cofactor and Prosthetic Group Biosynthesis"
  ]
  node [
    id 916
    label "5drib"
    type "chemical_entity"
    compound_type "metabolite"
    location "cytoplasm"
  ]
  node [
    id 917
    label "m000435"
    type "chemical_reaction"
    domain "metabolism"
    module "Cofactor and Prosthetic Group Biosynthesis"
  ]
  node [
    id 918
    label "m000436"
    type "chemical_reaction"
    domain "metabolism"
    module "Cofactor and Prosthetic Group Biosynthesis"
  ]
  node [
    id 919
    label "m000437"
    type "chemical_reaction"
    domain "metabolism"
    module "Cofactor and Prosthetic Group Biosynthesis"
  ]
  node [
    id 920
    label "dhna"
    type "chemical_entity"
    compound_type "metabolite"
    location "cytoplasm"
    compound_id "C03657"
    mass 204.042258736
    smiles "O=C(O)c1cc(O)c2ccccc2c1O"
  ]
  node [
    id 921
    label "m000438"
    type "chemical_reaction"
    domain "metabolism"
    module "Cofactor and Prosthetic Group Biosynthesis"
  ]
  node [
    id 922
    label "dhnpt"
    type "chemical_entity"
    compound_type "metabolite"
    location "cytoplasm"
    compound_id "C04874"
    mass 255.096753896
    smiles "Nc1nc2c(c(=O)[nH]1)N=C([C@H](O)[C@H](O)CO)CN2"
  ]
  node [
    id 923
    label "gcald"
    type "chemical_entity"
    compound_type "metabolite"
    location "cytoplasm"
    compound_id "C00266"
    mass 60.021129368000004
    smiles "O=CCO"
  ]
  node [
    id 924
    label "m000439"
    type "chemical_reaction"
    domain "metabolism"
    module "Cofactor and Prosthetic Group Biosynthesis"
  ]
  node [
    id 925
    label "m000440"
    type "chemical_reaction"
    domain "metabolism"
    module "Cofactor and Prosthetic Group Biosynthesis"
  ]
  node [
    id 926
    label "dmbzid"
    type "chemical_entity"
    compound_type "metabolite"
    location "cytoplasm"
    compound_id "C03114"
    mass 146.08439832
    smiles "Cc1cc2nc[nH]c2cc1C"
  ]
  node [
    id 927
    label "m000441"
    type "chemical_reaction"
    domain "metabolism"
    module "Cofactor and Prosthetic Group Biosynthesis"
  ]
  node [
    id 928
    label "dmpp"
    type "chemical_entity"
    compound_type "metabolite"
    location "cytoplasm"
    compound_id "C00235"
    mass 246.005825984
    smiles "CC(C)=CCOP(=O)(O)OP(=O)(O)O"
  ]
  node [
    id 929
    label "ipdp"
    type "chemical_entity"
    compound_type "metabolite"
    location "cytoplasm"
    compound_id "C00129"
    mass 246.005825984
    smiles "C=C(C)CCOP(=O)(O)OP(=O)(O)O"
  ]
  node [
    id 930
    label "grdp"
    type "chemical_entity"
    compound_type "metabolite"
    location "cytoplasm"
    compound_id "C00341"
    mass 314.06842624
    smiles "CC(C)=CCC/C(C)=C/COP(=O)(O)OP(=O)(O)O"
  ]
  node [
    id 931
    label "m000442"
    type "chemical_reaction"
    domain "metabolism"
    module "Cofactor and Prosthetic Group Biosynthesis"
  ]
  node [
    id 932
    label "scl"
    type "chemical_entity"
    compound_type "metabolite"
    location "cytoplasm"
    compound_id "C05778"
    mass 862.2908813920002
    smiles "C[C@@]1(CC(=O)O)c2cc3[nH]c(cc4nc(cc5[nH]c(cc(n2)[C@H]1CCC(=O)O)[C@@](C)(CC(=O)O)[C@@H]5CCC(=O)O)C(CC(=O)O)=C4CCC(=O)O)c(CCC(=O)O)c3CC(=O)O"
  ]
  node [
    id 933
    label "m000443"
    type "chemical_reaction"
    domain "metabolism"
    module "Cofactor and Prosthetic Group Biosynthesis"
  ]
  node [
    id 934
    label "m000444"
    type "chemical_reaction"
    domain "metabolism"
    module "Cofactor and Prosthetic Group Biosynthesis"
  ]
  node [
    id 935
    label "phthr"
    type "chemical_entity"
    compound_type "metabolite"
    location "cytoplasm"
    compound_id "C06055"
    mass 215.01948829000003
    smiles "N[C@H](C(=O)O)[C@H](O)COP(=O)(O)O"
  ]
  node [
    id 936
    label "m000445"
    type "chemical_reaction"
    domain "metabolism"
    module "Cofactor and Prosthetic Group Biosynthesis"
  ]
  node [
    id 937
    label "e4p"
    type "chemical_entity"
    compound_type "metabolite"
    location "cytoplasm"
    compound_id "C00279"
    mass 200.00858925800003
    smiles "O=C[C@H](O)[C@H](O)COP(=O)(O)O"
  ]
  node [
    id 938
    label "m000446"
    type "chemical_reaction"
    domain "metabolism"
    module "Inorganic Ion Transport and Metabolism"
  ]
  node [
    id 939
    label "cyan"
    type "chemical_entity"
    compound_type "metabolite"
    location "cytoplasm"
    compound_id "C00177"
    mass 26.003622579909997
    smiles "[C-]#N"
  ]
  node [
    id 940
    label "tsul"
    type "chemical_entity"
    compound_type "metabolite"
    location "cytoplasm"
    compound_id "C00320"
    mass 112.93725947191001
    smiles "O=S(=O)(O)[S-]"
  ]
  node [
    id 941
    label "tcynt"
    type "chemical_entity"
    compound_type "metabolite"
    location "cytoplasm"
    compound_id "C01755"
    mass 58.982970032
    smiles "N#CS"
  ]
  node [
    id 942
    label "m000447"
    type "chemical_reaction"
    domain "metabolism"
    module "Cofactor and Prosthetic Group Biosynthesis"
  ]
  node [
    id 943
    label "m000448"
    type "chemical_reaction"
    domain "metabolism"
    module "Cofactor and Prosthetic Group Biosynthesis"
  ]
  node [
    id 944
    label "m000449"
    type "chemical_reaction"
    domain "metabolism"
    module "Cofactor and Prosthetic Group Biosynthesis"
  ]
  node [
    id 945
    label "m000450"
    type "chemical_reaction"
    domain "metabolism"
    module "Cofactor and Prosthetic Group Biosynthesis"
  ]
  node [
    id 946
    label "fald"
    type "chemical_entity"
    compound_type "metabolite"
    location "cytoplasm"
    compound_id "C00067"
    mass 30.010564684
    smiles "C=O"
  ]
  node [
    id 947
    label "hmgth"
    type "chemical_entity"
    compound_type "metabolite"
    location "cytoplasm"
    compound_id "C14180"
    mass 337.09437094799995
    smiles "N[C@@H](CCC(=O)N[C@@H](CSCO)C(=O)NCC(=O)O)C(=O)O"
  ]
  node [
    id 948
    label "m000451"
    type "chemical_reaction"
    domain "metabolism"
    module "Cofactor and Prosthetic Group Biosynthesis"
  ]
  node [
    id 949
    label "pheme"
    type "chemical_entity"
    compound_type "metabolite"
    location "cytoplasm"
    compound_id "C00032"
    mass 616.1772930039999
    smiles "C=CC1=C(C)/C2=C/c3c(C=C)c(C)c4n3[Fe]n3/c(c(C)c(CCC(=O)O)/c3=C/C3=N/C(=C\4)C(C)=C3CCC(=O)O)=C\C1=N2"
  ]
  node [
    id 950
    label "m000452"
    type "chemical_reaction"
    domain "metabolism"
    module "Cofactor and Prosthetic Group Biosynthesis"
  ]
  node [
    id 951
    label "sheme"
    type "chemical_entity"
    compound_type "metabolite"
    location "cytoplasm"
    compound_id "C00748"
    mass 916.2101688280004
    smiles "C[C@@]1(CC(=O)O)/C2=C/c3c(CC(=O)O)c(CCC(=O)O)c4n3[Fe]N3/C(=C\C5=N/C(=C\4)C(CCC(=O)O)=C5CC(=O)O)[C@@H](CCC(=O)O)[C@](C)(CC(=O)O)/C3=C/C(=N2)[C@H]1CCC(=O)O"
  ]
  node [
    id 952
    label "m000453"
    type "chemical_reaction"
    domain "metabolism"
    module "Cofactor and Prosthetic Group Biosynthesis"
  ]
  node [
    id 953
    label "fmnh2"
    type "chemical_entity"
    compound_type "metabolite"
    location "cytoplasm"
    compound_id "C01847"
    mass 458.12026494599985
    smiles "Cc1cc2c(cc1C)N(C[C@H](O)[C@H](O)[C@H](O)COP(=O)(O)O)c1[nH]c(=O)[nH]c(=O)c1N2"
  ]
  node [
    id 954
    label "m000454"
    type "chemical_reaction"
    domain "metabolism"
    module "Cofactor and Prosthetic Group Biosynthesis"
  ]
  node [
    id 955
    label "m000455"
    type "chemical_reaction"
    domain "metabolism"
    module "Cofactor and Prosthetic Group Biosynthesis"
  ]
  node [
    id 956
    label "frdp"
    type "chemical_entity"
    compound_type "metabolite"
    location "cytoplasm"
    compound_id "C00448"
    mass 382.131026496
    smiles "CC(C)=CCC/C(C)=C/CC/C(C)=C/COP(=O)(O)OP(=O)(O)O"
  ]
  node [
    id 957
    label "m000456"
    type "chemical_reaction"
    domain "metabolism"
    module "Cofactor and Prosthetic Group Biosynthesis"
  ]
  node [
    id 958
    label "udcpdp"
    type "chemical_entity"
    compound_type "metabolite"
    location "cytoplasm"
  ]
  node [
    id 959
    label "m000457"
    type "chemical_reaction"
    domain "metabolism"
    module "Cofactor and Prosthetic Group Biosynthesis"
  ]
  node [
    id 960
    label "hemeO"
    type "chemical_entity"
    compound_type "metabolite"
    location "cytoplasm"
    compound_id "C15672"
    mass 838.375658456
    smiles "C=CC1=C(C)/C2=C/c3c(C(O)CC/C=C(\C)CC/C=C(\C)CCC=C(C)C)c(C)c4n3[Fe]n3/c(c(C)c(CCC(=O)O)/c3=C/C3=N/C(=C\4)C(C)=C3CCC(=O)O)=C\C1=N2"
  ]
  node [
    id 961
    label "m000458"
    type "chemical_reaction"
    domain "metabolism"
    module "Cofactor and Prosthetic Group Biosynthesis"
  ]
  node [
    id 962
    label "m000459"
    type "chemical_reaction"
    domain "metabolism"
    module "Cofactor and Prosthetic Group Biosynthesis"
  ]
  node [
    id 963
    label "m000460"
    type "chemical_reaction"
    domain "metabolism"
    module "Cofactor and Prosthetic Group Biosynthesis"
  ]
  node [
    id 964
    label "glu1sa"
    type "chemical_entity"
    compound_type "metabolite"
    location "cytoplasm"
    compound_id "C03741"
    mass 131.058243148
    smiles "N[C@H](C=O)CCC(=O)O"
  ]
  node [
    id 965
    label "m000461"
    type "chemical_reaction"
    domain "metabolism"
    module "Cofactor and Prosthetic Group Biosynthesis"
  ]
  node [
    id 966
    label "m000462"
    type "chemical_reaction"
    domain "metabolism"
    module "Cofactor and Prosthetic Group Biosynthesis"
  ]
  node [
    id 967
    label "m000463"
    type "chemical_reaction"
    domain "metabolism"
    module "Cofactor and Prosthetic Group Biosynthesis"
  ]
  node [
    id 968
    label "m000464"
    type "chemical_reaction"
    domain "metabolism"
    module "Cofactor and Prosthetic Group Biosynthesis"
  ]
  node [
    id 969
    label "gthox"
    type "chemical_entity"
    compound_type "metabolite"
    location "cytoplasm"
    compound_id "C00127"
    mass 612.151962464
    smiles "N[C@@H](CCC(=O)N[C@@H](CSSC[C@H](NC(=O)CC[C@H](N)C(=O)O)C(=O)NCC(=O)O)C(=O)NCC(=O)O)C(=O)O"
  ]
  node [
    id 970
    label "m000465"
    type "chemical_reaction"
    domain "metabolism"
    module "Cofactor and Prosthetic Group Biosynthesis"
  ]
  node [
    id 971
    label "m000466"
    type "chemical_reaction"
    domain "metabolism"
    module "Cofactor and Prosthetic Group Biosynthesis"
  ]
  node [
    id 972
    label "m000467"
    type "chemical_reaction"
    domain "metabolism"
    module "Cofactor and Prosthetic Group Biosynthesis"
  ]
  node [
    id 973
    label "m000468"
    type "chemical_reaction"
    domain "metabolism"
    module "Cofactor and Prosthetic Group Biosynthesis"
  ]
  node [
    id 974
    label "m000469"
    type "chemical_reaction"
    domain "metabolism"
    module "Cofactor and Prosthetic Group Biosynthesis"
  ]
  node [
    id 975
    label "rbflvrd"
    type "chemical_entity"
    compound_type "metabolite"
    location "cytoplasm"
    compound_id "C01007"
    mass 378.1539344239999
    smiles "Cc1cc2c(cc1C)N(C[C@H](O)[C@H](O)[C@H](O)CO)c1[nH]c(=O)[nH]c(=O)c1N2"
  ]
  node [
    id 976
    label "m000470"
    type "chemical_reaction"
    domain "metabolism"
    module "Cofactor and Prosthetic Group Biosynthesis"
  ]
  node [
    id 977
    label "m000471"
    type "chemical_reaction"
    domain "metabolism"
    module "Cofactor and Prosthetic Group Biosynthesis"
  ]
  node [
    id 978
    label "hmbil"
    type "chemical_entity"
    compound_type "metabolite"
    location "cytoplasm"
    compound_id "C01024"
    mass 854.2857960120003
    smiles "O=C(O)CCc1c[nH]c(Cc2[nH]c(Cc3[nH]c(Cc4[nH]c(CO)c(CC(=O)O)c4CCC(=O)O)c(CC(=O)O)c3CCC(=O)O)c(CC(=O)O)c2CCC(=O)O)c1CC(=O)O"
  ]
  node [
    id 979
    label "m000472"
    type "chemical_reaction"
    domain "metabolism"
    module "Cofactor and Prosthetic Group Biosynthesis"
  ]
  node [
    id 980
    label "m000473"
    type "chemical_reaction"
    domain "metabolism"
    module "Cofactor and Prosthetic Group Biosynthesis"
  ]
  node [
    id 981
    label "adprib"
    type "chemical_entity"
    compound_type "metabolite"
    location "cytoplasm"
    compound_id "C00301"
    mass 559.0716736759998
    smiles "Nc1ncnc2c1ncn2[C@@H]1O[C@H](COP(=O)(O)OP(=O)(O)OC[C@H]2O[C@@H](O)[C@H](O)[C@@H]2O)[C@@H](O)[C@H]1O"
  ]
  node [
    id 982
    label "ncam"
    type "chemical_entity"
    compound_type "metabolite"
    location "cytoplasm"
    compound_id "C00153"
    mass 122.048012812
    smiles "NC(=O)c1cccnc1"
  ]
  node [
    id 983
    label "m000474"
    type "chemical_reaction"
    domain "metabolism"
    module "Cofactor and Prosthetic Group Biosynthesis"
  ]
  node [
    id 984
    label "m000475"
    type "chemical_reaction"
    domain "metabolism"
    module "Cofactor and Prosthetic Group Biosynthesis"
  ]
  node [
    id 985
    label "m000476"
    type "chemical_reaction"
    domain "metabolism"
    module "Cofactor and Prosthetic Group Biosynthesis"
  ]
  node [
    id 986
    label "m000477"
    type "chemical_reaction"
    domain "metabolism"
    module "Cofactor and Prosthetic Group Biosynthesis"
  ]
  node [
    id 987
    label "m000478"
    type "chemical_reaction"
    domain "metabolism"
    module "Cofactor and Prosthetic Group Biosynthesis"
  ]
  node [
    id 988
    label "m000479"
    type "chemical_reaction"
    domain "metabolism"
    module "Cofactor and Prosthetic Group Biosynthesis"
  ]
  node [
    id 989
    label "m000480"
    type "chemical_reaction"
    domain "metabolism"
    module "Cofactor and Prosthetic Group Biosynthesis"
  ]
  node [
    id 990
    label "m000481"
    type "chemical_reaction"
    domain "metabolism"
    module "Cofactor and Prosthetic Group Biosynthesis"
  ]
  node [
    id 991
    label "4hthr"
    type "chemical_entity"
    compound_type "metabolite"
    location "cytoplasm"
    compound_id "C06056"
    mass 135.053157768
    smiles "N[C@H](C(=O)O)[C@H](O)CO"
  ]
  node [
    id 992
    label "m000482"
    type "chemical_reaction"
    domain "metabolism"
    module "Cofactor and Prosthetic Group Biosynthesis"
  ]
  node [
    id 993
    label "m000483"
    type "chemical_reaction"
    domain "metabolism"
    module "Cofactor and Prosthetic Group Biosynthesis"
  ]
  node [
    id 994
    label "m000484"
    type "chemical_reaction"
    domain "metabolism"
    module "Cofactor and Prosthetic Group Biosynthesis"
  ]
  node [
    id 995
    label "m000485"
    type "chemical_reaction"
    domain "metabolism"
    module "Cofactor and Prosthetic Group Biosynthesis"
  ]
  node [
    id 996
    label "m000486"
    type "chemical_reaction"
    domain "metabolism"
    module "Cofactor and Prosthetic Group Biosynthesis"
  ]
  node [
    id 997
    label "m000487"
    type "chemical_reaction"
    domain "metabolism"
    module "Cofactor and Prosthetic Group Biosynthesis"
  ]
  node [
    id 998
    label "Sfglutth"
    type "chemical_entity"
    compound_type "metabolite"
    location "cytoplasm"
    compound_id "C01031"
    mass 335.07872088399995
    smiles "N[C@@H](CCC(=O)N[C@@H](CSC=O)C(=O)NCC(=O)O)C(=O)O"
  ]
  node [
    id 999
    label "m000488"
    type "chemical_reaction"
    domain "metabolism"
    module "Cofactor and Prosthetic Group Biosynthesis"
  ]
  node [
    id 1000
    label "m000489"
    type "chemical_reaction"
    domain "metabolism"
    module "Cofactor and Prosthetic Group Biosynthesis"
  ]
  node [
    id 1001
    label "m000490"
    type "chemical_reaction"
    domain "metabolism"
    module "Cofactor and Prosthetic Group Biosynthesis"
  ]
  node [
    id 1002
    label "m000491"
    type "chemical_reaction"
    domain "metabolism"
    module "Cofactor and Prosthetic Group Biosynthesis"
  ]
  node [
    id 1003
    label "m000492"
    type "chemical_reaction"
    domain "metabolism"
    module "Cofactor and Prosthetic Group Biosynthesis"
  ]
  node [
    id 1004
    label "m000493"
    type "chemical_reaction"
    domain "metabolism"
    module "Cofactor and Prosthetic Group Biosynthesis"
  ]
  node [
    id 1005
    label "m000494"
    type "chemical_reaction"
    domain "metabolism"
    module "Cofactor and Prosthetic Group Biosynthesis"
  ]
  node [
    id 1006
    label "m000495"
    type "chemical_reaction"
    domain "metabolism"
    module "Cysteine Metabolism"
  ]
  node [
    id 1007
    label "h2s"
    type "chemical_entity"
    compound_type "metabolite"
    location "cytoplasm"
    compound_id "C00283"
    mass 33.987721064
    smiles "S"
  ]
  node [
    id 1008
    label "m000496"
    type "chemical_reaction"
    domain "metabolism"
    module "Cysteine Metabolism"
  ]
  node [
    id 1009
    label "3sala"
    type "chemical_entity"
    compound_type "metabolite"
    location "cytoplasm"
    compound_id "C00606"
    mass 153.009578704
    smiles "N[C@@H](CS(=O)O)C(=O)O"
  ]
  node [
    id 1010
    label "so2"
    type "chemical_entity"
    compound_type "metabolite"
    location "cytoplasm"
    compound_id "C09306"
    mass 63.961900240000006
    smiles "O=S=O"
  ]
  node [
    id 1011
    label "m000497"
    type "chemical_reaction"
    domain "metabolism"
    module "Cysteine Metabolism"
  ]
  node [
    id 1012
    label "acser"
    type "chemical_entity"
    compound_type "metabolite"
    location "cytoplasm"
    compound_id "C00979"
    mass 147.053157768
    smiles "CC(=O)OC[C@H](N)C(=O)O"
  ]
  node [
    id 1013
    label "m000498"
    type "chemical_reaction"
    domain "metabolism"
    module "Cysteine Metabolism"
  ]
  node [
    id 1014
    label "m000499"
    type "chemical_reaction"
    domain "metabolism"
    module "Cysteine Metabolism"
  ]
  node [
    id 1015
    label "aps"
    type "chemical_entity"
    compound_type "metabolite"
    location "cytoplasm"
    compound_id "C00224"
    mass 427.0198992779998
    smiles "Nc1ncnc2c1ncn2[C@@H]1O[C@H](COP(=O)(O)OS(=O)(=O)O)[C@@H](O)[C@H]1O"
  ]
  node [
    id 1016
    label "paps"
    type "chemical_entity"
    compound_type "metabolite"
    location "cytoplasm"
    compound_id "C00053"
    mass 506.9862297999998
    smiles "Nc1ncnc2c1ncn2[C@@H]1O[C@H](COP(=O)(O)OS(=O)(=O)O)[C@@H](OP(=O)(O)O)[C@H]1O"
  ]
  node [
    id 1017
    label "m000500"
    type "chemical_reaction"
    domain "metabolism"
    module "Cysteine Metabolism"
  ]
  node [
    id 1018
    label "so4"
    type "chemical_entity"
    compound_type "metabolite"
    location "cytoplasm"
    compound_id "C00059"
    mass 97.96737954400001
    smiles "O=S(=O)(O)O"
  ]
  node [
    id 1019
    label "m000501"
    type "chemical_reaction"
    domain "metabolism"
    module "Cysteine Metabolism"
  ]
  node [
    id 1020
    label "cgly"
    type "chemical_entity"
    compound_type "metabolite"
    location "cytoplasm"
    compound_id "C01419"
    mass 178.04121318
    smiles "N[C@@H](CS)C(=O)NCC(=O)O"
  ]
  node [
    id 1021
    label "m000502"
    type "chemical_reaction"
    domain "metabolism"
    module "Cysteine Metabolism"
  ]
  node [
    id 1022
    label "mercppyr"
    type "chemical_entity"
    compound_type "metabolite"
    location "cytoplasm"
    compound_id "C00957"
    mass 119.988114988
    smiles "O=C(O)C(=O)CS"
  ]
  node [
    id 1023
    label "m000503"
    type "chemical_reaction"
    domain "metabolism"
    module "Cysteine Metabolism"
  ]
  node [
    id 1024
    label "cys-D"
    type "chemical_entity"
    compound_type "metabolite"
    location "cytoplasm"
    compound_id "C00793"
    mass 121.019749464
    smiles "N[C@H](CS)C(=O)O"
  ]
  node [
    id 1025
    label "m000504"
    type "chemical_reaction"
    domain "metabolism"
    module "Cysteine Metabolism"
  ]
  node [
    id 1026
    label "m000505"
    type "chemical_reaction"
    domain "metabolism"
    module "Cysteine Metabolism"
  ]
  node [
    id 1027
    label "grxrd"
    type "chemical_entity"
    compound_type "metabolite"
    location "cytoplasm"
  ]
  node [
    id 1028
    label "grxox"
    type "chemical_entity"
    compound_type "metabolite"
    location "cytoplasm"
  ]
  node [
    id 1029
    label "m000506"
    type "chemical_reaction"
    domain "metabolism"
    module "Cysteine Metabolism"
  ]
  node [
    id 1030
    label "m000507"
    type "chemical_reaction"
    domain "metabolism"
    module "Cysteine Metabolism"
  ]
  node [
    id 1031
    label "trdrd"
    type "chemical_entity"
    compound_type "metabolite"
    location "cytoplasm"
    compound_id "C00342"
    mass 318.04564692800005
    smiles "*N[C@@H](CS)C(=O)N[C@@H](*)C(=O)N[C@@H](*)C(=O)N[C@@H](CS)C(*)=O"
  ]
  node [
    id 1032
    label "trdox"
    type "chemical_entity"
    compound_type "metabolite"
    location "cytoplasm"
    compound_id "C00343"
    mass 316.02999686400005
    smiles "*N[C@H]1CSSC[C@@H](C(*)=O)NC(=O)[C@H](*)NC(=O)[C@H](*)NC1=O"
  ]
  node [
    id 1033
    label "m000508"
    type "chemical_reaction"
    domain "metabolism"
    module "Folate Metabolism"
  ]
  node [
    id 1034
    label "5mthf"
    type "chemical_entity"
    compound_type "metabolite"
    location "cytoplasm"
    compound_id "C00440"
    mass 459.1866315199999
    smiles "CN1c2c(nc(N)[nH]c2=O)NC[C@@H]1CNc1ccc(C(=O)N[C@@H](CCC(=O)O)C(=O)O)cc1"
  ]
  node [
    id 1035
    label "m000509"
    type "chemical_reaction"
    domain "metabolism"
    module "Folate Metabolism"
  ]
  node [
    id 1036
    label "10fthf"
    type "chemical_entity"
    compound_type "metabolite"
    location "cytoplasm"
    compound_id "C00234"
    mass 473.16589607599985
    smiles "Nc1nc2c(c(=O)[nH]1)N[C@@H](CN(C=O)c1ccc(C(=O)N[C@@H](CCC(=O)O)C(=O)O)cc1)CN2"
  ]
  node [
    id 1037
    label "m000510"
    type "chemical_reaction"
    domain "metabolism"
    module "Folate Metabolism"
  ]
  node [
    id 1038
    label "m000511"
    type "chemical_reaction"
    domain "metabolism"
    module "Folate Metabolism"
  ]
  node [
    id 1039
    label "m000512"
    type "chemical_reaction"
    domain "metabolism"
    module "Folate Metabolism"
  ]
  node [
    id 1040
    label "methf"
    type "chemical_entity"
    compound_type "metabolite"
    location "cytoplasm"
    compound_id "C00445"
    mass 456.1626078440899
    smiles "Nc1nc2c(c(=O)[nH]1)[N+]1=CN(c3ccc(C(=O)N[C@@H](CCC(=O)O)C(=O)O)cc3)CC1CN2"
  ]
  node [
    id 1041
    label "m000513"
    type "chemical_reaction"
    domain "metabolism"
    module "Folate Metabolism"
  ]
  node [
    id 1042
    label "m000514"
    type "chemical_reaction"
    domain "metabolism"
    module "Glutamate metabolism"
  ]
  node [
    id 1043
    label "m000515"
    type "chemical_reaction"
    domain "metabolism"
    module "Glutamate metabolism"
  ]
  node [
    id 1044
    label "m000516"
    type "chemical_reaction"
    domain "metabolism"
    module "Glutamate Metabolism"
  ]
  node [
    id 1045
    label "m000517"
    type "chemical_reaction"
    domain "metabolism"
    module "Glutamate Metabolism"
  ]
  node [
    id 1046
    label "m000518"
    type "chemical_reaction"
    domain "metabolism"
    module "Glutamate Metabolism"
  ]
  node [
    id 1047
    label "m000519"
    type "chemical_reaction"
    domain "metabolism"
    module "Glycerophospholipid Metabolism"
  ]
  node [
    id 1048
    label "pe161"
    type "chemical_entity"
    compound_type "metabolite"
    location "cytoplasm"
  ]
  node [
    id 1049
    label "cpe160"
    type "chemical_entity"
    compound_type "metabolite"
    location "cytoplasm"
  ]
  node [
    id 1050
    label "m000520"
    type "chemical_reaction"
    domain "metabolism"
    module "Glycerophospholipid Metabolism"
  ]
  node [
    id 1051
    label "pe181"
    type "chemical_entity"
    compound_type "metabolite"
    location "cytoplasm"
  ]
  node [
    id 1052
    label "cpe180"
    type "chemical_entity"
    compound_type "metabolite"
    location "cytoplasm"
  ]
  node [
    id 1053
    label "m000521"
    type "chemical_reaction"
    domain "metabolism"
    module "Glycerophospholipid Metabolism"
  ]
  node [
    id 1054
    label "pg161"
    type "chemical_entity"
    compound_type "metabolite"
    location "cytoplasm"
  ]
  node [
    id 1055
    label "cpg160"
    type "chemical_entity"
    compound_type "metabolite"
    location "cytoplasm"
  ]
  node [
    id 1056
    label "m000522"
    type "chemical_reaction"
    domain "metabolism"
    module "Glycerophospholipid Metabolism"
  ]
  node [
    id 1057
    label "pg181"
    type "chemical_entity"
    compound_type "metabolite"
    location "cytoplasm"
  ]
  node [
    id 1058
    label "cpg180"
    type "chemical_entity"
    compound_type "metabolite"
    location "cytoplasm"
  ]
  node [
    id 1059
    label "m000523"
    type "chemical_reaction"
    domain "metabolism"
    module "Glycerophospholipid Metabolism"
  ]
  node [
    id 1060
    label "12dgr120"
    type "chemical_entity"
    compound_type "metabolite"
    location "cytoplasm"
  ]
  node [
    id 1061
    label "pa120"
    type "chemical_entity"
    compound_type "metabolite"
    location "cytoplasm"
  ]
  node [
    id 1062
    label "m000524"
    type "chemical_reaction"
    domain "metabolism"
    module "Glycerophospholipid Metabolism"
  ]
  node [
    id 1063
    label "12dgr140"
    type "chemical_entity"
    compound_type "metabolite"
    location "cytoplasm"
  ]
  node [
    id 1064
    label "pa140"
    type "chemical_entity"
    compound_type "metabolite"
    location "cytoplasm"
  ]
  node [
    id 1065
    label "m000525"
    type "chemical_reaction"
    domain "metabolism"
    module "Glycerophospholipid Metabolism"
  ]
  node [
    id 1066
    label "12dgr141"
    type "chemical_entity"
    compound_type "metabolite"
    location "cytoplasm"
  ]
  node [
    id 1067
    label "pa141"
    type "chemical_entity"
    compound_type "metabolite"
    location "cytoplasm"
  ]
  node [
    id 1068
    label "m000526"
    type "chemical_reaction"
    domain "metabolism"
    module "Glycerophospholipid Metabolism"
  ]
  node [
    id 1069
    label "12dgr160"
    type "chemical_entity"
    compound_type "metabolite"
    location "cytoplasm"
  ]
  node [
    id 1070
    label "pa160"
    type "chemical_entity"
    compound_type "metabolite"
    location "cytoplasm"
  ]
  node [
    id 1071
    label "m000527"
    type "chemical_reaction"
    domain "metabolism"
    module "Glycerophospholipid Metabolism"
  ]
  node [
    id 1072
    label "12dgr161"
    type "chemical_entity"
    compound_type "metabolite"
    location "cytoplasm"
  ]
  node [
    id 1073
    label "pa161"
    type "chemical_entity"
    compound_type "metabolite"
    location "cytoplasm"
  ]
  node [
    id 1074
    label "m000528"
    type "chemical_reaction"
    domain "metabolism"
    module "Glycerophospholipid Metabolism"
  ]
  node [
    id 1075
    label "12dgr180"
    type "chemical_entity"
    compound_type "metabolite"
    location "cytoplasm"
  ]
  node [
    id 1076
    label "pa180"
    type "chemical_entity"
    compound_type "metabolite"
    location "cytoplasm"
  ]
  node [
    id 1077
    label "m000529"
    type "chemical_reaction"
    domain "metabolism"
    module "Glycerophospholipid Metabolism"
  ]
  node [
    id 1078
    label "12dgr181"
    type "chemical_entity"
    compound_type "metabolite"
    location "cytoplasm"
  ]
  node [
    id 1079
    label "pa181"
    type "chemical_entity"
    compound_type "metabolite"
    location "cytoplasm"
  ]
  node [
    id 1080
    label "m000530"
    type "chemical_reaction"
    domain "metabolism"
    module "Glycerophospholipid Metabolism"
  ]
  node [
    id 1081
    label "1ddecg3p"
    type "chemical_entity"
    compound_type "metabolite"
    location "cytoplasm"
  ]
  node [
    id 1082
    label "m000531"
    type "chemical_reaction"
    domain "metabolism"
    module "Glycerophospholipid Metabolism"
  ]
  node [
    id 1083
    label "1hdec9eg3p"
    type "chemical_entity"
    compound_type "metabolite"
    location "cytoplasm"
  ]
  node [
    id 1084
    label "m000532"
    type "chemical_reaction"
    domain "metabolism"
    module "Glycerophospholipid Metabolism"
  ]
  node [
    id 1085
    label "1hdecg3p"
    type "chemical_entity"
    compound_type "metabolite"
    location "cytoplasm"
  ]
  node [
    id 1086
    label "m000533"
    type "chemical_reaction"
    domain "metabolism"
    module "Glycerophospholipid Metabolism"
  ]
  node [
    id 1087
    label "1odec11eg3p"
    type "chemical_entity"
    compound_type "metabolite"
    location "cytoplasm"
  ]
  node [
    id 1088
    label "m000534"
    type "chemical_reaction"
    domain "metabolism"
    module "Glycerophospholipid Metabolism"
  ]
  node [
    id 1089
    label "1odecg3p"
    type "chemical_entity"
    compound_type "metabolite"
    location "cytoplasm"
  ]
  node [
    id 1090
    label "m000535"
    type "chemical_reaction"
    domain "metabolism"
    module "Glycerophospholipid Metabolism"
  ]
  node [
    id 1091
    label "1tdec7eg3p"
    type "chemical_entity"
    compound_type "metabolite"
    location "cytoplasm"
  ]
  node [
    id 1092
    label "m000536"
    type "chemical_reaction"
    domain "metabolism"
    module "Glycerophospholipid Metabolism"
  ]
  node [
    id 1093
    label "1tdecg3p"
    type "chemical_entity"
    compound_type "metabolite"
    location "cytoplasm"
  ]
  node [
    id 1094
    label "m000537"
    type "chemical_reaction"
    domain "metabolism"
    module "Glycerophospholipid Metabolism"
  ]
  node [
    id 1095
    label "2agpe120"
    type "chemical_entity"
    compound_type "metabolite"
    location "cytoplasm"
  ]
  node [
    id 1096
    label "ddca"
    type "chemical_entity"
    compound_type "metabolite"
    location "cytoplasm"
  ]
  node [
    id 1097
    label "pe120"
    type "chemical_entity"
    compound_type "metabolite"
    location "cytoplasm"
  ]
  node [
    id 1098
    label "m000538"
    type "chemical_reaction"
    domain "metabolism"
    module "Cell Envelope Biosynthesis"
  ]
  node [
    id 1099
    label "dca"
    type "chemical_entity"
    compound_type "metabolite"
    location "cytoplasm"
  ]
  node [
    id 1100
    label "m000539"
    type "chemical_reaction"
    domain "metabolism"
    module "Cell Envelope Biosynthesis"
  ]
  node [
    id 1101
    label "m000540"
    type "chemical_reaction"
    domain "metabolism"
    module "Cell Envelope Biosynthesis"
  ]
  node [
    id 1102
    label "ttdca"
    type "chemical_entity"
    compound_type "metabolite"
    location "cytoplasm"
  ]
  node [
    id 1103
    label "m000541"
    type "chemical_reaction"
    domain "metabolism"
    module "Cell Envelope Biosynthesis"
  ]
  node [
    id 1104
    label "ttdcea"
    type "chemical_entity"
    compound_type "metabolite"
    location "cytoplasm"
  ]
  node [
    id 1105
    label "m000542"
    type "chemical_reaction"
    domain "metabolism"
    module "Cell Envelope Biosynthesis"
  ]
  node [
    id 1106
    label "hdca"
    type "chemical_entity"
    compound_type "metabolite"
    location "cytoplasm"
    compound_id "C00249"
    mass 256.240230264
    smiles "CCCCCCCCCCCCCCCC(=O)O"
  ]
  node [
    id 1107
    label "m000543"
    type "chemical_reaction"
    domain "metabolism"
    module "Cell Envelope Biosynthesis"
  ]
  node [
    id 1108
    label "hdcea"
    type "chemical_entity"
    compound_type "metabolite"
    location "cytoplasm"
  ]
  node [
    id 1109
    label "m000544"
    type "chemical_reaction"
    domain "metabolism"
    module "Cell Envelope Biosynthesis"
  ]
  node [
    id 1110
    label "octa"
    type "chemical_entity"
    compound_type "metabolite"
    location "cytoplasm"
    compound_id "C06423"
    mass 144.115029752
    smiles "CCCCCCCC(=O)O"
  ]
  node [
    id 1111
    label "m000545"
    type "chemical_reaction"
    domain "metabolism"
    module "Glycerophospholipid Metabolism"
  ]
  node [
    id 1112
    label "g3pe"
    type "chemical_entity"
    compound_type "metabolite"
    location "cytoplasm"
    compound_id "C01233"
    mass 215.05587379800002
    smiles "NCCOP(=O)(O)OC[C@H](O)CO"
  ]
  node [
    id 1113
    label "m000546"
    type "chemical_reaction"
    domain "metabolism"
    module "Glycerophospholipid Metabolism"
  ]
  node [
    id 1114
    label "pg120"
    type "chemical_entity"
    compound_type "metabolite"
    location "cytoplasm"
  ]
  node [
    id 1115
    label "apg120"
    type "chemical_entity"
    compound_type "metabolite"
    location "cytoplasm"
  ]
  node [
    id 1116
    label "m000547"
    type "chemical_reaction"
    domain "metabolism"
    module "Glycerophospholipid Metabolism"
  ]
  node [
    id 1117
    label "2agpe140"
    type "chemical_entity"
    compound_type "metabolite"
    location "cytoplasm"
  ]
  node [
    id 1118
    label "pe140"
    type "chemical_entity"
    compound_type "metabolite"
    location "cytoplasm"
  ]
  node [
    id 1119
    label "m000548"
    type "chemical_reaction"
    domain "metabolism"
    module "Glycerophospholipid Metabolism"
  ]
  node [
    id 1120
    label "m000549"
    type "chemical_reaction"
    domain "metabolism"
    module "Glycerophospholipid Metabolism"
  ]
  node [
    id 1121
    label "pg140"
    type "chemical_entity"
    compound_type "metabolite"
    location "cytoplasm"
  ]
  node [
    id 1122
    label "apg140"
    type "chemical_entity"
    compound_type "metabolite"
    location "cytoplasm"
  ]
  node [
    id 1123
    label "m000550"
    type "chemical_reaction"
    domain "metabolism"
    module "Glycerophospholipid Metabolism"
  ]
  node [
    id 1124
    label "2agpe141"
    type "chemical_entity"
    compound_type "metabolite"
    location "cytoplasm"
  ]
  node [
    id 1125
    label "pe141"
    type "chemical_entity"
    compound_type "metabolite"
    location "cytoplasm"
  ]
  node [
    id 1126
    label "m000551"
    type "chemical_reaction"
    domain "metabolism"
    module "Glycerophospholipid Metabolism"
  ]
  node [
    id 1127
    label "m000552"
    type "chemical_reaction"
    domain "metabolism"
    module "Glycerophospholipid Metabolism"
  ]
  node [
    id 1128
    label "pg141"
    type "chemical_entity"
    compound_type "metabolite"
    location "cytoplasm"
  ]
  node [
    id 1129
    label "apg141"
    type "chemical_entity"
    compound_type "metabolite"
    location "cytoplasm"
  ]
  node [
    id 1130
    label "m000553"
    type "chemical_reaction"
    domain "metabolism"
    module "Glycerophospholipid Metabolism"
  ]
  node [
    id 1131
    label "2agpe160"
    type "chemical_entity"
    compound_type "metabolite"
    location "cytoplasm"
  ]
  node [
    id 1132
    label "pe160"
    type "chemical_entity"
    compound_type "metabolite"
    location "cytoplasm"
  ]
  node [
    id 1133
    label "m000554"
    type "chemical_reaction"
    domain "metabolism"
    module "Cell Envelope Biosynthesis"
  ]
  node [
    id 1134
    label "mi1p-D"
    type "chemical_entity"
    compound_type "metabolite"
    location "cytoplasm"
    compound_id "C01177"
    mass 260.02971862600003
    smiles "O=P(O)(O)O[C@@H]1[C@H](O)[C@H](O)[C@@H](O)[C@H](O)[C@H]1O"
  ]
  node [
    id 1135
    label "inost"
    type "chemical_entity"
    compound_type "metabolite"
    location "cytoplasm"
    compound_id "C00137"
    mass 180.063388104
    smiles "O[C@H]1[C@H](O)[C@@H](O)[C@H](O)[C@@H](O)[C@H]1O"
  ]
  node [
    id 1136
    label "m000555"
    type "chemical_reaction"
    domain "metabolism"
    module "Glycerophospholipid Metabolism"
  ]
  node [
    id 1137
    label "m000556"
    type "chemical_reaction"
    domain "metabolism"
    module "Glycerophospholipid Metabolism"
  ]
  node [
    id 1138
    label "pg160"
    type "chemical_entity"
    compound_type "metabolite"
    location "cytoplasm"
  ]
  node [
    id 1139
    label "apg160"
    type "chemical_entity"
    compound_type "metabolite"
    location "cytoplasm"
  ]
  node [
    id 1140
    label "m000557"
    type "chemical_reaction"
    domain "metabolism"
    module "Glycerophospholipid Metabolism"
  ]
  node [
    id 1141
    label "2agpe161"
    type "chemical_entity"
    compound_type "metabolite"
    location "cytoplasm"
  ]
  node [
    id 1142
    label "m000558"
    type "chemical_reaction"
    domain "metabolism"
    module "Glycerophospholipid Metabolism"
  ]
  node [
    id 1143
    label "m000559"
    type "chemical_reaction"
    domain "metabolism"
    module "Glycerophospholipid Metabolism"
  ]
  node [
    id 1144
    label "apg161"
    type "chemical_entity"
    compound_type "metabolite"
    location "cytoplasm"
  ]
  node [
    id 1145
    label "m000560"
    type "chemical_reaction"
    domain "metabolism"
    module "Glycerophospholipid Metabolism"
  ]
  node [
    id 1146
    label "2agpe180"
    type "chemical_entity"
    compound_type "metabolite"
    location "cytoplasm"
  ]
  node [
    id 1147
    label "ocdca"
    type "chemical_entity"
    compound_type "metabolite"
    location "cytoplasm"
    compound_id "C01530"
    mass 284.271530392
    smiles "CCCCCCCCCCCCCCCCCC(=O)O"
  ]
  node [
    id 1148
    label "pe180"
    type "chemical_entity"
    compound_type "metabolite"
    location "cytoplasm"
  ]
  node [
    id 1149
    label "m000561"
    type "chemical_reaction"
    domain "metabolism"
    module "Glycerophospholipid Metabolism"
  ]
  node [
    id 1150
    label "m000562"
    type "chemical_reaction"
    domain "metabolism"
    module "Glycerophospholipid Metabolism"
  ]
  node [
    id 1151
    label "pg180"
    type "chemical_entity"
    compound_type "metabolite"
    location "cytoplasm"
  ]
  node [
    id 1152
    label "apg180"
    type "chemical_entity"
    compound_type "metabolite"
    location "cytoplasm"
  ]
  node [
    id 1153
    label "m000563"
    type "chemical_reaction"
    domain "metabolism"
    module "Glycerophospholipid Metabolism"
  ]
  node [
    id 1154
    label "2agpe181"
    type "chemical_entity"
    compound_type "metabolite"
    location "cytoplasm"
  ]
  node [
    id 1155
    label "ocdcea"
    type "chemical_entity"
    compound_type "metabolite"
    location "cytoplasm"
    compound_id "C00712"
    mass 282.255880328
    smiles "CCCCCCCC/C=C\CCCCCCCC(=O)O"
  ]
  node [
    id 1156
    label "m000564"
    type "chemical_reaction"
    domain "metabolism"
    module "Glycerophospholipid Metabolism"
  ]
  node [
    id 1157
    label "m000565"
    type "chemical_reaction"
    domain "metabolism"
    module "Glycerophospholipid Metabolism"
  ]
  node [
    id 1158
    label "apg181"
    type "chemical_entity"
    compound_type "metabolite"
    location "cytoplasm"
  ]
  node [
    id 1159
    label "m000566"
    type "chemical_reaction"
    domain "metabolism"
    module "Glycerophospholipid Metabolism"
  ]
  node [
    id 1160
    label "2agpg120"
    type "chemical_entity"
    compound_type "metabolite"
    location "cytoplasm"
  ]
  node [
    id 1161
    label "m000567"
    type "chemical_reaction"
    domain "metabolism"
    module "Glycerophospholipid Metabolism"
  ]
  node [
    id 1162
    label "g3pg"
    type "chemical_entity"
    compound_type "metabolite"
    location "cytoplasm"
    compound_id "C03274"
    mass 246.05045407000003
    smiles "O=P(O)(OCC(O)CO)OCC(O)CO"
  ]
  node [
    id 1163
    label "m000568"
    type "chemical_reaction"
    domain "metabolism"
    module "Glycerophospholipid Metabolism"
  ]
  node [
    id 1164
    label "m000569"
    type "chemical_reaction"
    domain "metabolism"
    module "Glycerophospholipid Metabolism"
  ]
  node [
    id 1165
    label "2agpg140"
    type "chemical_entity"
    compound_type "metabolite"
    location "cytoplasm"
  ]
  node [
    id 1166
    label "m000570"
    type "chemical_reaction"
    domain "metabolism"
    module "Glycerophospholipid Metabolism"
  ]
  node [
    id 1167
    label "m000571"
    type "chemical_reaction"
    domain "metabolism"
    module "Glycerophospholipid Metabolism"
  ]
  node [
    id 1168
    label "m000572"
    type "chemical_reaction"
    domain "metabolism"
    module "Glycerophospholipid Metabolism"
  ]
  node [
    id 1169
    label "2agpg141"
    type "chemical_entity"
    compound_type "metabolite"
    location "cytoplasm"
  ]
  node [
    id 1170
    label "m000573"
    type "chemical_reaction"
    domain "metabolism"
    module "Glycerophospholipid Metabolism"
  ]
  node [
    id 1171
    label "m000574"
    type "chemical_reaction"
    domain "metabolism"
    module "Glycerophospholipid Metabolism"
  ]
  node [
    id 1172
    label "m000575"
    type "chemical_reaction"
    domain "metabolism"
    module "Glycerophospholipid Metabolism"
  ]
  node [
    id 1173
    label "2agpg160"
    type "chemical_entity"
    compound_type "metabolite"
    location "cytoplasm"
  ]
  node [
    id 1174
    label "m000576"
    type "chemical_reaction"
    domain "metabolism"
    module "Glycerophospholipid Metabolism"
  ]
  node [
    id 1175
    label "m000577"
    type "chemical_reaction"
    domain "metabolism"
    module "Glycerophospholipid Metabolism"
  ]
  node [
    id 1176
    label "m000578"
    type "chemical_reaction"
    domain "metabolism"
    module "Glycerophospholipid Metabolism"
  ]
  node [
    id 1177
    label "2agpg161"
    type "chemical_entity"
    compound_type "metabolite"
    location "cytoplasm"
  ]
  node [
    id 1178
    label "m000579"
    type "chemical_reaction"
    domain "metabolism"
    module "Glycerophospholipid Metabolism"
  ]
  node [
    id 1179
    label "m000580"
    type "chemical_reaction"
    domain "metabolism"
    module "Glycerophospholipid Metabolism"
  ]
  node [
    id 1180
    label "m000581"
    type "chemical_reaction"
    domain "metabolism"
    module "Glycerophospholipid Metabolism"
  ]
  node [
    id 1181
    label "2agpg180"
    type "chemical_entity"
    compound_type "metabolite"
    location "cytoplasm"
  ]
  node [
    id 1182
    label "m000582"
    type "chemical_reaction"
    domain "metabolism"
    module "Glycerophospholipid Metabolism"
  ]
  node [
    id 1183
    label "m000583"
    type "chemical_reaction"
    domain "metabolism"
    module "Glycerophospholipid Metabolism"
  ]
  node [
    id 1184
    label "m000584"
    type "chemical_reaction"
    domain "metabolism"
    module "Lipopolysaccharide Biosynthesis / Recycling"
  ]
  node [
    id 1185
    label "kdo8p"
    type "chemical_entity"
    compound_type "metabolite"
    location "cytoplasm"
    compound_id "C04478"
    mass 318.03519793
    smiles "O=C(O)C(=O)C[C@@H](O)[C@@H](O)[C@H](O)[C@H](O)COP(=O)(O)O"
  ]
  node [
    id 1186
    label "m000585"
    type "chemical_reaction"
    domain "metabolism"
    module "Glycerophospholipid Metabolism"
  ]
  node [
    id 1187
    label "2agpg181"
    type "chemical_entity"
    compound_type "metabolite"
    location "cytoplasm"
  ]
  node [
    id 1188
    label "m000586"
    type "chemical_reaction"
    domain "metabolism"
    module "Glycerophospholipid Metabolism"
  ]
  node [
    id 1189
    label "m000587"
    type "chemical_reaction"
    domain "metabolism"
    module "Glycerophospholipid Metabolism"
  ]
  node [
    id 1190
    label "m000588"
    type "chemical_reaction"
    domain "metabolism"
    module "Glycerophospholipid Metabolism"
  ]
  node [
    id 1191
    label "2ddecg3p"
    type "chemical_entity"
    compound_type "metabolite"
    location "cytoplasm"
  ]
  node [
    id 1192
    label "m000589"
    type "chemical_reaction"
    domain "metabolism"
    module "Glycerophospholipid Metabolism"
  ]
  node [
    id 1193
    label "2hdec9eg3p"
    type "chemical_entity"
    compound_type "metabolite"
    location "cytoplasm"
  ]
  node [
    id 1194
    label "m000590"
    type "chemical_reaction"
    domain "metabolism"
    module "Glycerophospholipid Metabolism"
  ]
  node [
    id 1195
    label "2hdecg3p"
    type "chemical_entity"
    compound_type "metabolite"
    location "cytoplasm"
  ]
  node [
    id 1196
    label "m000591"
    type "chemical_reaction"
    domain "metabolism"
    module "Glycerophospholipid Metabolism"
  ]
  node [
    id 1197
    label "2odec11eg3p"
    type "chemical_entity"
    compound_type "metabolite"
    location "cytoplasm"
  ]
  node [
    id 1198
    label "m000592"
    type "chemical_reaction"
    domain "metabolism"
    module "Glycerophospholipid Metabolism"
  ]
  node [
    id 1199
    label "2odecg3p"
    type "chemical_entity"
    compound_type "metabolite"
    location "cytoplasm"
  ]
  node [
    id 1200
    label "m000593"
    type "chemical_reaction"
    domain "metabolism"
    module "Glycerophospholipid Metabolism"
  ]
  node [
    id 1201
    label "2tdec7eg3p"
    type "chemical_entity"
    compound_type "metabolite"
    location "cytoplasm"
  ]
  node [
    id 1202
    label "m000594"
    type "chemical_reaction"
    domain "metabolism"
    module "Glycerophospholipid Metabolism"
  ]
  node [
    id 1203
    label "2tdecg3p"
    type "chemical_entity"
    compound_type "metabolite"
    location "cytoplasm"
  ]
  node [
    id 1204
    label "m000595"
    type "chemical_reaction"
    domain "metabolism"
    module "Glycerophospholipid Metabolism"
  ]
  node [
    id 1205
    label "acetol"
    type "chemical_entity"
    compound_type "metabolite"
    location "cytoplasm"
    compound_id "C05235"
    mass 74.036779432
    smiles "CC(=O)CO"
  ]
  node [
    id 1206
    label "12ppd-R"
    type "chemical_entity"
    compound_type "metabolite"
    location "cytoplasm"
    compound_id "C02912"
    mass 76.052429496
    smiles "C[C@@H](O)CO"
  ]
  node [
    id 1207
    label "m000596"
    type "chemical_reaction"
    domain "metabolism"
    module "Glycerophospholipid Metabolism"
  ]
  node [
    id 1208
    label "cdpdddecg"
    type "chemical_entity"
    compound_type "metabolite"
    location "cytoplasm"
  ]
  node [
    id 1209
    label "pgp120"
    type "chemical_entity"
    compound_type "metabolite"
    location "cytoplasm"
  ]
  node [
    id 1210
    label "m000597"
    type "chemical_reaction"
    domain "metabolism"
    module "Glycerophospholipid Metabolism"
  ]
  node [
    id 1211
    label "m000598"
    type "chemical_reaction"
    domain "metabolism"
    module "Glycerophospholipid Metabolism"
  ]
  node [
    id 1212
    label "ps120"
    type "chemical_entity"
    compound_type "metabolite"
    location "cytoplasm"
  ]
  node [
    id 1213
    label "m000599"
    type "chemical_reaction"
    domain "metabolism"
    module "Glycerophospholipid Metabolism"
  ]
  node [
    id 1214
    label "cdpdhdec9eg"
    type "chemical_entity"
    compound_type "metabolite"
    location "cytoplasm"
  ]
  node [
    id 1215
    label "pgp161"
    type "chemical_entity"
    compound_type "metabolite"
    location "cytoplasm"
  ]
  node [
    id 1216
    label "m000600"
    type "chemical_reaction"
    domain "metabolism"
    module "Glycerophospholipid Metabolism"
  ]
  node [
    id 1217
    label "m000601"
    type "chemical_reaction"
    domain "metabolism"
    module "Glycerophospholipid Metabolism"
  ]
  node [
    id 1218
    label "ps161"
    type "chemical_entity"
    compound_type "metabolite"
    location "cytoplasm"
  ]
  node [
    id 1219
    label "m000602"
    type "chemical_reaction"
    domain "metabolism"
    module "Glycerophospholipid Metabolism"
  ]
  node [
    id 1220
    label "cdpdhdecg"
    type "chemical_entity"
    compound_type "metabolite"
    location "cytoplasm"
  ]
  node [
    id 1221
    label "pgp160"
    type "chemical_entity"
    compound_type "metabolite"
    location "cytoplasm"
  ]
  node [
    id 1222
    label "m000603"
    type "chemical_reaction"
    domain "metabolism"
    module "Glycerophospholipid Metabolism"
  ]
  node [
    id 1223
    label "m000604"
    type "chemical_reaction"
    domain "metabolism"
    module "Glycerophospholipid Metabolism"
  ]
  node [
    id 1224
    label "ps160"
    type "chemical_entity"
    compound_type "metabolite"
    location "cytoplasm"
  ]
  node [
    id 1225
    label "m000605"
    type "chemical_reaction"
    domain "metabolism"
    module "Glycerophospholipid Metabolism"
  ]
  node [
    id 1226
    label "cdpdodec11eg"
    type "chemical_entity"
    compound_type "metabolite"
    location "cytoplasm"
  ]
  node [
    id 1227
    label "pgp181"
    type "chemical_entity"
    compound_type "metabolite"
    location "cytoplasm"
  ]
  node [
    id 1228
    label "m000606"
    type "chemical_reaction"
    domain "metabolism"
    module "Glycerophospholipid Metabolism"
  ]
  node [
    id 1229
    label "m000607"
    type "chemical_reaction"
    domain "metabolism"
    module "Glycerophospholipid Metabolism"
  ]
  node [
    id 1230
    label "ps181"
    type "chemical_entity"
    compound_type "metabolite"
    location "cytoplasm"
  ]
  node [
    id 1231
    label "m000608"
    type "chemical_reaction"
    domain "metabolism"
    module "Glycerophospholipid Metabolism"
  ]
  node [
    id 1232
    label "cdpdodecg"
    type "chemical_entity"
    compound_type "metabolite"
    location "cytoplasm"
  ]
  node [
    id 1233
    label "pgp180"
    type "chemical_entity"
    compound_type "metabolite"
    location "cytoplasm"
  ]
  node [
    id 1234
    label "m000609"
    type "chemical_reaction"
    domain "metabolism"
    module "Glycerophospholipid Metabolism"
  ]
  node [
    id 1235
    label "m000610"
    type "chemical_reaction"
    domain "metabolism"
    module "Glycerophospholipid Metabolism"
  ]
  node [
    id 1236
    label "ps180"
    type "chemical_entity"
    compound_type "metabolite"
    location "cytoplasm"
  ]
  node [
    id 1237
    label "m000611"
    type "chemical_reaction"
    domain "metabolism"
    module "Glycerophospholipid Metabolism"
  ]
  node [
    id 1238
    label "cdpdtdec7eg"
    type "chemical_entity"
    compound_type "metabolite"
    location "cytoplasm"
  ]
  node [
    id 1239
    label "pgp141"
    type "chemical_entity"
    compound_type "metabolite"
    location "cytoplasm"
  ]
  node [
    id 1240
    label "m000612"
    type "chemical_reaction"
    domain "metabolism"
    module "Glycerophospholipid Metabolism"
  ]
  node [
    id 1241
    label "m000613"
    type "chemical_reaction"
    domain "metabolism"
    module "Glycerophospholipid Metabolism"
  ]
  node [
    id 1242
    label "ps141"
    type "chemical_entity"
    compound_type "metabolite"
    location "cytoplasm"
  ]
  node [
    id 1243
    label "m000614"
    type "chemical_reaction"
    domain "metabolism"
    module "Glycerophospholipid Metabolism"
  ]
  node [
    id 1244
    label "cdpdtdecg"
    type "chemical_entity"
    compound_type "metabolite"
    location "cytoplasm"
  ]
  node [
    id 1245
    label "pgp140"
    type "chemical_entity"
    compound_type "metabolite"
    location "cytoplasm"
  ]
  node [
    id 1246
    label "m000615"
    type "chemical_reaction"
    domain "metabolism"
    module "Glycerophospholipid Metabolism"
  ]
  node [
    id 1247
    label "m000616"
    type "chemical_reaction"
    domain "metabolism"
    module "Glycerophospholipid Metabolism"
  ]
  node [
    id 1248
    label "ps140"
    type "chemical_entity"
    compound_type "metabolite"
    location "cytoplasm"
  ]
  node [
    id 1249
    label "m000617"
    type "chemical_reaction"
    domain "metabolism"
    module "Glycerophospholipid Metabolism"
  ]
  node [
    id 1250
    label "m000618"
    type "chemical_reaction"
    domain "metabolism"
    module "Glycerophospholipid Metabolism"
  ]
  node [
    id 1251
    label "m000619"
    type "chemical_reaction"
    domain "metabolism"
    module "Glycerophospholipid Metabolism"
  ]
  node [
    id 1252
    label "m000620"
    type "chemical_reaction"
    domain "metabolism"
    module "Glycerophospholipid Metabolism"
  ]
  node [
    id 1253
    label "m000621"
    type "chemical_reaction"
    domain "metabolism"
    module "Glycerophospholipid Metabolism"
  ]
  node [
    id 1254
    label "m000622"
    type "chemical_reaction"
    domain "metabolism"
    module "Glycerophospholipid Metabolism"
  ]
  node [
    id 1255
    label "m000623"
    type "chemical_reaction"
    domain "metabolism"
    module "Glycerophospholipid Metabolism"
  ]
  node [
    id 1256
    label "m000624"
    type "chemical_reaction"
    domain "metabolism"
    module "Glycerophospholipid Metabolism"
  ]
  node [
    id 1257
    label "m000625"
    type "chemical_reaction"
    domain "metabolism"
    module "Glycerophospholipid Metabolism"
  ]
  node [
    id 1258
    label "g3pc"
    type "chemical_entity"
    compound_type "metabolite"
    location "cytoplasm"
    compound_id "C00670"
    mass 258.11010044209
    smiles "C[N+](C)(C)CCOP(=O)(O)OC[C@H](O)CO"
  ]
  node [
    id 1259
    label "chol"
    type "chemical_entity"
    compound_type "metabolite"
    location "cytoplasm"
    compound_id "C00114"
    mass 104.10699048808999
    smiles "C[N+](C)(C)CCO"
  ]
  node [
    id 1260
    label "m000626"
    type "chemical_reaction"
    domain "metabolism"
    module "Glycerophospholipid Metabolism"
  ]
  node [
    id 1261
    label "etha"
    type "chemical_entity"
    compound_type "metabolite"
    location "cytoplasm"
    compound_id "C00189"
    mass 61.052763844
    smiles "NCCO"
  ]
  node [
    id 1262
    label "m000627"
    type "chemical_reaction"
    domain "metabolism"
    module "Glycerophospholipid Metabolism"
  ]
  node [
    id 1263
    label "m000628"
    type "chemical_reaction"
    domain "metabolism"
    module "Glycerophospholipid Metabolism"
  ]
  node [
    id 1264
    label "g3pi"
    type "chemical_entity"
    compound_type "metabolite"
    location "cytoplasm"
    compound_id "C01225"
    mass 334.066498058
    smiles "O=P(O)(OC[C@H](O)CO)O[C@@H]1[C@H](O)[C@H](O)[C@@H](O)[C@H](O)[C@H]1O"
  ]
  node [
    id 1265
    label "m000629"
    type "chemical_reaction"
    domain "metabolism"
    module "Glycerophospholipid Metabolism"
  ]
  node [
    id 1266
    label "g3ps"
    type "chemical_entity"
    compound_type "metabolite"
    location "cytoplasm"
  ]
  node [
    id 1267
    label "m000630"
    type "chemical_reaction"
    domain "metabolism"
    module "Glycerophospholipid Metabolism"
  ]
  node [
    id 1268
    label "m000631"
    type "chemical_reaction"
    domain "metabolism"
    module "Glycerophospholipid Metabolism"
  ]
  node [
    id 1269
    label "m000632"
    type "chemical_reaction"
    domain "metabolism"
    module "Glycerophospholipid Metabolism"
  ]
  node [
    id 1270
    label "m000633"
    type "chemical_reaction"
    domain "metabolism"
    module "Glycerophospholipid Metabolism"
  ]
  node [
    id 1271
    label "m000634"
    type "chemical_reaction"
    domain "metabolism"
    module "Glycerophospholipid Metabolism"
  ]
  node [
    id 1272
    label "m000635"
    type "chemical_reaction"
    domain "metabolism"
    module "Glycerophospholipid Metabolism"
  ]
  node [
    id 1273
    label "m000636"
    type "chemical_reaction"
    domain "metabolism"
    module "Glycerophospholipid Metabolism"
  ]
  node [
    id 1274
    label "m000637"
    type "chemical_reaction"
    domain "metabolism"
    module "Glycerophospholipid Metabolism"
  ]
  node [
    id 1275
    label "m000638"
    type "chemical_reaction"
    domain "metabolism"
    module "Glycerophospholipid Metabolism"
  ]
  node [
    id 1276
    label "m000639"
    type "chemical_reaction"
    domain "metabolism"
    module "Transport, Inner Membrane"
  ]
  node [
    id 1277
    label "nmn[p]"
    type "chemical_entity"
    compound_type "metabolite"
    location "periplasm"
    compound_id "C00455"
    mass 334.05660206999994
    smiles "NC(=O)c1ccc[n+]([C@@H]2O[C@H](COP(=O)([O-])O)[C@@H](O)[C@H]2O)c1"
  ]
  node [
    id 1278
    label "m000640"
    type "chemical_reaction"
    domain "metabolism"
    module "Glycerophospholipid Metabolism"
  ]
  node [
    id 1279
    label "m000641"
    type "chemical_reaction"
    domain "metabolism"
    module "Glycerophospholipid Metabolism"
  ]
  node [
    id 1280
    label "m000642"
    type "chemical_reaction"
    domain "metabolism"
    module "Glycerophospholipid Metabolism"
  ]
  node [
    id 1281
    label "m000643"
    type "chemical_reaction"
    domain "metabolism"
    module "Glycerophospholipid Metabolism"
  ]
  node [
    id 1282
    label "m000644"
    type "chemical_reaction"
    domain "metabolism"
    module "Glycerophospholipid Metabolism"
  ]
  node [
    id 1283
    label "m000645"
    type "chemical_reaction"
    domain "metabolism"
    module "Glycerophospholipid Metabolism"
  ]
  node [
    id 1284
    label "m000646"
    type "chemical_reaction"
    domain "metabolism"
    module "Glycerophospholipid Metabolism"
  ]
  node [
    id 1285
    label "m000647"
    type "chemical_reaction"
    domain "metabolism"
    module "Glycerophospholipid Metabolism"
  ]
  node [
    id 1286
    label "m000648"
    type "chemical_reaction"
    domain "metabolism"
    module "Glycerophospholipid Metabolism"
  ]
  node [
    id 1287
    label "m000649"
    type "chemical_reaction"
    domain "metabolism"
    module "Glycerophospholipid Metabolism"
  ]
  node [
    id 1288
    label "m000650"
    type "chemical_reaction"
    domain "metabolism"
    module "Glycerophospholipid Metabolism"
  ]
  node [
    id 1289
    label "m000651"
    type "chemical_reaction"
    domain "metabolism"
    module "Glycerophospholipid Metabolism"
  ]
  node [
    id 1290
    label "m000652"
    type "chemical_reaction"
    domain "metabolism"
    module "Glycerophospholipid Metabolism"
  ]
  node [
    id 1291
    label "m000653"
    type "chemical_reaction"
    domain "metabolism"
    module "Glycerophospholipid Metabolism"
  ]
  node [
    id 1292
    label "m000654"
    type "chemical_reaction"
    domain "metabolism"
    module "Glycerophospholipid Metabolism"
  ]
  node [
    id 1293
    label "m000655"
    type "chemical_reaction"
    domain "metabolism"
    module "Glycerophospholipid Metabolism"
  ]
  node [
    id 1294
    label "m000656"
    type "chemical_reaction"
    domain "metabolism"
    module "Glycerophospholipid Metabolism"
  ]
  node [
    id 1295
    label "m000657"
    type "chemical_reaction"
    domain "metabolism"
    module "Glycerophospholipid Metabolism"
  ]
  node [
    id 1296
    label "m000658"
    type "chemical_reaction"
    domain "metabolism"
    module "Glycine and Serine Metabolism"
  ]
  node [
    id 1297
    label "3pg"
    type "chemical_entity"
    compound_type "metabolite"
    location "cytoplasm"
    compound_id "C00197"
    mass 185.99293919400003
    smiles "O=C(O)[C@H](O)COP(=O)(O)O"
  ]
  node [
    id 1298
    label "3php"
    type "chemical_entity"
    compound_type "metabolite"
    location "cytoplasm"
    compound_id "C03232"
    mass 183.97728913000003
    smiles "O=C(O)C(=O)COP(=O)(O)O"
  ]
  node [
    id 1299
    label "m000659"
    type "chemical_reaction"
    domain "metabolism"
    module "Glycine and Serine Metabolism"
  ]
  node [
    id 1300
    label "pser-L"
    type "chemical_entity"
    compound_type "metabolite"
    location "cytoplasm"
    compound_id "C01005"
    mass 185.00892360600002
    smiles "N[C@@H](COP(=O)(O)O)C(=O)O"
  ]
  node [
    id 1301
    label "m000660"
    type "chemical_reaction"
    domain "metabolism"
    module "Glycine and Serine Metabolism"
  ]
  node [
    id 1302
    label "2aobut"
    type "chemical_entity"
    compound_type "metabolite"
    location "cytoplasm"
    compound_id "C03508"
    mass 117.042593084
    smiles "CC(=O)[C@H](N)C(=O)O"
  ]
  node [
    id 1303
    label "m000661"
    type "chemical_reaction"
    domain "metabolism"
    module "Glycine and Serine Metabolism"
  ]
  node [
    id 1304
    label "2pg"
    type "chemical_entity"
    compound_type "metabolite"
    location "cytoplasm"
    compound_id "C00631"
    mass 185.99293919400003
    smiles "O=C(O)[C@@H](CO)OP(=O)(O)O"
  ]
  node [
    id 1305
    label "m000662"
    type "chemical_reaction"
    domain "metabolism"
    module "Glycine and Serine Metabolism"
  ]
  node [
    id 1306
    label "sarcs"
    type "chemical_entity"
    compound_type "metabolite"
    location "cytoplasm"
    compound_id "C00213"
    mass 89.047678464
    smiles "CNCC(=O)O"
  ]
  node [
    id 1307
    label "m000663"
    type "chemical_reaction"
    domain "metabolism"
    module "Glycine and Serine Metabolism"
  ]
  node [
    id 1308
    label "m000664"
    type "chemical_reaction"
    domain "metabolism"
    module "Glycine and Serine Metabolism"
  ]
  node [
    id 1309
    label "thr-L"
    type "chemical_entity"
    compound_type "metabolite"
    location "cytoplasm"
    compound_id "C00188"
    mass 119.058243148
    smiles "C[C@@H](O)[C@H](N)C(=O)O"
  ]
  node [
    id 1310
    label "m000665"
    type "chemical_reaction"
    domain "metabolism"
    module "Glycine and Serine Metabolism"
  ]
  node [
    id 1311
    label "ser-D"
    type "chemical_entity"
    compound_type "metabolite"
    location "cytoplasm"
    compound_id "C00740"
    mass 105.042593084
    smiles "N[C@H](CO)C(=O)O"
  ]
  node [
    id 1312
    label "2amsa"
    type "chemical_entity"
    compound_type "metabolite"
    location "cytoplasm"
    compound_id "C11822"
    mass 103.02694302
    smiles "N[C@@H](C=O)C(=O)O"
  ]
  node [
    id 1313
    label "m000666"
    type "chemical_reaction"
    domain "metabolism"
    module "Glycine and Serine Metabolism"
  ]
  node [
    id 1314
    label "m000667"
    type "chemical_reaction"
    domain "metabolism"
    module "Glycine and Serine Metabolism"
  ]
  node [
    id 1315
    label "Nmtrp"
    type "chemical_entity"
    compound_type "metabolite"
    location "cytoplasm"
    compound_id "C02983"
    mass 218.105527688
    smiles "CN[C@@H](Cc1c[nH]c2ccccc12)C(=O)O"
  ]
  node [
    id 1316
    label "trp-L"
    type "chemical_entity"
    compound_type "metabolite"
    location "cytoplasm"
    compound_id "C00078"
    mass 204.089877624
    smiles "N[C@@H](Cc1c[nH]c2ccccc12)C(=O)O"
  ]
  node [
    id 1317
    label "m000668"
    type "chemical_reaction"
    domain "metabolism"
    module "Glycine and Serine Metabolism"
  ]
  node [
    id 1318
    label "m000669"
    type "chemical_reaction"
    domain "metabolism"
    module "Glycine and Serine Metabolism"
  ]
  node [
    id 1319
    label "m000670"
    type "chemical_reaction"
    domain "metabolism"
    module "Glycine and Serine Metabolism"
  ]
  node [
    id 1320
    label "m000671"
    type "chemical_reaction"
    domain "metabolism"
    module "Glycolysis/Gluconeogenesis"
  ]
  node [
    id 1321
    label "m000672"
    type "chemical_reaction"
    domain "metabolism"
    module "Glycolysis/Gluconeogenesis"
  ]
  node [
    id 1322
    label "m000673"
    type "chemical_reaction"
    domain "metabolism"
    module "Glycolysis/Gluconeogenesis"
  ]
  node [
    id 1323
    label "13dpg"
    type "chemical_entity"
    compound_type "metabolite"
    location "cytoplasm"
    compound_id "C00236"
    mass 265.959269716
    smiles "O=C(OP(=O)(O)O)[C@H](O)COP(=O)(O)O"
  ]
  node [
    id 1324
    label "m000674"
    type "chemical_reaction"
    domain "metabolism"
    module "Glycolysis/Gluconeogenesis"
  ]
  node [
    id 1325
    label "m000675"
    type "chemical_reaction"
    domain "metabolism"
    module "Glycolysis/Gluconeogenesis"
  ]
  node [
    id 1326
    label "adpglc"
    type "chemical_entity"
    compound_type "metabolite"
    location "cytoplasm"
    compound_id "C00498"
    mass 589.0822383599999
    smiles "Nc1ncnc2c1ncn2[C@@H]1O[C@H](COP(=O)(O)OP(=O)(O)O[C@H]2O[C@H](CO)[C@@H](O)[C@H](O)[C@H]2O)[C@@H](O)[C@H]1O"
  ]
  node [
    id 1327
    label "glycogen"
    type "chemical_entity"
    compound_type "metabolite"
    location "cytoplasm"
    compound_id "C00182"
    mass 666.2218583640001
    smiles "OC[C@H]1O[C@H](OC[C@H]2O[C@H](O[C@H]3[C@H](O)[C@@H](O)[C@@H](O)O[C@@H]3CO)[C@H](O)[C@@H](O)[C@@H]2O[C@H]2O[C@H](CO)[C@@H](O)[C@H](O)[C@H]2O)[C@H](O)[C@@H](O)[C@@H]1O"
  ]
  node [
    id 1328
    label "m000676"
    type "chemical_reaction"
    domain "metabolism"
    module "Glycolysis/Gluconeogenesis"
  ]
  node [
    id 1329
    label "m000677"
    type "chemical_reaction"
    domain "metabolism"
    module "Glycolysis/Gluconeogenesis"
  ]
  node [
    id 1330
    label "m000678"
    type "chemical_reaction"
    domain "metabolism"
    module "Glycolysis/Gluconeogenesis"
  ]
  node [
    id 1331
    label "m000679"
    type "chemical_reaction"
    domain "metabolism"
    module "Glycolysis/Gluconeogenesis"
  ]
  node [
    id 1332
    label "m000680"
    type "chemical_reaction"
    domain "metabolism"
    module "Glycolysis/Gluconeogenesis"
  ]
  node [
    id 1333
    label "bglycogen"
    type "chemical_entity"
    compound_type "metabolite"
    location "cytoplasm"
  ]
  node [
    id 1334
    label "m000681"
    type "chemical_reaction"
    domain "metabolism"
    module "Glycolysis/Gluconeogenesis"
  ]
  node [
    id 1335
    label "m000682"
    type "chemical_reaction"
    domain "metabolism"
    module "Glycolysis/Gluconeogenesis"
  ]
  node [
    id 1336
    label "m000683"
    type "chemical_reaction"
    domain "metabolism"
    module "Glycolysis/Gluconeogenesis"
  ]
  node [
    id 1337
    label "m000684"
    type "chemical_reaction"
    domain "metabolism"
    module "Glycolysis/Gluconeogenesis"
  ]
  node [
    id 1338
    label "m000685"
    type "chemical_reaction"
    domain "metabolism"
    module "Glycolysis/Gluconeogenesis"
  ]
  node [
    id 1339
    label "m000686"
    type "chemical_reaction"
    domain "metabolism"
    module "Glycolysis/Gluconeogenesis"
  ]
  node [
    id 1340
    label "m000687"
    type "chemical_reaction"
    domain "metabolism"
    module "Glycolysis/Gluconeogenesis"
  ]
  node [
    id 1341
    label "m000688"
    type "chemical_reaction"
    domain "metabolism"
    module "Glycolysis/Gluconeogenesis"
  ]
  node [
    id 1342
    label "m000689"
    type "chemical_reaction"
    domain "metabolism"
    module "Glycolysis/Gluconeogenesis"
  ]
  node [
    id 1343
    label "m000690"
    type "chemical_reaction"
    domain "metabolism"
    module "Glycolysis/Gluconeogenesis"
  ]
  node [
    id 1344
    label "m000691"
    type "chemical_reaction"
    domain "metabolism"
    module "Glycolysis/Gluconeogenesis"
  ]
  node [
    id 1345
    label "m000692"
    type "chemical_reaction"
    domain "metabolism"
    module "Glyoxylate Metabolism"
  ]
  node [
    id 1346
    label "m000693"
    type "chemical_reaction"
    domain "metabolism"
    module "Glyoxylate Metabolism"
  ]
  node [
    id 1347
    label "m000694"
    type "chemical_reaction"
    domain "metabolism"
    module "Glyoxylate Metabolism"
  ]
  node [
    id 1348
    label "m000695"
    type "chemical_reaction"
    domain "metabolism"
    module "Glyoxylate Metabolism"
  ]
  node [
    id 1349
    label "m000696"
    type "chemical_reaction"
    domain "metabolism"
    module "Histidine Metabolism"
  ]
  node [
    id 1350
    label "prbatp"
    type "chemical_entity"
    compound_type "metabolite"
    location "cytoplasm"
    compound_id "C02739"
    mass 719.0043347200001
    smiles "N=c1c2ncn([C@@H]3O[C@H](COP(=O)(O)OP(=O)(O)OP(=O)(O)O)[C@@H](O)[C@H]3O)c2ncn1[C@@H]1O[C@H](COP(=O)(O)O)[C@@H](O)[C@H]1O"
  ]
  node [
    id 1351
    label "m000697"
    type "chemical_reaction"
    domain "metabolism"
    module "Histidine Metabolism"
  ]
  node [
    id 1352
    label "m000698"
    type "chemical_reaction"
    domain "metabolism"
    module "Histidine Metabolism"
  ]
  node [
    id 1353
    label "eig3p"
    type "chemical_entity"
    compound_type "metabolite"
    location "cytoplasm"
    compound_id "C04666"
    mass 238.035472702
    smiles "O=P(O)(O)OC[C@@H](O)[C@@H](O)c1c[nH]cn1"
  ]
  node [
    id 1354
    label "imacp"
    type "chemical_entity"
    compound_type "metabolite"
    location "cytoplasm"
    compound_id "C01267"
    mass 220.024908018
    smiles "O=C(COP(=O)(O)O)Cc1c[nH]cn1"
  ]
  node [
    id 1355
    label "m000699"
    type "chemical_reaction"
    domain "metabolism"
    module "Histidine Metabolism"
  ]
  node [
    id 1356
    label "prlp"
    type "chemical_entity"
    compound_type "metabolite"
    location "cytoplasm"
    compound_id "C04916"
    mass 577.08223836
    smiles "NC(=O)c1ncn([C@@H]2O[C@H](COP(=O)(O)O)[C@@H](O)[C@H]2O)c1/N=C/NCC(=O)[C@H](O)[C@H](O)COP(=O)(O)O"
  ]
  node [
    id 1357
    label "aicar"
    type "chemical_entity"
    compound_type "metabolite"
    location "cytoplasm"
    compound_id "C04677"
    mass 338.06275006999994
    smiles "NC(=O)c1ncn([C@@H]2O[C@H](COP(=O)(O)O)[C@@H](O)[C@H]2O)c1N"
  ]
  node [
    id 1358
    label "m000700"
    type "chemical_reaction"
    domain "metabolism"
    module "Histidine Metabolism"
  ]
  node [
    id 1359
    label "hisp"
    type "chemical_entity"
    compound_type "metabolite"
    location "cytoplasm"
    compound_id "C01100"
    mass 221.05654249399998
    smiles "N[C@H](COP(=O)(O)O)Cc1c[nH]cn1"
  ]
  node [
    id 1360
    label "m000701"
    type "chemical_reaction"
    domain "metabolism"
    module "Histidine Metabolism"
  ]
  node [
    id 1361
    label "histd"
    type "chemical_entity"
    compound_type "metabolite"
    location "cytoplasm"
    compound_id "C00860"
    mass 141.090211972
    smiles "N[C@H](CO)Cc1c[nH]cn1"
  ]
  node [
    id 1362
    label "m000702"
    type "chemical_reaction"
    domain "metabolism"
    module "Histidine Metabolism"
  ]
  node [
    id 1363
    label "his-L"
    type "chemical_entity"
    compound_type "metabolite"
    location "cytoplasm"
    compound_id "C00135"
    mass 155.069476528
    smiles "N[C@@H](Cc1c[nH]cn1)C(=O)O"
  ]
  node [
    id 1364
    label "m000703"
    type "chemical_reaction"
    domain "metabolism"
    module "Histidine Metabolism"
  ]
  node [
    id 1365
    label "prbamp"
    type "chemical_entity"
    compound_type "metabolite"
    location "cytoplasm"
    compound_id "C02741"
    mass 559.0716736759998
    smiles "N=c1c2ncn([C@@H]3O[C@H](COP(=O)(O)O)[C@@H](O)[C@H]3O)c2ncn1[C@@H]1O[C@H](COP(=O)(O)O)[C@@H](O)[C@H]1O"
  ]
  node [
    id 1366
    label "prfp"
    type "chemical_entity"
    compound_type "metabolite"
    location "cytoplasm"
    compound_id "C04896"
    mass 577.0822383599998
    smiles "NC(=O)c1ncn([C@@H]2O[C@H](COP(=O)(O)O)[C@@H](O)[C@H]2O)c1/N=C/N[C@@H]1O[C@H](COP(=O)(O)O)[C@@H](O)[C@H]1O"
  ]
  node [
    id 1367
    label "m000704"
    type "chemical_reaction"
    domain "metabolism"
    module "Histidine Metabolism"
  ]
  node [
    id 1368
    label "m000705"
    type "chemical_reaction"
    domain "metabolism"
    module "Histidine Metabolism"
  ]
  node [
    id 1369
    label "m000706"
    type "chemical_reaction"
    domain "metabolism"
    module "Methionine Metabolism"
  ]
  node [
    id 1370
    label "hcys-L"
    type "chemical_entity"
    compound_type "metabolite"
    location "cytoplasm"
    compound_id "C00155"
    mass 135.035399528
    smiles "N[C@@H](CCS)C(=O)O"
  ]
  node [
    id 1371
    label "m000707"
    type "chemical_reaction"
    domain "metabolism"
    module "Methionine Metabolism"
  ]
  node [
    id 1372
    label "rhcys"
    type "chemical_entity"
    compound_type "metabolite"
    location "cytoplasm"
    compound_id "C03539"
    mass 267.07765826400004
    smiles "N[C@@H](CCSC[C@H]1OC(O)[C@H](O)[C@@H]1O)C(=O)O"
  ]
  node [
    id 1373
    label "m000708"
    type "chemical_reaction"
    domain "metabolism"
    module "Methionine Metabolism"
  ]
  node [
    id 1374
    label "m000709"
    type "chemical_reaction"
    domain "metabolism"
    module "Methionine Metabolism"
  ]
  node [
    id 1375
    label "m000710"
    type "chemical_reaction"
    domain "metabolism"
    module "Methionine Metabolism"
  ]
  node [
    id 1376
    label "suchms"
    type "chemical_entity"
    compound_type "metabolite"
    location "cytoplasm"
    compound_id "C01118"
    mass 219.074287136
    smiles "N[C@@H](CCOC(=O)CCC(=O)O)C(=O)O"
  ]
  node [
    id 1377
    label "cyst-L"
    type "chemical_entity"
    compound_type "metabolite"
    location "cytoplasm"
    compound_id "C02291"
    mass 222.067427928
    smiles "N[C@@H](CCSC[C@H](N)C(=O)O)C(=O)O"
  ]
  node [
    id 1378
    label "m000711"
    type "chemical_reaction"
    domain "metabolism"
    module "Methionine Metabolism"
  ]
  node [
    id 1379
    label "m000712"
    type "chemical_reaction"
    domain "metabolism"
    module "Methionine Metabolism"
  ]
  node [
    id 1380
    label "dhptd"
    type "chemical_entity"
    compound_type "metabolite"
    location "cytoplasm"
    compound_id "C11838"
    mass 132.042258736
    smiles "CC(=O)C(=O)[C@@H](O)CO"
  ]
  node [
    id 1381
    label "hmfurn"
    type "chemical_entity"
    compound_type "metabolite"
    location "cytoplasm"
  ]
  node [
    id 1382
    label "m000713"
    type "chemical_reaction"
    domain "metabolism"
    module "Methionine Metabolism"
  ]
  node [
    id 1383
    label "metsox-R-L"
    type "chemical_entity"
    compound_type "metabolite"
    location "cytoplasm"
    compound_id "C15998"
    mass 165.045964212
    smiles "C[S@@](=O)CC[C@H](N)C(=O)O"
  ]
  node [
    id 1384
    label "m000714"
    type "chemical_reaction"
    domain "metabolism"
    module "Methionine Metabolism"
  ]
  node [
    id 1385
    label "metsox-S-L"
    type "chemical_entity"
    compound_type "metabolite"
    location "cytoplasm"
    compound_id "C02989"
    mass 165.045964212
    smiles "CS(=O)CC[C@H](N)C(=O)O"
  ]
  node [
    id 1386
    label "m000715"
    type "chemical_reaction"
    domain "metabolism"
    module "Cell Envelope Biosynthesis"
  ]
  node [
    id 1387
    label "m000716"
    type "chemical_reaction"
    domain "metabolism"
    module "Cell Envelope Biosynthesis"
  ]
  node [
    id 1388
    label "m000717"
    type "chemical_reaction"
    domain "metabolism"
    module "Methionine Metabolism"
  ]
  node [
    id 1389
    label "mmet"
    type "chemical_entity"
    compound_type "metabolite"
    location "cytoplasm"
    compound_id "C03172"
    mass 164.07397610809
    smiles "C[S+](C)CC[C@H](N)C(=O)O"
  ]
  node [
    id 1390
    label "m000718"
    type "chemical_reaction"
    domain "metabolism"
    module "Methionine Metabolism"
  ]
  node [
    id 1391
    label "hom-L"
    type "chemical_entity"
    compound_type "metabolite"
    location "cytoplasm"
    compound_id "C00263"
    mass 119.058243148
    smiles "N[C@@H](CCO)C(=O)O"
  ]
  node [
    id 1392
    label "m000719"
    type "chemical_reaction"
    domain "metabolism"
    module "Methionine Metabolism"
  ]
  node [
    id 1393
    label "m000720"
    type "chemical_reaction"
    domain "metabolism"
    module "Methionine Metabolism"
  ]
  node [
    id 1394
    label "m000721"
    type "chemical_reaction"
    domain "metabolism"
    module "Methionine Metabolism"
  ]
  node [
    id 1395
    label "m000722"
    type "chemical_reaction"
    domain "metabolism"
    module "Methylglyoxal Metabolism"
  ]
  node [
    id 1396
    label "aact"
    type "chemical_entity"
    compound_type "metabolite"
    location "cytoplasm"
    compound_id "C01888"
    mass 73.052763844
    smiles "CC(=O)CN"
  ]
  node [
    id 1397
    label "mthgxl"
    type "chemical_entity"
    compound_type "metabolite"
    location "cytoplasm"
    compound_id "C00546"
    mass 72.021129368
    smiles "CC(=O)C=O"
  ]
  node [
    id 1398
    label "m000723"
    type "chemical_reaction"
    domain "metabolism"
    module "Methylglyoxal Metabolism"
  ]
  node [
    id 1399
    label "m000724"
    type "chemical_reaction"
    domain "metabolism"
    module "Methylglyoxal Metabolism"
  ]
  node [
    id 1400
    label "lgt-S"
    type "chemical_entity"
    compound_type "metabolite"
    location "cytoplasm"
    compound_id "C03451"
    mass 379.1049356319999
    smiles "C[C@@H](O)C(=O)SC[C@H](NC(=O)CC[C@H](N)C(=O)O)C(=O)NCC(=O)O"
  ]
  node [
    id 1401
    label "m000725"
    type "chemical_reaction"
    domain "metabolism"
    module "Methylglyoxal Metabolism"
  ]
  node [
    id 1402
    label "lald-D"
    type "chemical_entity"
    compound_type "metabolite"
    location "cytoplasm"
    compound_id "C00937"
    mass 74.036779432
    smiles "C[C@@H](O)C=O"
  ]
  node [
    id 1403
    label "m000726"
    type "chemical_reaction"
    domain "metabolism"
    module "Methylglyoxal Metabolism"
  ]
  node [
    id 1404
    label "m000727"
    type "chemical_reaction"
    domain "metabolism"
    module "Methylglyoxal Metabolism"
  ]
  node [
    id 1405
    label "m000728"
    type "chemical_reaction"
    domain "metabolism"
    module "Methylglyoxal Metabolism"
  ]
  node [
    id 1406
    label "m000729"
    type "chemical_reaction"
    domain "metabolism"
    module "Methylglyoxal Metabolism"
  ]
  node [
    id 1407
    label "m000730"
    type "chemical_reaction"
    domain "metabolism"
    module "Murein Biosynthesis"
  ]
  node [
    id 1408
    label "uaagmda"
    type "chemical_entity"
    compound_type "metabolite"
    location "cytoplasm"
    compound_id "C05898"
    mass 1919.0504296119993
    smiles "CC(=O)N[C@H]1[C@H](O[C@H]2[C@H](O[C@H](C)C(=O)N[C@@H](C)C(=O)N[C@H](CCC(=O)N[C@@H](CCC[C@@H](N)C(=O)O)C(=O)N[C@H](C)C(=O)N[C@H](C)C(=O)O)C(=O)O)[C@@H](NC(C)=O)[C@@H](OP(=O)(O)OP(=O)(O)OC/C=C(/C)CC/C=C(/C)CC/C=C(/C)CC/C=C(/C)CC/C=C(/C)CC/C=C(/C)CC/C=C(/C)CC/C=C(/C)CC/C=C(\C)CC/C=C(\C)CCC=C(C)C)O[C@@H]2CO)O[C@H](CO)[C@@H](O)[C@@H]1O"
  ]
  node [
    id 1409
    label "murein5p5p[p]"
    type "chemical_entity"
    compound_type "metabolite"
    location "periplasm"
  ]
  node [
    id 1410
    label "m000731"
    type "chemical_reaction"
    domain "metabolism"
    module "Murein Biosynthesis"
  ]
  node [
    id 1411
    label "murein5p5p5p[p]"
    type "chemical_entity"
    compound_type "metabolite"
    location "periplasm"
  ]
  node [
    id 1412
    label "m000732"
    type "chemical_reaction"
    domain "metabolism"
    module "Murein Recycling"
  ]
  node [
    id 1413
    label "acgam"
    type "chemical_entity"
    compound_type "metabolite"
    location "cytoplasm"
    compound_id "C00140"
    mass 221.0899372
    smiles "CC(=O)N[C@H]1C(O)O[C@H](CO)[C@@H](O)[C@@H]1O"
  ]
  node [
    id 1414
    label "m000733"
    type "chemical_reaction"
    domain "metabolism"
    module "Murein Recycling"
  ]
  node [
    id 1415
    label "alaala"
    type "chemical_entity"
    compound_type "metabolite"
    location "cytoplasm"
    compound_id "C00993"
    mass 160.084792244
    smiles "C[C@@H](N)C(=O)N[C@H](C)C(=O)O"
  ]
  node [
    id 1416
    label "m000734"
    type "chemical_reaction"
    domain "metabolism"
    module "Murein Recycling"
  ]
  node [
    id 1417
    label "anhgm"
    type "chemical_entity"
    compound_type "metabolite"
    location "cytoplasm"
  ]
  node [
    id 1418
    label "anhm"
    type "chemical_entity"
    compound_type "metabolite"
    location "cytoplasm"
  ]
  node [
    id 1419
    label "m000735"
    type "chemical_reaction"
    domain "metabolism"
    module "Murein Recycling"
  ]
  node [
    id 1420
    label "anhgm3p"
    type "chemical_entity"
    compound_type "metabolite"
    location "cytoplasm"
  ]
  node [
    id 1421
    label "anhm3p"
    type "chemical_entity"
    compound_type "metabolite"
    location "cytoplasm"
  ]
  node [
    id 1422
    label "m000736"
    type "chemical_reaction"
    domain "metabolism"
    module "Murein Recycling"
  ]
  node [
    id 1423
    label "LalaDgluMdap"
    type "chemical_entity"
    compound_type "metabolite"
    location "cytoplasm"
  ]
  node [
    id 1424
    label "m000737"
    type "chemical_reaction"
    domain "metabolism"
    module "Murein Recycling"
  ]
  node [
    id 1425
    label "anhgm4p"
    type "chemical_entity"
    compound_type "metabolite"
    location "cytoplasm"
  ]
  node [
    id 1426
    label "anhm4p"
    type "chemical_entity"
    compound_type "metabolite"
    location "cytoplasm"
  ]
  node [
    id 1427
    label "m000738"
    type "chemical_reaction"
    domain "metabolism"
    module "Murein Recycling"
  ]
  node [
    id 1428
    label "m000739"
    type "chemical_reaction"
    domain "metabolism"
    module "Murein Recycling"
  ]
  node [
    id 1429
    label "LalaDgluMdapDala"
    type "chemical_entity"
    compound_type "metabolite"
    location "cytoplasm"
  ]
  node [
    id 1430
    label "m000740"
    type "chemical_reaction"
    domain "metabolism"
    module "Murein Recycling"
  ]
  node [
    id 1431
    label "m000741"
    type "chemical_reaction"
    domain "metabolism"
    module "Murein Recycling"
  ]
  node [
    id 1432
    label "m000742"
    type "chemical_reaction"
    domain "metabolism"
    module "Murein Recycling"
  ]
  node [
    id 1433
    label "m000743"
    type "chemical_reaction"
    domain "metabolism"
    module "Murein Recycling"
  ]
  node [
    id 1434
    label "m000744"
    type "chemical_reaction"
    domain "metabolism"
    module "Murein Recycling"
  ]
  node [
    id 1435
    label "um4p"
    type "chemical_entity"
    compound_type "metabolite"
    location "cytoplasm"
  ]
  node [
    id 1436
    label "ugmd"
    type "chemical_entity"
    compound_type "metabolite"
    location "cytoplasm"
  ]
  node [
    id 1437
    label "m000745"
    type "chemical_reaction"
    domain "metabolism"
    module "Murein Recycling"
  ]
  node [
    id 1438
    label "LalaDglu"
    type "chemical_entity"
    compound_type "metabolite"
    location "cytoplasm"
    compound_id "C20957"
    mass 218.090271548
    smiles "C[C@H](N)C(=O)N[C@H](CCC(=O)O)C(=O)O"
  ]
  node [
    id 1439
    label "LalaLglu"
    type "chemical_entity"
    compound_type "metabolite"
    location "cytoplasm"
    compound_id "C20958"
    mass 218.090271548
    smiles "C[C@H](N)C(=O)N[C@@H](CCC(=O)O)C(=O)O"
  ]
  node [
    id 1440
    label "m000746"
    type "chemical_reaction"
    domain "metabolism"
    module "Murein Recycling"
  ]
  node [
    id 1441
    label "m000747"
    type "chemical_reaction"
    domain "metabolism"
    module "Murein Recycling"
  ]
  node [
    id 1442
    label "26dap-M"
    type "chemical_entity"
    compound_type "metabolite"
    location "cytoplasm"
    compound_id "C00680"
    mass 190.095356928
    smiles "N[C@H](CCC[C@H](N)C(=O)O)C(=O)O"
  ]
  node [
    id 1443
    label "m000748"
    type "chemical_reaction"
    domain "metabolism"
    module "Murein Recycling"
  ]
  node [
    id 1444
    label "m000749"
    type "chemical_reaction"
    domain "metabolism"
    module "Murein Recycling"
  ]
  node [
    id 1445
    label "m000750"
    type "chemical_reaction"
    domain "metabolism"
    module "Murein Recycling"
  ]
  node [
    id 1446
    label "m000751"
    type "chemical_reaction"
    domain "metabolism"
    module "Murein Recycling"
  ]
  node [
    id 1447
    label "anhgm[p]"
    type "chemical_entity"
    compound_type "metabolite"
    location "periplasm"
  ]
  node [
    id 1448
    label "h[p]"
    type "chemical_entity"
    compound_type "metabolite"
    location "periplasm"
    compound_id "C00080"
    mass 1.00727645209
    smiles "[H+]"
  ]
  node [
    id 1449
    label "m000752"
    type "chemical_reaction"
    domain "metabolism"
    module "Murein Recycling"
  ]
  node [
    id 1450
    label "anhgm3p[p]"
    type "chemical_entity"
    compound_type "metabolite"
    location "periplasm"
  ]
  node [
    id 1451
    label "m000753"
    type "chemical_reaction"
    domain "metabolism"
    module "Murein Recycling"
  ]
  node [
    id 1452
    label "anhgm4p[p]"
    type "chemical_entity"
    compound_type "metabolite"
    location "periplasm"
  ]
  node [
    id 1453
    label "m000754"
    type "chemical_reaction"
    domain "metabolism"
    module "Murein Recycling"
  ]
  node [
    id 1454
    label "LalaDgluMdap[p]"
    type "chemical_entity"
    compound_type "metabolite"
    location "periplasm"
  ]
  node [
    id 1455
    label "m000755"
    type "chemical_reaction"
    domain "metabolism"
    module "Lipopolysaccharide Biosynthesis / Recycling"
  ]
  node [
    id 1456
    label "m000756"
    type "chemical_reaction"
    domain "metabolism"
    module "Murein Recycling"
  ]
  node [
    id 1457
    label "LalaDgluMdapDala[p]"
    type "chemical_entity"
    compound_type "metabolite"
    location "periplasm"
  ]
  node [
    id 1458
    label "m000757"
    type "chemical_reaction"
    domain "metabolism"
    module "Nitrogen Metabolism"
  ]
  node [
    id 1459
    label "no2[p]"
    type "chemical_entity"
    compound_type "metabolite"
    location "periplasm"
    compound_id "C00088"
    mass 47.000728272
    smiles "O=NO"
  ]
  node [
    id 1460
    label "h2o[p]"
    type "chemical_entity"
    compound_type "metabolite"
    location "periplasm"
    compound_id "C00001"
    mass 18.010564684
    smiles "O"
  ]
  node [
    id 1461
    label "nh4[p]"
    type "chemical_entity"
    compound_type "metabolite"
    location "periplasm"
    compound_id "C00014"
    mass 17.026549096
    smiles "N"
  ]
  node [
    id 1462
    label "m000758"
    type "chemical_reaction"
    domain "metabolism"
    module "Nitrogen Metabolism"
  ]
  node [
    id 1463
    label "m000759"
    type "chemical_reaction"
    domain "metabolism"
    module "Nitrogen Metabolism"
  ]
  node [
    id 1464
    label "m000760"
    type "chemical_reaction"
    domain "metabolism"
    module "Nitrogen Metabolism"
  ]
  node [
    id 1465
    label "alltn"
    type "chemical_entity"
    compound_type "metabolite"
    location "cytoplasm"
    compound_id "C01551"
    mass 158.043990052
    smiles "NC(=O)NC1NC(=O)NC1=O"
  ]
  node [
    id 1466
    label "m000761"
    type "chemical_reaction"
    domain "metabolism"
    module "Nitrogen Metabolism"
  ]
  node [
    id 1467
    label "cynt"
    type "chemical_entity"
    compound_type "metabolite"
    location "cytoplasm"
    compound_id "C01417"
    mass 43.005813652
    smiles "N#CO"
  ]
  node [
    id 1468
    label "m000762"
    type "chemical_reaction"
    domain "metabolism"
    module "Nitrogen Metabolism"
  ]
  node [
    id 1469
    label "no"
    type "chemical_entity"
    compound_type "metabolite"
    location "cytoplasm"
    compound_id "C00533"
    mass 29.99798862
    smiles "[N]=O"
  ]
  node [
    id 1470
    label "n2o"
    type "chemical_entity"
    compound_type "metabolite"
    location "cytoplasm"
    compound_id "C00887"
    mass 44.00106262
    smiles "[N-]=[N+]=O"
  ]
  node [
    id 1471
    label "m000763"
    type "chemical_reaction"
    domain "metabolism"
    module "Nitrogen Metabolism"
  ]
  node [
    id 1472
    label "no3"
    type "chemical_entity"
    compound_type "metabolite"
    location "cytoplasm"
    compound_id "C00244"
    mass 62.995642892000006
    smiles "O=[N+]([O-])O"
  ]
  node [
    id 1473
    label "m000764"
    type "chemical_reaction"
    domain "metabolism"
    module "Nitrogen Metabolism"
  ]
  node [
    id 1474
    label "m000765"
    type "chemical_reaction"
    domain "metabolism"
    module "Nitrogen Metabolism"
  ]
  node [
    id 1475
    label "no3[p]"
    type "chemical_entity"
    compound_type "metabolite"
    location "periplasm"
    compound_id "C00244"
    mass 62.995642892000006
    smiles "O=[N+]([O-])O"
  ]
  node [
    id 1476
    label "m000766"
    type "chemical_reaction"
    domain "metabolism"
    module "Nitrogen Metabolism"
  ]
  node [
    id 1477
    label "m000767"
    type "chemical_reaction"
    domain "metabolism"
    module "Nucleotide Salvage Pathway"
  ]
  node [
    id 1478
    label "hxan"
    type "chemical_entity"
    compound_type "metabolite"
    location "cytoplasm"
    compound_id "C00262"
    mass 136.038510748
    smiles "O=c1[nH]cnc2[nH]cnc12"
  ]
  node [
    id 1479
    label "m000768"
    type "chemical_reaction"
    domain "metabolism"
    module "Nucleotide Salvage Pathway"
  ]
  node [
    id 1480
    label "m000769"
    type "chemical_reaction"
    domain "metabolism"
    module "Nucleotide Salvage Pathway"
  ]
  node [
    id 1481
    label "m000770"
    type "chemical_reaction"
    domain "metabolism"
    module "Nucleotide Salvage Pathway"
  ]
  node [
    id 1482
    label "ins"
    type "chemical_entity"
    compound_type "metabolite"
    location "cytoplasm"
    compound_id "C00294"
    mass 268.08076948400003
    smiles "O=c1[nH]cnc2c1ncn2[C@@H]1O[C@H](CO)[C@@H](O)[C@H]1O"
  ]
  node [
    id 1483
    label "m000771"
    type "chemical_reaction"
    domain "metabolism"
    module "Nucleotide Salvage Pathway"
  ]
  node [
    id 1484
    label "m000772"
    type "chemical_reaction"
    domain "metabolism"
    module "Nucleotide Salvage Pathway"
  ]
  node [
    id 1485
    label "dadp"
    type "chemical_entity"
    compound_type "metabolite"
    location "cytoplasm"
    compound_id "C00206"
    mass 411.0345003199999
    smiles "Nc1ncnc2c1ncn2[C@H]1C[C@H](O)[C@@H](COP(=O)(O)OP(=O)(O)O)O1"
  ]
  node [
    id 1486
    label "m000773"
    type "chemical_reaction"
    domain "metabolism"
    module "Nucleotide Salvage Pathway"
  ]
  node [
    id 1487
    label "m000774"
    type "chemical_reaction"
    domain "metabolism"
    module "Nucleotide Salvage Pathway"
  ]
  node [
    id 1488
    label "m000775"
    type "chemical_reaction"
    domain "metabolism"
    module "Nucleotide Salvage Pathway"
  ]
  node [
    id 1489
    label "m000776"
    type "chemical_reaction"
    domain "metabolism"
    module "Nucleotide Salvage Pathway"
  ]
  node [
    id 1490
    label "m000777"
    type "chemical_reaction"
    domain "metabolism"
    module "Nucleotide Salvage Pathway"
  ]
  node [
    id 1491
    label "m000778"
    type "chemical_reaction"
    domain "metabolism"
    module "Nucleotide Salvage Pathway"
  ]
  node [
    id 1492
    label "m000779"
    type "chemical_reaction"
    domain "metabolism"
    module "Nucleotide Salvage Pathway"
  ]
  node [
    id 1493
    label "itp"
    type "chemical_entity"
    compound_type "metabolite"
    location "cytoplasm"
    compound_id "C00081"
    mass 507.9797610499998
    smiles "O=c1[nH]cnc2c1ncn2[C@@H]1O[C@H](COP(=O)(O)OP(=O)(O)OP(=O)(O)O)[C@@H](O)[C@H]1O"
  ]
  node [
    id 1494
    label "idp"
    type "chemical_entity"
    compound_type "metabolite"
    location "cytoplasm"
    compound_id "C00104"
    mass 428.01343052799984
    smiles "O=c1[nH]cnc2c1ncn2[C@@H]1O[C@H](COP(=O)(O)OP(=O)(O)O)[C@@H](O)[C@H]1O"
  ]
  node [
    id 1495
    label "m000780"
    type "chemical_reaction"
    domain "metabolism"
    module "Membrane Lipid Metabolism"
  ]
  node [
    id 1496
    label "m000781"
    type "chemical_reaction"
    domain "metabolism"
    module "Membrane Lipid Metabolism"
  ]
  node [
    id 1497
    label "m000782"
    type "chemical_reaction"
    domain "metabolism"
    module "Membrane Lipid Metabolism"
  ]
  node [
    id 1498
    label "m000783"
    type "chemical_reaction"
    domain "metabolism"
    module "Membrane Lipid Metabolism"
  ]
  node [
    id 1499
    label "m000784"
    type "chemical_reaction"
    domain "metabolism"
    module "Membrane Lipid Metabolism"
  ]
  node [
    id 1500
    label "m000785"
    type "chemical_reaction"
    domain "metabolism"
    module "Membrane Lipid Metabolism"
  ]
  node [
    id 1501
    label "m000786"
    type "chemical_reaction"
    domain "metabolism"
    module "Membrane Lipid Metabolism"
  ]
  node [
    id 1502
    label "m000787"
    type "chemical_reaction"
    domain "metabolism"
    module "Membrane Lipid Metabolism"
  ]
  node [
    id 1503
    label "m000788"
    type "chemical_reaction"
    domain "metabolism"
    module "Nucleotide Salvage Pathway"
  ]
  node [
    id 1504
    label "ap4a"
    type "chemical_entity"
    compound_type "metabolite"
    location "cytoplasm"
    compound_id "C01260"
    mass 836.0482651959998
    smiles "Nc1ncnc2c1ncn2[C@@H]1O[C@H](COP(=O)(O)OP(=O)(O)OP(=O)(O)OP(=O)(O)OC[C@H]2O[C@@H](n3cnc4c(N)ncnc43)[C@H](O)[C@@H]2O)[C@@H](O)[C@H]1O"
  ]
  node [
    id 1505
    label "m000789"
    type "chemical_reaction"
    domain "metabolism"
    module "Nucleotide Salvage Pathway"
  ]
  node [
    id 1506
    label "ap5a"
    type "chemical_entity"
    compound_type "metabolite"
    location "cytoplasm"
    compound_id "C04058"
    mass 916.0145957179999
    smiles "Nc1ncnc2c1ncn2[C@@H]1O[C@H](COP(=O)(O)OP(=O)(O)OP(=O)(O)OP(=O)(O)OP(=O)(O)OC[C@H]2O[C@@H](n3cnc4c(N)ncnc43)[C@H](O)[C@@H]2O)[C@@H](O)[C@H]1O"
  ]
  node [
    id 1507
    label "m000790"
    type "chemical_reaction"
    domain "metabolism"
    module "Nucleotide Salvage Pathway"
  ]
  node [
    id 1508
    label "cdp"
    type "chemical_entity"
    compound_type "metabolite"
    location "cytoplasm"
    compound_id "C00112"
    mass 403.0181815600001
    smiles "Nc1ccn([C@@H]2O[C@H](COP(=O)(O)OP(=O)(O)O)[C@@H](O)[C@H]2O)c(=O)n1"
  ]
  node [
    id 1509
    label "m000791"
    type "chemical_reaction"
    domain "metabolism"
    module "Nucleotide Salvage Pathway"
  ]
  node [
    id 1510
    label "m000792"
    type "chemical_reaction"
    domain "metabolism"
    module "Nucleotide Salvage Pathway"
  ]
  node [
    id 1511
    label "datp"
    type "chemical_entity"
    compound_type "metabolite"
    location "cytoplasm"
    compound_id "C00131"
    mass 491.0008308419998
    smiles "Nc1ncnc2c1ncn2[C@H]1C[C@H](O)[C@@H](COP(=O)(O)OP(=O)(O)OP(=O)(O)O)O1"
  ]
  node [
    id 1512
    label "m000793"
    type "chemical_reaction"
    domain "metabolism"
    module "Nucleotide Salvage Pathway"
  ]
  node [
    id 1513
    label "damp"
    type "chemical_entity"
    compound_type "metabolite"
    location "cytoplasm"
    compound_id "C00360"
    mass 331.06816979799993
    smiles "Nc1ncnc2c1ncn2[C@H]1C[C@H](O)[C@@H](COP(=O)(O)O)O1"
  ]
  node [
    id 1514
    label "m000794"
    type "chemical_reaction"
    domain "metabolism"
    module "Nucleotide Salvage Pathway"
  ]
  node [
    id 1515
    label "dcdp"
    type "chemical_entity"
    compound_type "metabolite"
    location "cytoplasm"
    compound_id "C00705"
    mass 387.02326693999987
    smiles "Nc1ccn([C@H]2C[C@H](O)[C@@H](COP(=O)(O)OP(=O)(O)O)O2)c(=O)n1"
  ]
  node [
    id 1516
    label "dctp"
    type "chemical_entity"
    compound_type "metabolite"
    location "cytoplasm"
    compound_id "C00458"
    mass 466.9895974619998
    smiles "Nc1ccn([C@H]2C[C@H](O)[C@@H](COP(=O)(O)OP(=O)(O)OP(=O)(O)O)O2)c(=O)n1"
  ]
  node [
    id 1517
    label "m000795"
    type "chemical_reaction"
    domain "metabolism"
    module "Nucleotide Salvage Pathway"
  ]
  node [
    id 1518
    label "dcmp"
    type "chemical_entity"
    compound_type "metabolite"
    location "cytoplasm"
    compound_id "C00239"
    mass 307.0569364179999
    smiles "Nc1ccn([C@H]2C[C@H](O)[C@@H](COP(=O)(O)O)O2)c(=O)n1"
  ]
  node [
    id 1519
    label "m000796"
    type "chemical_reaction"
    domain "metabolism"
    module "Nucleotide Salvage Pathway"
  ]
  node [
    id 1520
    label "dgdp"
    type "chemical_entity"
    compound_type "metabolite"
    location "cytoplasm"
    compound_id "C00361"
    mass 427.02941493999987
    smiles "Nc1nc2c(ncn2[C@H]2C[C@H](O)[C@@H](COP(=O)(O)OP(=O)(O)O)O2)c(=O)[nH]1"
  ]
  node [
    id 1521
    label "dgtp"
    type "chemical_entity"
    compound_type "metabolite"
    location "cytoplasm"
    compound_id "C00286"
    mass 506.9957454619998
    smiles "Nc1nc2c(ncn2[C@H]2C[C@H](O)[C@@H](COP(=O)(O)OP(=O)(O)OP(=O)(O)O)O2)c(=O)[nH]1"
  ]
  node [
    id 1522
    label "m000797"
    type "chemical_reaction"
    domain "metabolism"
    module "Nucleotide Salvage Pathway"
  ]
  node [
    id 1523
    label "dgmp"
    type "chemical_entity"
    compound_type "metabolite"
    location "cytoplasm"
    compound_id "C00362"
    mass 347.0630844179999
    smiles "Nc1nc2c(ncn2[C@H]2C[C@H](O)[C@@H](COP(=O)(O)O)O2)c(=O)[nH]1"
  ]
  node [
    id 1524
    label "m000798"
    type "chemical_reaction"
    domain "metabolism"
    module "Nucleotide Salvage Pathway"
  ]
  node [
    id 1525
    label "dtdp"
    type "chemical_entity"
    compound_type "metabolite"
    location "cytoplasm"
    compound_id "C00363"
    mass 402.02293259199985
    smiles "Cc1cn([C@H]2C[C@H](O)[C@@H](COP(=O)(O)OP(=O)(O)O)O2)c(=O)[nH]c1=O"
  ]
  node [
    id 1526
    label "m000799"
    type "chemical_reaction"
    domain "metabolism"
    module "Nucleotide Salvage Pathway"
  ]
  node [
    id 1527
    label "dtmp"
    type "chemical_entity"
    compound_type "metabolite"
    location "cytoplasm"
    compound_id "C00364"
    mass 322.05660206999994
    smiles "Cc1cn([C@H]2C[C@H](O)[C@@H](COP(=O)(O)O)O2)c(=O)[nH]c1=O"
  ]
  node [
    id 1528
    label "m000800"
    type "chemical_reaction"
    domain "metabolism"
    module "Nucleotide Salvage Pathway"
  ]
  node [
    id 1529
    label "dudp"
    type "chemical_entity"
    compound_type "metabolite"
    location "cytoplasm"
    compound_id "C01346"
    mass 388.00728252799985
    smiles "O=c1ccn([C@H]2C[C@H](O)[C@@H](COP(=O)(O)OP(=O)(O)O)O2)c(=O)[nH]1"
  ]
  node [
    id 1530
    label "dutp"
    type "chemical_entity"
    compound_type "metabolite"
    location "cytoplasm"
    compound_id "C00460"
    mass 467.9736130499998
    smiles "O=c1ccn([C@H]2C[C@H](O)[C@@H](COP(=O)(O)OP(=O)(O)OP(=O)(O)O)O2)c(=O)[nH]1"
  ]
  node [
    id 1531
    label "m000801"
    type "chemical_reaction"
    domain "metabolism"
    module "Cell Envelope Biosynthesis"
  ]
  node [
    id 1532
    label "m000802"
    type "chemical_reaction"
    domain "metabolism"
    module "Cell Envelope Biosynthesis"
  ]
  node [
    id 1533
    label "gdpddman"
    type "chemical_entity"
    compound_type "metabolite"
    location "cytoplasm"
    compound_id "C01222"
    mass 587.0665882959998
    smiles "C[C@H]1O[C@H](OP(=O)(O)OP(=O)(O)OC[C@H]2O[C@@H](n3cnc4c(=O)[nH]c(N)nc43)[C@H](O)[C@@H]2O)[C@@H](O)[C@@H](O)C1=O"
  ]
  node [
    id 1534
    label "m000803"
    type "chemical_reaction"
    domain "metabolism"
    module "Nucleotide Salvage Pathway"
  ]
  node [
    id 1535
    label "dump"
    type "chemical_entity"
    compound_type "metabolite"
    location "cytoplasm"
    compound_id "C00365"
    mass 308.04095200599994
    smiles "O=c1ccn([C@H]2C[C@H](O)[C@@H](COP(=O)(O)O)O2)c(=O)[nH]1"
  ]
  node [
    id 1536
    label "m000804"
    type "chemical_reaction"
    domain "metabolism"
    module "Nucleotide Salvage Pathway"
  ]
  node [
    id 1537
    label "duri"
    type "chemical_entity"
    compound_type "metabolite"
    location "cytoplasm"
    compound_id "C00526"
    mass 228.074621484
    smiles "O=c1ccn([C@H]2C[C@H](O)[C@@H](CO)O2)c(=O)[nH]1"
  ]
  node [
    id 1538
    label "m000805"
    type "chemical_reaction"
    domain "metabolism"
    module "Cell Envelope Biosynthesis"
  ]
  node [
    id 1539
    label "m000806"
    type "chemical_reaction"
    domain "metabolism"
    module "Cell Envelope Biosynthesis"
  ]
  node [
    id 1540
    label "m000807"
    type "chemical_reaction"
    domain "metabolism"
    module "Cell Envelope Biosynthesis"
  ]
  node [
    id 1541
    label "m000808"
    type "chemical_reaction"
    domain "metabolism"
    module "Nucleotide Salvage Pathway"
  ]
  node [
    id 1542
    label "fldrd"
    type "chemical_entity"
    compound_type "metabolite"
    location "cytoplasm"
  ]
  node [
    id 1543
    label "fldox"
    type "chemical_entity"
    compound_type "metabolite"
    location "cytoplasm"
  ]
  node [
    id 1544
    label "m000809"
    type "chemical_reaction"
    domain "metabolism"
    module "Cell Envelope Biosynthesis"
  ]
  node [
    id 1545
    label "m000810"
    type "chemical_reaction"
    domain "metabolism"
    module "Cell Envelope Biosynthesis"
  ]
  node [
    id 1546
    label "m000811"
    type "chemical_reaction"
    domain "metabolism"
    module "Cell Envelope Biosynthesis"
  ]
  node [
    id 1547
    label "m000812"
    type "chemical_reaction"
    domain "metabolism"
    module "Cell Envelope Biosynthesis"
  ]
  node [
    id 1548
    label "m000813"
    type "chemical_reaction"
    domain "metabolism"
    module "Cell Envelope Biosynthesis"
  ]
  node [
    id 1549
    label "m000814"
    type "chemical_reaction"
    domain "metabolism"
    module "Cell Envelope Biosynthesis"
  ]
  node [
    id 1550
    label "m000815"
    type "chemical_reaction"
    domain "metabolism"
    module "Cell Envelope Biosynthesis"
  ]
  node [
    id 1551
    label "m000816"
    type "chemical_reaction"
    domain "metabolism"
    module "Cell Envelope Biosynthesis"
  ]
  node [
    id 1552
    label "m000817"
    type "chemical_reaction"
    domain "metabolism"
    module "Cell Envelope Biosynthesis"
  ]
  node [
    id 1553
    label "m000818"
    type "chemical_reaction"
    domain "metabolism"
    module "Nucleotide Salvage Pathway"
  ]
  node [
    id 1554
    label "m000819"
    type "chemical_reaction"
    domain "metabolism"
    module "Nucleotide Salvage Pathway"
  ]
  node [
    id 1555
    label "m000820"
    type "chemical_reaction"
    domain "metabolism"
    module "Nucleotide Salvage Pathway"
  ]
  node [
    id 1556
    label "gsn"
    type "chemical_entity"
    compound_type "metabolite"
    location "cytoplasm"
    compound_id "C00387"
    mass 283.091668516
    smiles "Nc1nc2c(ncn2[C@@H]2O[C@H](CO)[C@@H](O)[C@H]2O)c(=O)[nH]1"
  ]
  node [
    id 1557
    label "m000821"
    type "chemical_reaction"
    domain "metabolism"
    module "Nucleotide Salvage Pathway"
  ]
  node [
    id 1558
    label "m000822"
    type "chemical_reaction"
    domain "metabolism"
    module "Nucleotide Salvage Pathway"
  ]
  node [
    id 1559
    label "m000823"
    type "chemical_reaction"
    domain "metabolism"
    module "Nucleotide Salvage Pathway"
  ]
  node [
    id 1560
    label "m000824"
    type "chemical_reaction"
    domain "metabolism"
    module "Nucleotide Salvage Pathway"
  ]
  node [
    id 1561
    label "m000825"
    type "chemical_reaction"
    domain "metabolism"
    module "Nucleotide Salvage Pathway"
  ]
  node [
    id 1562
    label "imp"
    type "chemical_entity"
    compound_type "metabolite"
    location "cytoplasm"
    compound_id "C00130"
    mass 348.04710000599994
    smiles "O=c1[nH]cnc2c1ncn2[C@@H]1O[C@H](COP(=O)(O)O)[C@@H](O)[C@H]1O"
  ]
  node [
    id 1563
    label "m000826"
    type "chemical_reaction"
    domain "metabolism"
    module "Nucleotide Salvage Pathway"
  ]
  node [
    id 1564
    label "thymd"
    type "chemical_entity"
    compound_type "metabolite"
    location "cytoplasm"
    compound_id "C00214"
    mass 242.090271548
    smiles "Cc1cn([C@H]2C[C@H](O)[C@@H](CO)O2)c(=O)[nH]c1=O"
  ]
  node [
    id 1565
    label "m000827"
    type "chemical_reaction"
    domain "metabolism"
    module "Nucleotide Salvage Pathway"
  ]
  node [
    id 1566
    label "m000828"
    type "chemical_reaction"
    domain "metabolism"
    module "Nucleotide Salvage Pathway"
  ]
  node [
    id 1567
    label "m000829"
    type "chemical_reaction"
    domain "metabolism"
    module "Nucleotide Salvage Pathway"
  ]
  node [
    id 1568
    label "camp"
    type "chemical_entity"
    compound_type "metabolite"
    location "cytoplasm"
    compound_id "C00575"
    mass 329.05251973399993
    smiles "Nc1ncnc2c1ncn2[C@@H]1O[C@@H]2COP(=O)(O)O[C@H]2[C@H]1O"
  ]
  node [
    id 1569
    label "m000830"
    type "chemical_reaction"
    domain "metabolism"
    module "Nucleotide Salvage Pathway"
  ]
  node [
    id 1570
    label "m000831"
    type "chemical_reaction"
    domain "metabolism"
    module "Nucleotide Salvage Pathway"
  ]
  node [
    id 1571
    label "m000832"
    type "chemical_reaction"
    domain "metabolism"
    module "Cell Envelope Biosynthesis"
  ]
  node [
    id 1572
    label "m000833"
    type "chemical_reaction"
    domain "metabolism"
    module "Nucleotide Salvage Pathway"
  ]
  node [
    id 1573
    label "m000834"
    type "chemical_reaction"
    domain "metabolism"
    module "Nucleotide Salvage Pathway"
  ]
  node [
    id 1574
    label "m000835"
    type "chemical_reaction"
    domain "metabolism"
    module "Nucleotide Salvage Pathway"
  ]
  node [
    id 1575
    label "m000836"
    type "chemical_reaction"
    domain "metabolism"
    module "Nucleotide Salvage Pathway"
  ]
  node [
    id 1576
    label "m000837"
    type "chemical_reaction"
    domain "metabolism"
    module "Nucleotide Salvage Pathway"
  ]
  node [
    id 1577
    label "m000838"
    type "chemical_reaction"
    domain "metabolism"
    module "Nucleotide Salvage Pathway"
  ]
  node [
    id 1578
    label "m000839"
    type "chemical_reaction"
    domain "metabolism"
    module "Nucleotide Salvage Pathway"
  ]
  node [
    id 1579
    label "m000840"
    type "chemical_reaction"
    domain "metabolism"
    module "Nucleotide Salvage Pathway"
  ]
  node [
    id 1580
    label "m000841"
    type "chemical_reaction"
    domain "metabolism"
    module "Nucleotide Salvage Pathway"
  ]
  node [
    id 1581
    label "m000842"
    type "chemical_reaction"
    domain "metabolism"
    module "Nucleotide Salvage Pathway"
  ]
  node [
    id 1582
    label "dad-2"
    type "chemical_entity"
    compound_type "metabolite"
    location "cytoplasm"
    compound_id "C00559"
    mass 251.101839276
    smiles "Nc1ncnc2c1ncn2[C@H]1C[C@H](O)[C@@H](CO)O1"
  ]
  node [
    id 1583
    label "din"
    type "chemical_entity"
    compound_type "metabolite"
    location "cytoplasm"
    compound_id "C05512"
    mass 252.085854864
    smiles "O=c1[nH]cnc2c1ncn2[C@H]1C[C@H](O)[C@@H](CO)O1"
  ]
  node [
    id 1584
    label "m000843"
    type "chemical_reaction"
    domain "metabolism"
    module "Cell Envelope Biosynthesis"
  ]
  node [
    id 1585
    label "glu-D"
    type "chemical_entity"
    compound_type "metabolite"
    location "cytoplasm"
    compound_id "C00217"
    mass 147.053157768
    smiles "N[C@H](CCC(=O)O)C(=O)O"
  ]
  node [
    id 1586
    label "m000844"
    type "chemical_reaction"
    domain "metabolism"
    module "Nucleotide Salvage Pathway"
  ]
  node [
    id 1587
    label "m000845"
    type "chemical_reaction"
    domain "metabolism"
    module "Nucleotide Salvage Pathway"
  ]
  node [
    id 1588
    label "m000846"
    type "chemical_reaction"
    domain "metabolism"
    module "Cell Envelope Biosynthesis"
  ]
  node [
    id 1589
    label "m000847"
    type "chemical_reaction"
    domain "metabolism"
    module "Cell Envelope Biosynthesis"
  ]
  node [
    id 1590
    label "uacmam"
    type "chemical_entity"
    compound_type "metabolite"
    location "cytoplasm"
    compound_id "C01170"
    mass 607.081569664
    smiles "CC(=O)N[C@@H]1[C@@H](OP(=O)(O)OP(=O)(O)OC[C@H]2O[C@@H](n3ccc(=O)[nH]c3=O)[C@H](O)[C@@H]2O)O[C@H](CO)[C@@H](O)[C@@H]1O"
  ]
  node [
    id 1591
    label "m000848"
    type "chemical_reaction"
    domain "metabolism"
    module "Nucleotide Salvage Pathway"
  ]
  node [
    id 1592
    label "ditp"
    type "chemical_entity"
    compound_type "metabolite"
    location "cytoplasm"
    compound_id "C01345"
    mass 491.98484642999983
    smiles "O=c1[nH]cnc2c1ncn2[C@H]1C[C@H](O)[C@@H](COP(=O)(O)OP(=O)(O)OP(=O)(O)O)O1"
  ]
  node [
    id 1593
    label "m000849"
    type "chemical_reaction"
    domain "metabolism"
    module "Lipopolysaccharide Biosynthesis / Recycling"
  ]
  node [
    id 1594
    label "adphep-DD"
    type "chemical_entity"
    compound_type "metabolite"
    location "cytoplasm"
    compound_id "C06397"
    mass 619.0928030439999
    smiles "Nc1ncnc2c1ncn2[C@@H]1O[C@H](COP(=O)(O)OP(=O)(O)O[C@@H]2O[C@H]([C@H](O)CO)[C@@H](O)[C@H](O)[C@@H]2O)[C@@H](O)[C@H]1O"
  ]
  node [
    id 1595
    label "adphep-LD"
    type "chemical_entity"
    compound_type "metabolite"
    location "cytoplasm"
    compound_id "C06398"
    mass 619.0928030439999
    smiles "Nc1ncnc2c1ncn2[C@@H]1O[C@H](COP(=O)(O)OP(=O)(O)O[C@@H]2O[C@H]([C@@H](O)CO)[C@@H](O)[C@H](O)[C@@H]2O)[C@@H](O)[C@H]1O"
  ]
  node [
    id 1596
    label "m000850"
    type "chemical_reaction"
    domain "metabolism"
    module "Nucleotide Salvage Pathway"
  ]
  node [
    id 1597
    label "m000851"
    type "chemical_reaction"
    domain "metabolism"
    module "Nucleotide Salvage Pathway"
  ]
  node [
    id 1598
    label "dcyt"
    type "chemical_entity"
    compound_type "metabolite"
    location "cytoplasm"
    compound_id "C00881"
    mass 227.090605896
    smiles "Nc1ccn([C@H]2C[C@H](O)[C@@H](CO)O2)c(=O)n1"
  ]
  node [
    id 1599
    label "m000852"
    type "chemical_reaction"
    domain "metabolism"
    module "Nucleotide Salvage Pathway"
  ]
  node [
    id 1600
    label "m000853"
    type "chemical_reaction"
    domain "metabolism"
    module "Nucleotide Salvage Pathway"
  ]
  node [
    id 1601
    label "m000854"
    type "chemical_reaction"
    domain "metabolism"
    module "Nucleotide Salvage Pathway"
  ]
  node [
    id 1602
    label "m000855"
    type "chemical_reaction"
    domain "metabolism"
    module "Nucleotide Salvage Pathway"
  ]
  node [
    id 1603
    label "dgsn"
    type "chemical_entity"
    compound_type "metabolite"
    location "cytoplasm"
    compound_id "C00330"
    mass 267.096753896
    smiles "Nc1nc2c(ncn2[C@H]2C[C@H](O)[C@@H](CO)O2)c(=O)[nH]1"
  ]
  node [
    id 1604
    label "m000856"
    type "chemical_reaction"
    domain "metabolism"
    module "Nucleotide Salvage Pathway"
  ]
  node [
    id 1605
    label "gua"
    type "chemical_entity"
    compound_type "metabolite"
    location "cytoplasm"
    compound_id "C00242"
    mass 151.04940978
    smiles "Nc1nc2[nH]cnc2c(=O)[nH]1"
  ]
  node [
    id 1606
    label "m000857"
    type "chemical_reaction"
    domain "metabolism"
    module "Nucleotide Salvage Pathway"
  ]
  node [
    id 1607
    label "m000858"
    type "chemical_reaction"
    domain "metabolism"
    module "Nucleotide Salvage Pathway"
  ]
  node [
    id 1608
    label "m000859"
    type "chemical_reaction"
    domain "metabolism"
    module "Nucleotide Salvage Pathway"
  ]
  node [
    id 1609
    label "dimp"
    type "chemical_entity"
    compound_type "metabolite"
    location "cytoplasm"
    compound_id "C06196"
    mass 332.05218538599996
    smiles "O=c1[nH]cnc2c1ncn2[C@H]1C[C@H](O)[C@@H](COP(=O)(O)O)O1"
  ]
  node [
    id 1610
    label "m000860"
    type "chemical_reaction"
    domain "metabolism"
    module "Nucleotide Salvage Pathway"
  ]
  node [
    id 1611
    label "m000861"
    type "chemical_reaction"
    domain "metabolism"
    module "Nucleotide Salvage Pathway"
  ]
  node [
    id 1612
    label "didp"
    type "chemical_entity"
    compound_type "metabolite"
    location "cytoplasm"
    compound_id "C01344"
    mass 412.01851590799987
    smiles "O=c1[nH]cnc2c1ncn2[C@H]1C[C@H](O)[C@@H](COP(=O)(O)OP(=O)(O)O)O1"
  ]
  node [
    id 1613
    label "m000862"
    type "chemical_reaction"
    domain "metabolism"
    module "Nucleotide Salvage Pathway"
  ]
  node [
    id 1614
    label "m000863"
    type "chemical_reaction"
    domain "metabolism"
    module "Nucleotide Salvage Pathway"
  ]
  node [
    id 1615
    label "m000864"
    type "chemical_reaction"
    domain "metabolism"
    module "Nucleotide Salvage Pathway"
  ]
  node [
    id 1616
    label "m000865"
    type "chemical_reaction"
    domain "metabolism"
    module "Nucleotide Salvage Pathway"
  ]
  node [
    id 1617
    label "m000866"
    type "chemical_reaction"
    domain "metabolism"
    module "Nucleotide Salvage Pathway"
  ]
  node [
    id 1618
    label "m000867"
    type "chemical_reaction"
    domain "metabolism"
    module "Nucleotide Salvage Pathway"
  ]
  node [
    id 1619
    label "m000868"
    type "chemical_reaction"
    domain "metabolism"
    module "Nucleotide Salvage Pathway"
  ]
  node [
    id 1620
    label "m000869"
    type "chemical_reaction"
    domain "metabolism"
    module "Nucleotide Salvage Pathway"
  ]
  node [
    id 1621
    label "m000870"
    type "chemical_reaction"
    domain "metabolism"
    module "Nucleotide Salvage Pathway"
  ]
  node [
    id 1622
    label "m000871"
    type "chemical_reaction"
    domain "metabolism"
    module "Membrane Lipid Metabolism"
  ]
  node [
    id 1623
    label "hdcoa"
    type "chemical_entity"
    compound_type "metabolite"
    location "cytoplasm"
  ]
  node [
    id 1624
    label "m000872"
    type "chemical_reaction"
    domain "metabolism"
    module "Membrane Lipid Metabolism"
  ]
  node [
    id 1625
    label "odecoa"
    type "chemical_entity"
    compound_type "metabolite"
    location "cytoplasm"
  ]
  node [
    id 1626
    label "m000873"
    type "chemical_reaction"
    domain "metabolism"
    module "Membrane Lipid Metabolism"
  ]
  node [
    id 1627
    label "tdecoa"
    type "chemical_entity"
    compound_type "metabolite"
    location "cytoplasm"
  ]
  node [
    id 1628
    label "m000874"
    type "chemical_reaction"
    domain "metabolism"
    module "Nucleotide Salvage Pathway"
  ]
  node [
    id 1629
    label "m000875"
    type "chemical_reaction"
    domain "metabolism"
    module "Cell Envelope Biosynthesis"
  ]
  node [
    id 1630
    label "m000876"
    type "chemical_reaction"
    domain "metabolism"
    module "Nucleotide Salvage Pathway"
  ]
  node [
    id 1631
    label "m000877"
    type "chemical_reaction"
    domain "metabolism"
    module "Nucleotide Salvage Pathway"
  ]
  node [
    id 1632
    label "m000878"
    type "chemical_reaction"
    domain "metabolism"
    module "Nucleotide Salvage Pathway"
  ]
  node [
    id 1633
    label "gp4g"
    type "chemical_entity"
    compound_type "metabolite"
    location "cytoplasm"
    compound_id "C01261"
    mass 868.0380944359998
    smiles "Nc1nc2c(ncn2[C@@H]2O[C@H](COP(=O)(O)OP(=O)(O)OP(=O)(O)OP(=O)(O)OC[C@H]3O[C@@H](n4cnc5c(=O)[nH]c(N)nc54)[C@H](O)[C@@H]3O)[C@@H](O)[C@H]2O)c(=O)[nH]1"
  ]
  node [
    id 1634
    label "m000879"
    type "chemical_reaction"
    domain "metabolism"
    module "Nucleotide Salvage Pathway"
  ]
  node [
    id 1635
    label "m000880"
    type "chemical_reaction"
    domain "metabolism"
    module "Nucleotide Salvage Pathway"
  ]
  node [
    id 1636
    label "m000881"
    type "chemical_reaction"
    domain "metabolism"
    module "Nucleotide Salvage Pathway"
  ]
  node [
    id 1637
    label "xtp"
    type "chemical_entity"
    compound_type "metabolite"
    location "cytoplasm"
    compound_id "C00700"
    mass 523.9746756699998
    smiles "O=c1[nH]c(=O)c2ncn([C@@H]3O[C@H](COP(=O)(O)OP(=O)(O)OP(=O)(O)O)[C@@H](O)[C@H]3O)c2[nH]1"
  ]
  node [
    id 1638
    label "m000882"
    type "chemical_reaction"
    domain "metabolism"
    module "Nucleotide Salvage Pathway"
  ]
  node [
    id 1639
    label "m000883"
    type "chemical_reaction"
    domain "metabolism"
    module "Nucleotide Salvage Pathway"
  ]
  node [
    id 1640
    label "m000884"
    type "chemical_reaction"
    domain "metabolism"
    module "Cell Envelope Biosynthesis"
  ]
  node [
    id 1641
    label "udpgalfur"
    type "chemical_entity"
    compound_type "metabolite"
    location "cytoplasm"
    compound_id "C03733"
    mass 566.0550205679998
    smiles "O=c1ccn([C@@H]2O[C@H](COP(=O)(O)OP(=O)(O)O[C@H]3O[C@@H]([C@H](O)CO)[C@H](O)[C@H]3O)[C@@H](O)[C@H]2O)c(=O)[nH]1"
  ]
  node [
    id 1642
    label "m000885"
    type "chemical_reaction"
    domain "metabolism"
    module "Nucleotide Salvage Pathway"
  ]
  node [
    id 1643
    label "m000886"
    type "chemical_reaction"
    domain "metabolism"
    module "Nucleotide Salvage Pathway"
  ]
  node [
    id 1644
    label "m000887"
    type "chemical_reaction"
    domain "metabolism"
    module "Nucleotide Salvage Pathway"
  ]
  node [
    id 1645
    label "xan"
    type "chemical_entity"
    compound_type "metabolite"
    location "cytoplasm"
    compound_id "C00385"
    mass 152.033425368
    smiles "O=c1[nH]c(=O)c2[nH]cnc2[nH]1"
  ]
  node [
    id 1646
    label "m000888"
    type "chemical_reaction"
    domain "metabolism"
    module "Nucleotide Salvage Pathway"
  ]
  node [
    id 1647
    label "m000889"
    type "chemical_reaction"
    domain "metabolism"
    module "Nucleotide Salvage Pathway"
  ]
  node [
    id 1648
    label "m000890"
    type "chemical_reaction"
    domain "metabolism"
    module "Nucleotide Salvage Pathway"
  ]
  node [
    id 1649
    label "m000891"
    type "chemical_reaction"
    domain "metabolism"
    module "Nucleotide Salvage Pathway"
  ]
  node [
    id 1650
    label "m000892"
    type "chemical_reaction"
    domain "metabolism"
    module "Nucleotide Salvage Pathway"
  ]
  node [
    id 1651
    label "m000893"
    type "chemical_reaction"
    domain "metabolism"
    module "Nucleotide Salvage Pathway"
  ]
  node [
    id 1652
    label "m000894"
    type "chemical_reaction"
    domain "metabolism"
    module "Nucleotide Salvage Pathway"
  ]
  node [
    id 1653
    label "urate"
    type "chemical_entity"
    compound_type "metabolite"
    location "cytoplasm"
    compound_id "C00366"
    mass 168.028339988
    smiles "O=c1[nH]c(=O)c2[nH]c(=O)[nH]c2[nH]1"
  ]
  node [
    id 1654
    label "m000895"
    type "chemical_reaction"
    domain "metabolism"
    module "Nucleotide Salvage Pathway"
  ]
  node [
    id 1655
    label "m000896"
    type "chemical_reaction"
    domain "metabolism"
    module "Nucleotide Salvage Pathway"
  ]
  node [
    id 1656
    label "m000897"
    type "chemical_reaction"
    domain "metabolism"
    module "Nucleotide Salvage Pathway"
  ]
  node [
    id 1657
    label "xmp"
    type "chemical_entity"
    compound_type "metabolite"
    location "cytoplasm"
    compound_id "C00655"
    mass 364.04201462599997
    smiles "O=c1[nH]c(=O)c2ncn([C@@H]3O[C@H](COP(=O)(O)O)[C@@H](O)[C@H]3O)c2[nH]1"
  ]
  node [
    id 1658
    label "xtsn"
    type "chemical_entity"
    compound_type "metabolite"
    location "cytoplasm"
    compound_id "C01762"
    mass 284.075684104
    smiles "O=c1[nH]c(=O)c2ncn([C@@H]3O[C@H](CO)[C@@H](O)[C@H]3O)c2[nH]1"
  ]
  node [
    id 1659
    label "m000898"
    type "chemical_reaction"
    domain "metabolism"
    module "Nucleotide Salvage Pathway"
  ]
  node [
    id 1660
    label "xdp"
    type "chemical_entity"
    compound_type "metabolite"
    location "cytoplasm"
    compound_id "C01337"
    mass 444.0083451479999
    smiles "O=c1[nH]c(=O)c2ncn([C@@H]3O[C@H](COP(=O)(O)OP(=O)(O)O)[C@@H](O)[C@H]3O)c2[nH]1"
  ]
  node [
    id 1661
    label "m000899"
    type "chemical_reaction"
    domain "metabolism"
    module "Nucleotide Salvage Pathway"
  ]
  node [
    id 1662
    label "m000900"
    type "chemical_reaction"
    domain "metabolism"
    module "Nucleotide Salvage Pathway"
  ]
  node [
    id 1663
    label "m000901"
    type "chemical_reaction"
    domain "metabolism"
    module "Nucleotide Salvage Pathway"
  ]
  node [
    id 1664
    label "m000902"
    type "chemical_reaction"
    domain "metabolism"
    module "Nucleotide Salvage Pathway"
  ]
  node [
    id 1665
    label "m000903"
    type "chemical_reaction"
    domain "metabolism"
    module "Nucleotide Salvage Pathway"
  ]
  node [
    id 1666
    label "thym"
    type "chemical_entity"
    compound_type "metabolite"
    location "cytoplasm"
    compound_id "C00178"
    mass 126.042927432
    smiles "Cc1c[nH]c(=O)[nH]c1=O"
  ]
  node [
    id 1667
    label "m000904"
    type "chemical_reaction"
    domain "metabolism"
    module "Nucleotide Salvage Pathway"
  ]
  node [
    id 1668
    label "m000905"
    type "chemical_reaction"
    domain "metabolism"
    module "Nucleotide Salvage Pathway"
  ]
  node [
    id 1669
    label "m000906"
    type "chemical_reaction"
    domain "metabolism"
    module "Nucleotide Salvage Pathway"
  ]
  node [
    id 1670
    label "m000907"
    type "chemical_reaction"
    domain "metabolism"
    module "Nucleotide Salvage Pathway"
  ]
  node [
    id 1671
    label "m000908"
    type "chemical_reaction"
    domain "metabolism"
    module "Cell Envelope Biosynthesis"
  ]
  node [
    id 1672
    label "m000909"
    type "chemical_reaction"
    domain "metabolism"
    module "Cell Envelope Biosynthesis"
  ]
  node [
    id 1673
    label "m000910"
    type "chemical_reaction"
    domain "metabolism"
    module "Cell Envelope Biosynthesis"
  ]
  node [
    id 1674
    label "m000911"
    type "chemical_reaction"
    domain "metabolism"
    module "Cell Envelope Biosynthesis"
  ]
  node [
    id 1675
    label "m000912"
    type "chemical_reaction"
    domain "metabolism"
    module "Cell Envelope Biosynthesis"
  ]
  node [
    id 1676
    label "m000913"
    type "chemical_reaction"
    domain "metabolism"
    module "Cell Envelope Biosynthesis"
  ]
  node [
    id 1677
    label "m000914"
    type "chemical_reaction"
    domain "metabolism"
    module "Cell Envelope Biosynthesis"
  ]
  node [
    id 1678
    label "m000915"
    type "chemical_reaction"
    domain "metabolism"
    module "Cell Envelope Biosynthesis"
  ]
  node [
    id 1679
    label "m000916"
    type "chemical_reaction"
    domain "metabolism"
    module "Cell Envelope Biosynthesis"
  ]
  node [
    id 1680
    label "m000917"
    type "chemical_reaction"
    domain "metabolism"
    module "Nucleotide Salvage Pathway"
  ]
  node [
    id 1681
    label "m000918"
    type "chemical_reaction"
    domain "metabolism"
    module "Cell Envelope Biosynthesis"
  ]
  node [
    id 1682
    label "dca[p]"
    type "chemical_entity"
    compound_type "metabolite"
    location "periplasm"
  ]
  node [
    id 1683
    label "m000919"
    type "chemical_reaction"
    domain "metabolism"
    module "Cell Envelope Biosynthesis"
  ]
  node [
    id 1684
    label "ddca[p]"
    type "chemical_entity"
    compound_type "metabolite"
    location "periplasm"
  ]
  node [
    id 1685
    label "m000920"
    type "chemical_reaction"
    domain "metabolism"
    module "Cell Envelope Biosynthesis"
  ]
  node [
    id 1686
    label "ttdca[p]"
    type "chemical_entity"
    compound_type "metabolite"
    location "periplasm"
  ]
  node [
    id 1687
    label "m000921"
    type "chemical_reaction"
    domain "metabolism"
    module "Cell Envelope Biosynthesis"
  ]
  node [
    id 1688
    label "ttdcea[p]"
    type "chemical_entity"
    compound_type "metabolite"
    location "periplasm"
  ]
  node [
    id 1689
    label "m000922"
    type "chemical_reaction"
    domain "metabolism"
    module "Cell Envelope Biosynthesis"
  ]
  node [
    id 1690
    label "hdca[p]"
    type "chemical_entity"
    compound_type "metabolite"
    location "periplasm"
    compound_id "C00249"
    mass 256.240230264
    smiles "CCCCCCCCCCCCCCCC(=O)O"
  ]
  node [
    id 1691
    label "m000923"
    type "chemical_reaction"
    domain "metabolism"
    module "Cell Envelope Biosynthesis"
  ]
  node [
    id 1692
    label "hdcea[p]"
    type "chemical_entity"
    compound_type "metabolite"
    location "periplasm"
  ]
  node [
    id 1693
    label "m000924"
    type "chemical_reaction"
    domain "metabolism"
    module "Cell Envelope Biosynthesis"
  ]
  node [
    id 1694
    label "ocdca[p]"
    type "chemical_entity"
    compound_type "metabolite"
    location "periplasm"
    compound_id "C01530"
    mass 284.271530392
    smiles "CCCCCCCCCCCCCCCCCC(=O)O"
  ]
  node [
    id 1695
    label "m000925"
    type "chemical_reaction"
    domain "metabolism"
    module "Cell Envelope Biosynthesis"
  ]
  node [
    id 1696
    label "ocdcea[p]"
    type "chemical_entity"
    compound_type "metabolite"
    location "periplasm"
    compound_id "C00712"
    mass 282.255880328
    smiles "CCCCCCCC/C=C\CCCCCCCC(=O)O"
  ]
  node [
    id 1697
    label "m000926"
    type "chemical_reaction"
    domain "metabolism"
    module "Cell Envelope Biosynthesis"
  ]
  node [
    id 1698
    label "hxa[p]"
    type "chemical_entity"
    compound_type "metabolite"
    location "periplasm"
    compound_id "C01585"
    mass 116.083729624
    smiles "CCCCCC(=O)O"
  ]
  node [
    id 1699
    label "m000927"
    type "chemical_reaction"
    domain "metabolism"
    module "Cell Envelope Biosynthesis"
  ]
  node [
    id 1700
    label "octa[p]"
    type "chemical_entity"
    compound_type "metabolite"
    location "periplasm"
    compound_id "C06423"
    mass 144.115029752
    smiles "CCCCCCCC(=O)O"
  ]
  node [
    id 1701
    label "m000928"
    type "chemical_reaction"
    domain "metabolism"
    module "Oxidative Phosphorylation"
  ]
  node [
    id 1702
    label "m000929"
    type "chemical_reaction"
    domain "metabolism"
    module "Oxidative Phosphorylation"
  ]
  node [
    id 1703
    label "h2"
    type "chemical_entity"
    compound_type "metabolite"
    location "cytoplasm"
    compound_id "C00282"
    mass 2.015650064
    smiles "[H][H]"
  ]
  node [
    id 1704
    label "m000930"
    type "chemical_reaction"
    domain "metabolism"
    module "Oxidative Phosphorylation"
  ]
  node [
    id 1705
    label "m000931"
    type "chemical_reaction"
    domain "metabolism"
    module "Oxidative Phosphorylation"
  ]
  node [
    id 1706
    label "m000932"
    type "chemical_reaction"
    domain "metabolism"
    module "Oxidative Phosphorylation"
  ]
  node [
    id 1707
    label "no2"
    type "chemical_entity"
    compound_type "metabolite"
    location "cytoplasm"
    compound_id "C00088"
    mass 47.000728272
    smiles "O=NO"
  ]
  node [
    id 1708
    label "m000933"
    type "chemical_reaction"
    domain "metabolism"
    module "Oxidative Phosphorylation"
  ]
  node [
    id 1709
    label "m000934"
    type "chemical_reaction"
    domain "metabolism"
    module "Oxidative Phosphorylation"
  ]
  node [
    id 1710
    label "m000935"
    type "chemical_reaction"
    domain "metabolism"
    module "Oxidative Phosphorylation"
  ]
  node [
    id 1711
    label "m000936"
    type "chemical_reaction"
    domain "metabolism"
    module "Cell Envelope Biosynthesis"
  ]
  node [
    id 1712
    label "uamag"
    type "chemical_entity"
    compound_type "metabolite"
    location "cytoplasm"
    compound_id "C00692"
    mass 879.182405896
    smiles "CC(=O)N[C@H]1[C@@H](OP(=O)(O)OP(=O)(O)OC[C@H]2O[C@@H](n3ccc(=O)[nH]c3=O)[C@H](O)[C@@H]2O)O[C@H](CO)[C@@H](O)[C@@H]1O[C@H](C)C(=O)N[C@@H](C)C(=O)N[C@H](CCC(=O)O)C(=O)O"
  ]
  node [
    id 1713
    label "m000937"
    type "chemical_reaction"
    domain "metabolism"
    module "Cell Envelope Biosynthesis"
  ]
  node [
    id 1714
    label "m000938"
    type "chemical_reaction"
    domain "metabolism"
    module "Oxidative Phosphorylation"
  ]
  node [
    id 1715
    label "m000939"
    type "chemical_reaction"
    domain "metabolism"
    module "Oxidative Phosphorylation"
  ]
  node [
    id 1716
    label "m000940"
    type "chemical_reaction"
    domain "metabolism"
    module "Cell Envelope Biosynthesis"
  ]
  node [
    id 1717
    label "m000941"
    type "chemical_reaction"
    domain "metabolism"
    module "Oxidative Phosphorylation"
  ]
  node [
    id 1718
    label "o2s"
    type "chemical_entity"
    compound_type "metabolite"
    location "cytoplasm"
    compound_id "C00704"
    mass 31.990377819909998
    smiles "[O][O-]"
  ]
  node [
    id 1719
    label "m000942"
    type "chemical_reaction"
    domain "metabolism"
    module "Oxidative Phosphorylation"
  ]
  node [
    id 1720
    label "m000943"
    type "chemical_reaction"
    domain "metabolism"
    module "Cell Envelope Biosynthesis"
  ]
  node [
    id 1721
    label "uama"
    type "chemical_entity"
    compound_type "metabolite"
    location "cytoplasm"
    compound_id "C01212"
    mass 750.139812812
    smiles "CC(=O)N[C@H]1[C@@H](OP(=O)(O)OP(=O)(O)OC[C@H]2O[C@@H](n3ccc(=O)[nH]c3=O)[C@H](O)[C@@H]2O)O[C@H](CO)[C@@H](O)[C@@H]1O[C@H](C)C(=O)N[C@@H](C)C(=O)O"
  ]
  node [
    id 1722
    label "m000944"
    type "chemical_reaction"
    domain "metabolism"
    module "Cell Envelope Biosynthesis"
  ]
  node [
    id 1723
    label "m000945"
    type "chemical_reaction"
    domain "metabolism"
    module "Oxidative Phosphorylation"
  ]
  node [
    id 1724
    label "m000946"
    type "chemical_reaction"
    domain "metabolism"
    module "Oxidative Phosphorylation"
  ]
  node [
    id 1725
    label "m000947"
    type "chemical_reaction"
    domain "metabolism"
    module "Oxidative Phosphorylation"
  ]
  node [
    id 1726
    label "m000948"
    type "chemical_reaction"
    domain "metabolism"
    module "Oxidative Phosphorylation"
  ]
  node [
    id 1727
    label "dmso"
    type "chemical_entity"
    compound_type "metabolite"
    location "cytoplasm"
    compound_id "C11143"
    mass 78.013935812
    smiles "CS(C)=O"
  ]
  node [
    id 1728
    label "dms"
    type "chemical_entity"
    compound_type "metabolite"
    location "cytoplasm"
    compound_id "C00580"
    mass 62.019021192
    smiles "CSC"
  ]
  node [
    id 1729
    label "m000949"
    type "chemical_reaction"
    domain "metabolism"
    module "Oxidative Phosphorylation"
  ]
  node [
    id 1730
    label "tmao"
    type "chemical_entity"
    compound_type "metabolite"
    location "cytoplasm"
    compound_id "C01104"
    mass 75.068413908
    smiles "C[N+](C)(C)[O-]"
  ]
  node [
    id 1731
    label "tma"
    type "chemical_entity"
    compound_type "metabolite"
    location "cytoplasm"
    compound_id "C00565"
    mass 59.073499287999994
    smiles "CN(C)C"
  ]
  node [
    id 1732
    label "m000950"
    type "chemical_reaction"
    domain "metabolism"
    module "Oxidative Phosphorylation"
  ]
  node [
    id 1733
    label "crn"
    type "chemical_entity"
    compound_type "metabolite"
    location "cytoplasm"
    compound_id "C00318"
    mass 161.10519334
    smiles "C[N+](C)(C)C[C@H](O)CC(=O)[O-]"
  ]
  node [
    id 1734
    label "crncoa"
    type "chemical_entity"
    compound_type "metabolite"
    location "cytoplasm"
    compound_id "C20750"
    mass 911.21711407009
    smiles "CC(C)(COP(=O)(O)OP(=O)(O)OC[C@H]1O[C@@H](n2cnc3c(N)ncnc32)[C@H](O)[C@@H]1OP(=O)(O)O)[C@@H](O)C(=O)NCCC(=O)NCCSC(=O)C[C@@H](O)C[N+](C)(C)C"
  ]
  node [
    id 1735
    label "m000951"
    type "chemical_reaction"
    domain "metabolism"
    module "Oxidative Phosphorylation"
  ]
  node [
    id 1736
    label "crn-D"
    type "chemical_entity"
    compound_type "metabolite"
    location "cytoplasm"
    compound_id "C15025"
    mass 161.10519334
    smiles "C[N+](C)(C)C[C@@H](O)CC(=O)[O-]"
  ]
  node [
    id 1737
    label "crnDcoa"
    type "chemical_entity"
    compound_type "metabolite"
    location "cytoplasm"
  ]
  node [
    id 1738
    label "m000952"
    type "chemical_reaction"
    domain "metabolism"
    module "Oxidative Phosphorylation"
  ]
  node [
    id 1739
    label "ctbt"
    type "chemical_entity"
    compound_type "metabolite"
    location "cytoplasm"
    compound_id "C04114"
    mass 143.094628656
    smiles "C[N+](C)(C)C/C=C/C(=O)[O-]"
  ]
  node [
    id 1740
    label "ctbtcoa"
    type "chemical_entity"
    compound_type "metabolite"
    location "cytoplasm"
    compound_id "C20748"
    mass 893.2065493860899
    smiles "CC(C)(COP(=O)(O)OP(=O)(O)OC[C@H]1O[C@@H](n2cnc3c(N)ncnc32)[C@H](O)[C@@H]1OP(=O)(O)O)[C@@H](O)C(=O)NCCC(=O)NCCSC(=O)/C=C/C[N+](C)(C)C"
  ]
  node [
    id 1741
    label "m000953"
    type "chemical_reaction"
    domain "metabolism"
    module "Oxidative Phosphorylation"
  ]
  node [
    id 1742
    label "m000954"
    type "chemical_reaction"
    domain "metabolism"
    module "Oxidative Phosphorylation"
  ]
  node [
    id 1743
    label "m000955"
    type "chemical_reaction"
    domain "metabolism"
    module "Membrane Lipid Metabolism"
  ]
  node [
    id 1744
    label "m000956"
    type "chemical_reaction"
    domain "metabolism"
    module "Transport, Inner Membrane"
  ]
  node [
    id 1745
    label "12dgr120[p]"
    type "chemical_entity"
    compound_type "metabolite"
    location "periplasm"
  ]
  node [
    id 1746
    label "m000957"
    type "chemical_reaction"
    domain "metabolism"
    module "Transport, Inner Membrane"
  ]
  node [
    id 1747
    label "12dgr140[p]"
    type "chemical_entity"
    compound_type "metabolite"
    location "periplasm"
  ]
  node [
    id 1748
    label "m000958"
    type "chemical_reaction"
    domain "metabolism"
    module "Transport, Inner Membrane"
  ]
  node [
    id 1749
    label "12dgr141[p]"
    type "chemical_entity"
    compound_type "metabolite"
    location "periplasm"
  ]
  node [
    id 1750
    label "m000959"
    type "chemical_reaction"
    domain "metabolism"
    module "Transport, Inner Membrane"
  ]
  node [
    id 1751
    label "12dgr160[p]"
    type "chemical_entity"
    compound_type "metabolite"
    location "periplasm"
  ]
  node [
    id 1752
    label "m000960"
    type "chemical_reaction"
    domain "metabolism"
    module "Transport, Inner Membrane"
  ]
  node [
    id 1753
    label "12dgr161[p]"
    type "chemical_entity"
    compound_type "metabolite"
    location "periplasm"
  ]
  node [
    id 1754
    label "m000961"
    type "chemical_reaction"
    domain "metabolism"
    module "Transport, Inner Membrane"
  ]
  node [
    id 1755
    label "12dgr180[p]"
    type "chemical_entity"
    compound_type "metabolite"
    location "periplasm"
  ]
  node [
    id 1756
    label "m000962"
    type "chemical_reaction"
    domain "metabolism"
    module "Transport, Inner Membrane"
  ]
  node [
    id 1757
    label "12dgr181[p]"
    type "chemical_entity"
    compound_type "metabolite"
    location "periplasm"
  ]
  node [
    id 1758
    label "m000963"
    type "chemical_reaction"
    domain "metabolism"
    module "Transport, Outer Membrane Porin"
  ]
  node [
    id 1759
    label "12ppd-R[e]"
    type "chemical_entity"
    compound_type "metabolite"
    location "extracytoplasm"
    compound_id "C02912"
    mass 76.052429496
    smiles "C[C@@H](O)CO"
  ]
  node [
    id 1760
    label "12ppd-R[p]"
    type "chemical_entity"
    compound_type "metabolite"
    location "periplasm"
    compound_id "C02912"
    mass 76.052429496
    smiles "C[C@@H](O)CO"
  ]
  node [
    id 1761
    label "m000964"
    type "chemical_reaction"
    domain "metabolism"
    module "Transport, Inner Membrane"
  ]
  node [
    id 1762
    label "m000965"
    type "chemical_reaction"
    domain "metabolism"
    module "Transport, Outer Membrane Porin"
  ]
  node [
    id 1763
    label "12ppd-S[e]"
    type "chemical_entity"
    compound_type "metabolite"
    location "extracytoplasm"
    compound_id "C02917"
    mass 76.052429496
    smiles "C[C@H](O)CO"
  ]
  node [
    id 1764
    label "12ppd-S[p]"
    type "chemical_entity"
    compound_type "metabolite"
    location "periplasm"
    compound_id "C02917"
    mass 76.052429496
    smiles "C[C@H](O)CO"
  ]
  node [
    id 1765
    label "m000966"
    type "chemical_reaction"
    domain "metabolism"
    module "Transport, Inner Membrane"
  ]
  node [
    id 1766
    label "m000967"
    type "chemical_reaction"
    domain "metabolism"
    module "Transport, Inner Membrane"
  ]
  node [
    id 1767
    label "14glucan[p]"
    type "chemical_entity"
    compound_type "metabolite"
    location "periplasm"
  ]
  node [
    id 1768
    label "m000968"
    type "chemical_reaction"
    domain "metabolism"
    module "Transport, Outer Membrane"
  ]
  node [
    id 1769
    label "14glucan[e]"
    type "chemical_entity"
    compound_type "metabolite"
    location "extracytoplasm"
  ]
  node [
    id 1770
    label "m000969"
    type "chemical_reaction"
    domain "metabolism"
    module "Transport, Outer Membrane Porin"
  ]
  node [
    id 1771
    label "23camp[e]"
    type "chemical_entity"
    compound_type "metabolite"
    location "extracytoplasm"
    compound_id "C02353"
    mass 329.05251973400004
    smiles "Nc1ncnc2c1ncn2[C@@H]1O[C@H](CO)[C@H]2OP(=O)(O)O[C@H]21"
  ]
  node [
    id 1772
    label "23camp[p]"
    type "chemical_entity"
    compound_type "metabolite"
    location "periplasm"
    compound_id "C02353"
    mass 329.05251973400004
    smiles "Nc1ncnc2c1ncn2[C@@H]1O[C@H](CO)[C@H]2OP(=O)(O)O[C@H]21"
  ]
  node [
    id 1773
    label "m000970"
    type "chemical_reaction"
    domain "metabolism"
    module "Transport, Outer Membrane Porin"
  ]
  node [
    id 1774
    label "23ccmp[e]"
    type "chemical_entity"
    compound_type "metabolite"
    location "extracytoplasm"
    compound_id "C02354"
    mass 305.041286354
    smiles "Nc1ccn([C@@H]2O[C@H](CO)[C@H]3OP(=O)(O)O[C@H]32)c(=O)n1"
  ]
  node [
    id 1775
    label "23ccmp[p]"
    type "chemical_entity"
    compound_type "metabolite"
    location "periplasm"
    compound_id "C02354"
    mass 305.041286354
    smiles "Nc1ccn([C@@H]2O[C@H](CO)[C@H]3OP(=O)(O)O[C@H]32)c(=O)n1"
  ]
  node [
    id 1776
    label "m000971"
    type "chemical_reaction"
    domain "metabolism"
    module "Transport, Outer Membrane Porin"
  ]
  node [
    id 1777
    label "23cgmp[e]"
    type "chemical_entity"
    compound_type "metabolite"
    location "extracytoplasm"
    compound_id "C06194"
    mass 345.047434354
    smiles "Nc1nc2c(ncn2[C@@H]2O[C@H](CO)[C@H]3OP(=O)(O)O[C@H]32)c(=O)[nH]1"
  ]
  node [
    id 1778
    label "23cgmp[p]"
    type "chemical_entity"
    compound_type "metabolite"
    location "periplasm"
    compound_id "C06194"
    mass 345.047434354
    smiles "Nc1nc2c(ncn2[C@@H]2O[C@H](CO)[C@H]3OP(=O)(O)O[C@H]32)c(=O)[nH]1"
  ]
  node [
    id 1779
    label "m000972"
    type "chemical_reaction"
    domain "metabolism"
    module "Transport, Outer Membrane Porin"
  ]
  node [
    id 1780
    label "23cump[e]"
    type "chemical_entity"
    compound_type "metabolite"
    location "extracytoplasm"
    compound_id "C02355"
    mass 306.025301942
    smiles "O=c1ccn([C@@H]2O[C@H](CO)[C@H]3OP(=O)(O)O[C@H]32)c(=O)[nH]1"
  ]
  node [
    id 1781
    label "23cump[p]"
    type "chemical_entity"
    compound_type "metabolite"
    location "periplasm"
    compound_id "C02355"
    mass 306.025301942
    smiles "O=c1ccn([C@@H]2O[C@H](CO)[C@H]3OP(=O)(O)O[C@H]32)c(=O)[nH]1"
  ]
  node [
    id 1782
    label "m000973"
    type "chemical_reaction"
    domain "metabolism"
    module "Transport, Inner Membrane"
  ]
  node [
    id 1783
    label "23dappa[p]"
    type "chemical_entity"
    compound_type "metabolite"
    location "periplasm"
    compound_id "C03401"
    mass 104.058577496
    smiles "NC[C@H](N)C(=O)O"
  ]
  node [
    id 1784
    label "m000974"
    type "chemical_reaction"
    domain "metabolism"
    module "Transport, Outer Membrane Porin"
  ]
  node [
    id 1785
    label "23dappa[e]"
    type "chemical_entity"
    compound_type "metabolite"
    location "extracytoplasm"
    compound_id "C03401"
    mass 104.058577496
    smiles "NC[C@H](N)C(=O)O"
  ]
  node [
    id 1786
    label "m000975"
    type "chemical_reaction"
    domain "metabolism"
    module "Transport, Outer Membrane Porin"
  ]
  node [
    id 1787
    label "26dap-M[e]"
    type "chemical_entity"
    compound_type "metabolite"
    location "extracytoplasm"
    compound_id "C00680"
    mass 190.095356928
    smiles "N[C@H](CCC[C@H](N)C(=O)O)C(=O)O"
  ]
  node [
    id 1788
    label "26dap-M[p]"
    type "chemical_entity"
    compound_type "metabolite"
    location "periplasm"
    compound_id "C00680"
    mass 190.095356928
    smiles "N[C@H](CCC[C@H](N)C(=O)O)C(=O)O"
  ]
  node [
    id 1789
    label "m000976"
    type "chemical_reaction"
    domain "metabolism"
    module "Transport, Inner Membrane"
  ]
  node [
    id 1790
    label "2ddecg3p[p]"
    type "chemical_entity"
    compound_type "metabolite"
    location "periplasm"
  ]
  node [
    id 1791
    label "m000977"
    type "chemical_reaction"
    domain "metabolism"
    module "Transport, Inner Membrane"
  ]
  node [
    id 1792
    label "2tdecg3p[p]"
    type "chemical_entity"
    compound_type "metabolite"
    location "periplasm"
  ]
  node [
    id 1793
    label "m000978"
    type "chemical_reaction"
    domain "metabolism"
    module "Transport, Inner Membrane"
  ]
  node [
    id 1794
    label "2tdec7eg3p[p]"
    type "chemical_entity"
    compound_type "metabolite"
    location "periplasm"
  ]
  node [
    id 1795
    label "m000979"
    type "chemical_reaction"
    domain "metabolism"
    module "Transport, Inner Membrane"
  ]
  node [
    id 1796
    label "2hdecg3p[p]"
    type "chemical_entity"
    compound_type "metabolite"
    location "periplasm"
  ]
  node [
    id 1797
    label "m000980"
    type "chemical_reaction"
    domain "metabolism"
    module "Transport, Inner Membrane"
  ]
  node [
    id 1798
    label "2hdec9eg3p[p]"
    type "chemical_entity"
    compound_type "metabolite"
    location "periplasm"
  ]
  node [
    id 1799
    label "m000981"
    type "chemical_reaction"
    domain "metabolism"
    module "Transport, Inner Membrane"
  ]
  node [
    id 1800
    label "2odecg3p[p]"
    type "chemical_entity"
    compound_type "metabolite"
    location "periplasm"
  ]
  node [
    id 1801
    label "m000982"
    type "chemical_reaction"
    domain "metabolism"
    module "Transport, Inner Membrane"
  ]
  node [
    id 1802
    label "2odec11eg3p[p]"
    type "chemical_entity"
    compound_type "metabolite"
    location "periplasm"
  ]
  node [
    id 1803
    label "m000983"
    type "chemical_reaction"
    domain "metabolism"
    module "Transport, Inner Membrane"
  ]
  node [
    id 1804
    label "2agpe120[p]"
    type "chemical_entity"
    compound_type "metabolite"
    location "periplasm"
  ]
  node [
    id 1805
    label "m000984"
    type "chemical_reaction"
    domain "metabolism"
    module "Transport, Inner Membrane"
  ]
  node [
    id 1806
    label "2agpe140[p]"
    type "chemical_entity"
    compound_type "metabolite"
    location "periplasm"
  ]
  node [
    id 1807
    label "m000985"
    type "chemical_reaction"
    domain "metabolism"
    module "Transport, Inner Membrane"
  ]
  node [
    id 1808
    label "2agpe141[p]"
    type "chemical_entity"
    compound_type "metabolite"
    location "periplasm"
  ]
  node [
    id 1809
    label "m000986"
    type "chemical_reaction"
    domain "metabolism"
    module "Transport, Inner Membrane"
  ]
  node [
    id 1810
    label "2agpe160[p]"
    type "chemical_entity"
    compound_type "metabolite"
    location "periplasm"
  ]
  node [
    id 1811
    label "m000987"
    type "chemical_reaction"
    domain "metabolism"
    module "Transport, Inner Membrane"
  ]
  node [
    id 1812
    label "2agpe161[p]"
    type "chemical_entity"
    compound_type "metabolite"
    location "periplasm"
  ]
  node [
    id 1813
    label "m000988"
    type "chemical_reaction"
    domain "metabolism"
    module "Transport, Inner Membrane"
  ]
  node [
    id 1814
    label "2agpe180[p]"
    type "chemical_entity"
    compound_type "metabolite"
    location "periplasm"
  ]
  node [
    id 1815
    label "m000989"
    type "chemical_reaction"
    domain "metabolism"
    module "Transport, Inner Membrane"
  ]
  node [
    id 1816
    label "2agpe181[p]"
    type "chemical_entity"
    compound_type "metabolite"
    location "periplasm"
  ]
  node [
    id 1817
    label "m000990"
    type "chemical_reaction"
    domain "metabolism"
    module "Transport, Inner Membrane"
  ]
  node [
    id 1818
    label "2agpg120[p]"
    type "chemical_entity"
    compound_type "metabolite"
    location "periplasm"
  ]
  node [
    id 1819
    label "m000991"
    type "chemical_reaction"
    domain "metabolism"
    module "Transport, Inner Membrane"
  ]
  node [
    id 1820
    label "2agpg140[p]"
    type "chemical_entity"
    compound_type "metabolite"
    location "periplasm"
  ]
  node [
    id 1821
    label "m000992"
    type "chemical_reaction"
    domain "metabolism"
    module "Transport, Inner Membrane"
  ]
  node [
    id 1822
    label "2agpg141[p]"
    type "chemical_entity"
    compound_type "metabolite"
    location "periplasm"
  ]
  node [
    id 1823
    label "m000993"
    type "chemical_reaction"
    domain "metabolism"
    module "Transport, Inner Membrane"
  ]
  node [
    id 1824
    label "2agpg160[p]"
    type "chemical_entity"
    compound_type "metabolite"
    location "periplasm"
  ]
  node [
    id 1825
    label "m000994"
    type "chemical_reaction"
    domain "metabolism"
    module "Transport, Inner Membrane"
  ]
  node [
    id 1826
    label "2agpg161[p]"
    type "chemical_entity"
    compound_type "metabolite"
    location "periplasm"
  ]
  node [
    id 1827
    label "m000995"
    type "chemical_reaction"
    domain "metabolism"
    module "Transport, Inner Membrane"
  ]
  node [
    id 1828
    label "2agpg180[p]"
    type "chemical_entity"
    compound_type "metabolite"
    location "periplasm"
  ]
  node [
    id 1829
    label "m000996"
    type "chemical_reaction"
    domain "metabolism"
    module "Transport, Inner Membrane"
  ]
  node [
    id 1830
    label "2agpg181[p]"
    type "chemical_entity"
    compound_type "metabolite"
    location "periplasm"
  ]
  node [
    id 1831
    label "m000997"
    type "chemical_reaction"
    domain "metabolism"
    module "Oxidative Phosphorylation"
  ]
  node [
    id 1832
    label "bbtcoa"
    type "chemical_entity"
    compound_type "metabolite"
    location "cytoplasm"
    compound_id "C20749"
    mass 895.22219945009
    smiles "CC(C)(COP(=O)(O)OP(=O)(O)OC[C@H]1O[C@@H](n2cnc3c(N)ncnc32)[C@H](O)[C@@H]1OP(=O)(O)O)[C@@H](O)C(=O)NCCC(=O)NCCSC(=O)CCC[N+](C)(C)C"
  ]
  node [
    id 1833
    label "gbbtn"
    type "chemical_entity"
    compound_type "metabolite"
    location "cytoplasm"
    compound_id "C01181"
    mass 146.11755517209
    smiles "C[N+](C)(C)CCCC(=O)O"
  ]
  node [
    id 1834
    label "m000998"
    type "chemical_reaction"
    domain "metabolism"
    module "Oxidative Phosphorylation"
  ]
  node [
    id 1835
    label "m000999"
    type "chemical_reaction"
    domain "metabolism"
    module "Oxidative Phosphorylation"
  ]
  node [
    id 1836
    label "m001000"
    type "chemical_reaction"
    domain "metabolism"
    module "Oxidative Phosphorylation"
  ]
  node [
    id 1837
    label "m001001"
    type "chemical_reaction"
    domain "metabolism"
    module "Transport, Outer Membrane Porin"
  ]
  node [
    id 1838
    label "34dhpac[e]"
    type "chemical_entity"
    compound_type "metabolite"
    location "extracytoplasm"
    compound_id "C04043"
    mass 152.047344116
    smiles "O=CCc1ccc(O)c(O)c1"
  ]
  node [
    id 1839
    label "34dhpac[p]"
    type "chemical_entity"
    compound_type "metabolite"
    location "periplasm"
    compound_id "C04043"
    mass 152.047344116
    smiles "O=CCc1ccc(O)c(O)c1"
  ]
  node [
    id 1840
    label "m001002"
    type "chemical_reaction"
    domain "metabolism"
    module "Transport, Outer Membrane Porin"
  ]
  node [
    id 1841
    label "3amp[e]"
    type "chemical_entity"
    compound_type "metabolite"
    location "extracytoplasm"
    compound_id "C01367"
    mass 347.063084418
    smiles "Nc1ncnc2c1ncn2[C@@H]1O[C@H](CO)[C@@H](OP(=O)(O)O)[C@H]1O"
  ]
  node [
    id 1842
    label "3amp[p]"
    type "chemical_entity"
    compound_type "metabolite"
    location "periplasm"
    compound_id "C01367"
    mass 347.063084418
    smiles "Nc1ncnc2c1ncn2[C@@H]1O[C@H](CO)[C@@H](OP(=O)(O)O)[C@H]1O"
  ]
  node [
    id 1843
    label "m001003"
    type "chemical_reaction"
    domain "metabolism"
    module "Transport, Outer Membrane Porin"
  ]
  node [
    id 1844
    label "3cmp[e]"
    type "chemical_entity"
    compound_type "metabolite"
    location "extracytoplasm"
    compound_id "C05822"
    mass 323.051851038
    smiles "Nc1ccn([C@@H]2O[C@H](CO)[C@@H](OP(=O)(O)O)[C@H]2O)c(=O)n1"
  ]
  node [
    id 1845
    label "3cmp[p]"
    type "chemical_entity"
    compound_type "metabolite"
    location "periplasm"
    compound_id "C05822"
    mass 323.051851038
    smiles "Nc1ccn([C@@H]2O[C@H](CO)[C@@H](OP(=O)(O)O)[C@H]2O)c(=O)n1"
  ]
  node [
    id 1846
    label "m001004"
    type "chemical_reaction"
    domain "metabolism"
    module "Transport, Outer Membrane Porin"
  ]
  node [
    id 1847
    label "3gmp[e]"
    type "chemical_entity"
    compound_type "metabolite"
    location "extracytoplasm"
    compound_id "C06193"
    mass 363.0579990379999
    smiles "Nc1nc2c(ncn2[C@@H]2O[C@H](CO)[C@@H](OP(=O)(O)O)[C@H]2O)c(=O)[nH]1"
  ]
  node [
    id 1848
    label "3gmp[p]"
    type "chemical_entity"
    compound_type "metabolite"
    location "periplasm"
    compound_id "C06193"
    mass 363.0579990379999
    smiles "Nc1nc2c(ncn2[C@@H]2O[C@H](CO)[C@@H](OP(=O)(O)O)[C@H]2O)c(=O)[nH]1"
  ]
  node [
    id 1849
    label "m001005"
    type "chemical_reaction"
    domain "metabolism"
    module "Oxidative Phosphorylation"
  ]
  node [
    id 1850
    label "m001006"
    type "chemical_reaction"
    domain "metabolism"
    module "Oxidative Phosphorylation"
  ]
  node [
    id 1851
    label "m001007"
    type "chemical_reaction"
    domain "metabolism"
    module "Oxidative Phosphorylation"
  ]
  node [
    id 1852
    label "m001008"
    type "chemical_reaction"
    domain "metabolism"
    module "Oxidative Phosphorylation"
  ]
  node [
    id 1853
    label "m001009"
    type "chemical_reaction"
    domain "metabolism"
    module "Oxidative Phosphorylation"
  ]
  node [
    id 1854
    label "m001010"
    type "chemical_reaction"
    domain "metabolism"
    module "Oxidative Phosphorylation"
  ]
  node [
    id 1855
    label "m001011"
    type "chemical_reaction"
    domain "metabolism"
    module "Oxidative Phosphorylation"
  ]
  node [
    id 1856
    label "m001012"
    type "chemical_reaction"
    domain "metabolism"
    module "Oxidative Phosphorylation"
  ]
  node [
    id 1857
    label "m001013"
    type "chemical_reaction"
    domain "metabolism"
    module "Transport, Outer Membrane Porin"
  ]
  node [
    id 1858
    label "LalaDgluMdap[e]"
    type "chemical_entity"
    compound_type "metabolite"
    location "extracytoplasm"
  ]
  node [
    id 1859
    label "m001014"
    type "chemical_reaction"
    domain "metabolism"
    module "Transport, Outer Membrane Porin"
  ]
  node [
    id 1860
    label "3ump[e]"
    type "chemical_entity"
    compound_type "metabolite"
    location "extracytoplasm"
    compound_id "C01368"
    mass 324.035866626
    smiles "O=c1ccn([C@@H]2O[C@H](CO)[C@@H](OP(=O)(O)O)[C@H]2O)c(=O)[nH]1"
  ]
  node [
    id 1861
    label "3ump[p]"
    type "chemical_entity"
    compound_type "metabolite"
    location "periplasm"
    compound_id "C01368"
    mass 324.035866626
    smiles "O=c1ccn([C@@H]2O[C@H](CO)[C@@H](OP(=O)(O)O)[C@H]2O)c(=O)[nH]1"
  ]
  node [
    id 1862
    label "m001015"
    type "chemical_reaction"
    domain "metabolism"
    module "Transport, Outer Membrane Porin"
  ]
  node [
    id 1863
    label "4hoxpacd[e]"
    type "chemical_entity"
    compound_type "metabolite"
    location "extracytoplasm"
    compound_id "C03765"
    mass 136.052429496
    smiles "O=CCc1ccc(O)cc1"
  ]
  node [
    id 1864
    label "4hoxpacd[p]"
    type "chemical_entity"
    compound_type "metabolite"
    location "periplasm"
    compound_id "C03765"
    mass 136.052429496
    smiles "O=CCc1ccc(O)cc1"
  ]
  node [
    id 1865
    label "m001016"
    type "chemical_reaction"
    domain "metabolism"
    module "Oxidative Phosphorylation"
  ]
  node [
    id 1866
    label "m001017"
    type "chemical_reaction"
    domain "metabolism"
    module "Oxidative Phosphorylation"
  ]
  node [
    id 1867
    label "m001018"
    type "chemical_reaction"
    domain "metabolism"
    module "Oxidative Phosphorylation"
  ]
  node [
    id 1868
    label "m001019"
    type "chemical_reaction"
    domain "metabolism"
    module "Oxidative Phosphorylation"
  ]
  node [
    id 1869
    label "m001020"
    type "chemical_reaction"
    domain "metabolism"
    module "Transport, Outer Membrane Porin"
  ]
  node [
    id 1870
    label "LalaDgluMdapDala[e]"
    type "chemical_entity"
    compound_type "metabolite"
    location "extracytoplasm"
  ]
  node [
    id 1871
    label "m001021"
    type "chemical_reaction"
    domain "metabolism"
    module "Transport, Inner Membrane"
  ]
  node [
    id 1872
    label "5dglcn[p]"
    type "chemical_entity"
    compound_type "metabolite"
    location "periplasm"
    compound_id "C01062"
    mass 194.04265266000002
    smiles "O=C(CO)[C@@H](O)[C@H](O)[C@@H](O)C(=O)O"
  ]
  node [
    id 1873
    label "m001022"
    type "chemical_reaction"
    domain "metabolism"
    module "Transport, Outer Membrane Porin"
  ]
  node [
    id 1874
    label "5dglcn[e]"
    type "chemical_entity"
    compound_type "metabolite"
    location "extracytoplasm"
    compound_id "C01062"
    mass 194.04265266000002
    smiles "O=C(CO)[C@@H](O)[C@H](O)[C@@H](O)C(=O)O"
  ]
  node [
    id 1875
    label "m001023"
    type "chemical_reaction"
    domain "metabolism"
    module "Oxidative Phosphorylation"
  ]
  node [
    id 1876
    label "m001024"
    type "chemical_reaction"
    domain "metabolism"
    module "Oxidative Phosphorylation"
  ]
  node [
    id 1877
    label "m001025"
    type "chemical_reaction"
    domain "metabolism"
    module "Cell Envelope Biosynthesis"
  ]
  node [
    id 1878
    label "dtdp4aaddg"
    type "chemical_entity"
    compound_type "metabolite"
    location "cytoplasm"
    compound_id "C20415"
    mass 589.1073904879999
    smiles "CC(=O)N[C@@H]1[C@H](O)[C@@H](O)[C@@H](OP(=O)(O)OP(=O)(O)OC[C@H]2O[C@@H](n3cc(C)c(=O)[nH]c3=O)C[C@@H]2O)O[C@@H]1C"
  ]
  node [
    id 1879
    label "unagamu"
    type "chemical_entity"
    compound_type "metabolite"
    location "cytoplasm"
    compound_id "C20497"
    mass 1346.7698381320001
    smiles "CC(=O)N[C@@H]1[C@H](O[C@H]2[C@H](O)[C@@H](NC(C)=O)[C@@H](OP(=O)(O)OP(=O)(O)OC/C=C(/C)CC/C=C(/C)CC/C=C(/C)CC/C=C(/C)CC/C=C(/C)CC/C=C(/C)CC/C=C(/C)CC/C=C(/C)CC/C=C(\C)CC/C=C(\C)CCC=C(C)C)O[C@@H]2CO)O[C@H](C(=O)O)[C@@H](O)[C@@H]1O"
  ]
  node [
    id 1880
    label "unagamuf"
    type "chemical_entity"
    compound_type "metabolite"
    location "cytoplasm"
  ]
  node [
    id 1881
    label "m001026"
    type "chemical_reaction"
    domain "metabolism"
    module "Oxidative Phosphorylation"
  ]
  node [
    id 1882
    label "m001027"
    type "chemical_reaction"
    domain "metabolism"
    module "Oxidative Phosphorylation"
  ]
  node [
    id 1883
    label "m001028"
    type "chemical_reaction"
    domain "metabolism"
    module "Transport, Inner Membrane"
  ]
  node [
    id 1884
    label "4abut[p]"
    type "chemical_entity"
    compound_type "metabolite"
    location "periplasm"
    compound_id "C00334"
    mass 103.063328528
    smiles "NCCCC(=O)O"
  ]
  node [
    id 1885
    label "m001029"
    type "chemical_reaction"
    domain "metabolism"
    module "Transport, Outer Membrane Porin"
  ]
  node [
    id 1886
    label "4abut[e]"
    type "chemical_entity"
    compound_type "metabolite"
    location "extracytoplasm"
    compound_id "C00334"
    mass 103.063328528
    smiles "NCCCC(=O)O"
  ]
  node [
    id 1887
    label "m001030"
    type "chemical_reaction"
    domain "metabolism"
    module "Oxidative Phosphorylation"
  ]
  node [
    id 1888
    label "m001031"
    type "chemical_reaction"
    domain "metabolism"
    module "Transport, Inner Membrane"
  ]
  node [
    id 1889
    label "acac[p]"
    type "chemical_entity"
    compound_type "metabolite"
    location "periplasm"
    compound_id "C00164"
    mass 102.031694052
    smiles "CC(=O)CC(=O)O"
  ]
  node [
    id 1890
    label "m001032"
    type "chemical_reaction"
    domain "metabolism"
    module "Transport, Outer Membrane Porin"
  ]
  node [
    id 1891
    label "acac[e]"
    type "chemical_entity"
    compound_type "metabolite"
    location "extracytoplasm"
    compound_id "C00164"
    mass 102.031694052
    smiles "CC(=O)CC(=O)O"
  ]
  node [
    id 1892
    label "m001033"
    type "chemical_reaction"
    domain "metabolism"
    module "Transport, Outer Membrane Porin"
  ]
  node [
    id 1893
    label "acald[e]"
    type "chemical_entity"
    compound_type "metabolite"
    location "extracytoplasm"
    compound_id "C00084"
    mass 44.026214748
    smiles "CC=O"
  ]
  node [
    id 1894
    label "acald[p]"
    type "chemical_entity"
    compound_type "metabolite"
    location "periplasm"
    compound_id "C00084"
    mass 44.026214748
    smiles "CC=O"
  ]
  node [
    id 1895
    label "m001034"
    type "chemical_reaction"
    domain "metabolism"
    module "Transport, Inner Membrane"
  ]
  node [
    id 1896
    label "m001035"
    type "chemical_reaction"
    domain "metabolism"
    module "Oxidative Phosphorylation"
  ]
  node [
    id 1897
    label "m001036"
    type "chemical_reaction"
    domain "metabolism"
    module "Transport, Outer Membrane Porin"
  ]
  node [
    id 1898
    label "acgal1p[e]"
    type "chemical_entity"
    compound_type "metabolite"
    location "extracytoplasm"
    compound_id "C18060"
    mass 301.056267722
    smiles "CC(=O)N[C@H]1[C@@H](OP(=O)(O)O)O[C@H](CO)[C@H](O)[C@@H]1O"
  ]
  node [
    id 1899
    label "acgal1p[p]"
    type "chemical_entity"
    compound_type "metabolite"
    location "periplasm"
    compound_id "C18060"
    mass 301.056267722
    smiles "CC(=O)N[C@H]1[C@@H](OP(=O)(O)O)O[C@H](CO)[C@H](O)[C@@H]1O"
  ]
  node [
    id 1900
    label "m001037"
    type "chemical_reaction"
    domain "metabolism"
    module "Transport, Outer Membrane Porin"
  ]
  node [
    id 1901
    label "acgal[e]"
    type "chemical_entity"
    compound_type "metabolite"
    location "extracytoplasm"
    compound_id "C01132"
    mass 221.0899372
    smiles "CC(=O)N[C@H]1C(O)O[C@H](CO)[C@H](O)[C@@H]1O"
  ]
  node [
    id 1902
    label "acgal[p]"
    type "chemical_entity"
    compound_type "metabolite"
    location "periplasm"
    compound_id "C01132"
    mass 221.0899372
    smiles "CC(=O)N[C@H]1C(O)O[C@H](CO)[C@H](O)[C@@H]1O"
  ]
  node [
    id 1903
    label "m001038"
    type "chemical_reaction"
    domain "metabolism"
    module "Transport, Outer Membrane Porin"
  ]
  node [
    id 1904
    label "acgam1p[e]"
    type "chemical_entity"
    compound_type "metabolite"
    location "extracytoplasm"
    compound_id "C04256"
    mass 301.056267722
    smiles "CC(=O)N[C@H]1C(OP(=O)(O)O)O[C@H](CO)[C@@H](O)[C@@H]1O"
  ]
  node [
    id 1905
    label "acgam1p[p]"
    type "chemical_entity"
    compound_type "metabolite"
    location "periplasm"
    compound_id "C04256"
    mass 301.056267722
    smiles "CC(=O)N[C@H]1C(OP(=O)(O)O)O[C@H](CO)[C@@H](O)[C@@H]1O"
  ]
  node [
    id 1906
    label "m001039"
    type "chemical_reaction"
    domain "metabolism"
    module "Cell Envelope Biosynthesis"
  ]
  node [
    id 1907
    label "unaga"
    type "chemical_entity"
    compound_type "metabolite"
    location "cytoplasm"
    compound_id "C01289"
    mass 1129.71120106
    smiles "CC(=O)N[C@H]1[C@@H](OP(=O)(O)OP(=O)(O)OC/C=C(/C)CC/C=C(/C)CC/C=C(/C)CC/C=C(/C)CC/C=C(/C)CC/C=C(/C)CC/C=C(/C)CC/C=C(/C)CC/C=C(\C)CC/C=C(\C)CCC=C(C)C)O[C@H](CO)[C@@H](O)[C@@H]1O"
  ]
  node [
    id 1908
    label "m001040"
    type "chemical_reaction"
    domain "metabolism"
    module "Transport, Inner Membrane"
  ]
  node [
    id 1909
    label "acgam[p]"
    type "chemical_entity"
    compound_type "metabolite"
    location "periplasm"
    compound_id "C00140"
    mass 221.0899372
    smiles "CC(=O)N[C@H]1C(O)O[C@H](CO)[C@@H](O)[C@@H]1O"
  ]
  node [
    id 1910
    label "m001041"
    type "chemical_reaction"
    domain "metabolism"
    module "Transport, Outer Membrane Porin"
  ]
  node [
    id 1911
    label "acgam[e]"
    type "chemical_entity"
    compound_type "metabolite"
    location "extracytoplasm"
    compound_id "C00140"
    mass 221.0899372
    smiles "CC(=O)N[C@H]1C(O)O[C@H](CO)[C@@H](O)[C@@H]1O"
  ]
  node [
    id 1912
    label "m001042"
    type "chemical_reaction"
    domain "metabolism"
    module "Oxidative Phosphorylation"
  ]
  node [
    id 1913
    label "dmso[p]"
    type "chemical_entity"
    compound_type "metabolite"
    location "periplasm"
    compound_id "C11143"
    mass 78.013935812
    smiles "CS(C)=O"
  ]
  node [
    id 1914
    label "dms[p]"
    type "chemical_entity"
    compound_type "metabolite"
    location "periplasm"
    compound_id "C00580"
    mass 62.019021192
    smiles "CSC"
  ]
  node [
    id 1915
    label "m001043"
    type "chemical_reaction"
    domain "metabolism"
    module "Oxidative Phosphorylation"
  ]
  node [
    id 1916
    label "tmao[p]"
    type "chemical_entity"
    compound_type "metabolite"
    location "periplasm"
    compound_id "C01104"
    mass 75.068413908
    smiles "C[N+](C)(C)[O-]"
  ]
  node [
    id 1917
    label "tma[p]"
    type "chemical_entity"
    compound_type "metabolite"
    location "periplasm"
    compound_id "C00565"
    mass 59.073499287999994
    smiles "CN(C)C"
  ]
  node [
    id 1918
    label "m001044"
    type "chemical_reaction"
    domain "metabolism"
    module "Cell Envelope Biosynthesis"
  ]
  node [
    id 1919
    label "uacmamu"
    type "chemical_entity"
    compound_type "metabolite"
    location "cytoplasm"
    compound_id "C06240"
    mass 621.0608342200001
    smiles "CC(=O)N[C@@H]1[C@@H](OP(=O)(O)OP(=O)(O)OC[C@H]2O[C@@H](n3ccc(=O)[nH]c3=O)[C@H](O)[C@@H]2O)O[C@H](C(=O)O)[C@@H](O)[C@@H]1O"
  ]
  node [
    id 1920
    label "m001045"
    type "chemical_reaction"
    domain "metabolism"
    module "Transport, Inner Membrane"
  ]
  node [
    id 1921
    label "acmana[p]"
    type "chemical_entity"
    compound_type "metabolite"
    location "periplasm"
    compound_id "C00645"
    mass 221.0899372
    smiles "CC(=O)N[C@@H]1C(O)O[C@H](CO)[C@@H](O)[C@@H]1O"
  ]
  node [
    id 1922
    label "m001046"
    type "chemical_reaction"
    domain "metabolism"
    module "Transport, Outer Membrane Porin"
  ]
  node [
    id 1923
    label "acmana[e]"
    type "chemical_entity"
    compound_type "metabolite"
    location "extracytoplasm"
    compound_id "C00645"
    mass 221.0899372
    smiles "CC(=O)N[C@@H]1C(O)O[C@H](CO)[C@@H](O)[C@@H]1O"
  ]
  node [
    id 1924
    label "m001047"
    type "chemical_reaction"
    domain "metabolism"
    module "Transport, Inner Membrane"
  ]
  node [
    id 1925
    label "acmum[p]"
    type "chemical_entity"
    compound_type "metabolite"
    location "periplasm"
    compound_id "C02713"
    mass 293.111066568
    smiles "CC(=O)N[C@H]1C(O)O[C@H](CO)[C@@H](O)[C@@H]1O[C@H](C)C(=O)O"
  ]
  node [
    id 1926
    label "m001048"
    type "chemical_reaction"
    domain "metabolism"
    module "Transport, Outer Membrane Porin"
  ]
  node [
    id 1927
    label "acmum[e]"
    type "chemical_entity"
    compound_type "metabolite"
    location "extracytoplasm"
    compound_id "C02713"
    mass 293.111066568
    smiles "CC(=O)N[C@H]1C(O)O[C@H](CO)[C@@H](O)[C@@H]1O[C@H](C)C(=O)O"
  ]
  node [
    id 1928
    label "m001049"
    type "chemical_reaction"
    domain "metabolism"
    module "Transport, Inner Membrane"
  ]
  node [
    id 1929
    label "acnam[p]"
    type "chemical_entity"
    compound_type "metabolite"
    location "periplasm"
    compound_id "C00270"
    mass 309.105981188
    smiles "CC(=O)N[C@H]1[C@H]([C@H](O)[C@H](O)CO)OC(O)(C(=O)O)C[C@@H]1O"
  ]
  node [
    id 1930
    label "m001050"
    type "chemical_reaction"
    domain "metabolism"
    module "Transport, Outer Membrane"
  ]
  node [
    id 1931
    label "acnam[e]"
    type "chemical_entity"
    compound_type "metabolite"
    location "extracytoplasm"
    compound_id "C00270"
    mass 309.105981188
    smiles "CC(=O)N[C@H]1[C@H]([C@H](O)[C@H](O)CO)OC(O)(C(=O)O)C[C@@H]1O"
  ]
  node [
    id 1932
    label "m001051"
    type "chemical_reaction"
    domain "metabolism"
    module "Lipopolysaccharide Biosynthesis / Recycling"
  ]
  node [
    id 1933
    label "acolipa[p]"
    type "chemical_entity"
    compound_type "metabolite"
    location "periplasm"
  ]
  node [
    id 1934
    label "acolipa[e]"
    type "chemical_entity"
    compound_type "metabolite"
    location "extracytoplasm"
  ]
  node [
    id 1935
    label "m001052"
    type "chemical_reaction"
    domain "metabolism"
    module "Oxidative Phosphorylation"
  ]
  node [
    id 1936
    label "m001053"
    type "chemical_reaction"
    domain "metabolism"
    module "Transport, Outer Membrane Porin"
  ]
  node [
    id 1937
    label "acser[e]"
    type "chemical_entity"
    compound_type "metabolite"
    location "extracytoplasm"
    compound_id "C00979"
    mass 147.053157768
    smiles "CC(=O)OC[C@H](N)C(=O)O"
  ]
  node [
    id 1938
    label "acser[p]"
    type "chemical_entity"
    compound_type "metabolite"
    location "periplasm"
    compound_id "C00979"
    mass 147.053157768
    smiles "CC(=O)OC[C@H](N)C(=O)O"
  ]
  node [
    id 1939
    label "m001054"
    type "chemical_reaction"
    domain "metabolism"
    module "Transport, Inner Membrane"
  ]
  node [
    id 1940
    label "m001055"
    type "chemical_reaction"
    domain "metabolism"
    module "Transport, Inner Membrane"
  ]
  node [
    id 1941
    label "ac[p]"
    type "chemical_entity"
    compound_type "metabolite"
    location "periplasm"
    compound_id "C00033"
    mass 60.021129368000004
    smiles "CC(=O)O"
  ]
  node [
    id 1942
    label "m001056"
    type "chemical_reaction"
    domain "metabolism"
    module "Transport, Inner Membrane"
  ]
  node [
    id 1943
    label "na1[p]"
    type "chemical_entity"
    compound_type "metabolite"
    location "periplasm"
    compound_id "C01330"
    mass 22.98922070009
    smiles "[Na+]"
  ]
  node [
    id 1944
    label "na1"
    type "chemical_entity"
    compound_type "metabolite"
    location "cytoplasm"
    compound_id "C01330"
    mass 22.98922070009
    smiles "[Na+]"
  ]
  node [
    id 1945
    label "m001057"
    type "chemical_reaction"
    domain "metabolism"
    module "Transport, Outer Membrane Porin"
  ]
  node [
    id 1946
    label "ac[e]"
    type "chemical_entity"
    compound_type "metabolite"
    location "extracytoplasm"
    compound_id "C00033"
    mass 60.021129368000004
    smiles "CC(=O)O"
  ]
  node [
    id 1947
    label "m001058"
    type "chemical_reaction"
    domain "metabolism"
    module "Oxidative Phosphorylation"
  ]
  node [
    id 1948
    label "m001059"
    type "chemical_reaction"
    domain "metabolism"
    module "Oxidative Phosphorylation"
  ]
  node [
    id 1949
    label "for[p]"
    type "chemical_entity"
    compound_type "metabolite"
    location "periplasm"
    compound_id "C00058"
    mass 46.005479304
    smiles "O=CO"
  ]
  node [
    id 1950
    label "m001060"
    type "chemical_reaction"
    domain "metabolism"
    module "Transport, Inner Membrane"
  ]
  node [
    id 1951
    label "ade[p]"
    type "chemical_entity"
    compound_type "metabolite"
    location "periplasm"
    compound_id "C00147"
    mass 135.05449516
    smiles "Nc1ncnc2[nH]cnc12"
  ]
  node [
    id 1952
    label "m001061"
    type "chemical_reaction"
    domain "metabolism"
    module "Transport, Outer Membrane Porin"
  ]
  node [
    id 1953
    label "ade[e]"
    type "chemical_entity"
    compound_type "metabolite"
    location "extracytoplasm"
    compound_id "C00147"
    mass 135.05449516
    smiles "Nc1ncnc2[nH]cnc12"
  ]
  node [
    id 1954
    label "m001062"
    type "chemical_reaction"
    domain "metabolism"
    module "Oxidative Phosphorylation"
  ]
  node [
    id 1955
    label "m001063"
    type "chemical_reaction"
    domain "metabolism"
    module "Oxidative Phosphorylation"
  ]
  node [
    id 1956
    label "glc-D[p]"
    type "chemical_entity"
    compound_type "metabolite"
    location "periplasm"
    compound_id "C00031"
    mass 180.063388104
    smiles "OC[C@H]1OC(O)[C@H](O)[C@@H](O)[C@@H]1O"
  ]
  node [
    id 1957
    label "glcn[p]"
    type "chemical_entity"
    compound_type "metabolite"
    location "periplasm"
    compound_id "C00257"
    mass 196.05830272400001
    smiles "O=C(O)[C@H](O)[C@@H](O)[C@H](O)[C@H](O)CO"
  ]
  node [
    id 1958
    label "m001064"
    type "chemical_reaction"
    domain "metabolism"
    module "Transport, Inner Membrane"
  ]
  node [
    id 1959
    label "adn[p]"
    type "chemical_entity"
    compound_type "metabolite"
    location "periplasm"
    compound_id "C00212"
    mass 267.096753896
    smiles "Nc1ncnc2c1ncn2[C@@H]1O[C@H](CO)[C@@H](O)[C@H]1O"
  ]
  node [
    id 1960
    label "m001065"
    type "chemical_reaction"
    domain "metabolism"
    module "Transport, Inner Membrane"
  ]
  node [
    id 1961
    label "m001066"
    type "chemical_reaction"
    domain "metabolism"
    module "Transport, Outer Membrane"
  ]
  node [
    id 1962
    label "adn[e]"
    type "chemical_entity"
    compound_type "metabolite"
    location "extracytoplasm"
    compound_id "C00212"
    mass 267.096753896
    smiles "Nc1ncnc2c1ncn2[C@@H]1O[C@H](CO)[C@@H](O)[C@H]1O"
  ]
  node [
    id 1963
    label "m001067"
    type "chemical_reaction"
    domain "metabolism"
    module "Oxidative Phosphorylation"
  ]
  node [
    id 1964
    label "m001068"
    type "chemical_reaction"
    domain "metabolism"
    module "Transport, Inner Membrane"
  ]
  node [
    id 1965
    label "adocbl[p]"
    type "chemical_entity"
    compound_type "metabolite"
    location "periplasm"
    compound_id "C00194"
    mass 1578.658340369999
    smiles "C/C1=C2/N([Co+]C[C@H]3O[C@@H](n4cnc5c(N)ncnc54)[C@H](O)[C@@H]3O)C([C@H](CC(N)=O)[C@@]2(C)CCC(=O)NC[C@@H](C)OP(=O)([O-])O[C@H]2[C@@H](O)[C@@H](n3cnc4cc(C)c(C)cc43)O[C@@H]2CO)[C@]2(C)N=C(/C(C)=C3\N=C(/C=C4\N=C1[C@@H](CCC(N)=O)C4(C)C)[C@@H](CCC(N)=O)[C@]3(C)CC(N)=O)[C@@H](CCC(N)=O)[C@]2(C)CC(N)=O"
  ]
  node [
    id 1966
    label "m001069"
    type "chemical_reaction"
    domain "metabolism"
    module "Pentose Phosphate Pathway"
  ]
  node [
    id 1967
    label "m001070"
    type "chemical_reaction"
    domain "metabolism"
    module "Transport, Outer Membrane"
  ]
  node [
    id 1968
    label "adocbl[e]"
    type "chemical_entity"
    compound_type "metabolite"
    location "extracytoplasm"
    compound_id "C00194"
    mass 1578.658340369999
    smiles "C/C1=C2/N([Co+]C[C@H]3O[C@@H](n4cnc5c(N)ncnc54)[C@H](O)[C@@H]3O)C([C@H](CC(N)=O)[C@@]2(C)CCC(=O)NC[C@@H](C)OP(=O)([O-])O[C@H]2[C@@H](O)[C@@H](n3cnc4cc(C)c(C)cc43)O[C@@H]2CO)[C@]2(C)N=C(/C(C)=C3\N=C(/C=C4\N=C1[C@@H](CCC(N)=O)C4(C)C)[C@@H](CCC(N)=O)[C@]3(C)CC(N)=O)[C@@H](CCC(N)=O)[C@]2(C)CC(N)=O"
  ]
  node [
    id 1969
    label "m001071"
    type "chemical_reaction"
    domain "metabolism"
    module "Pentose Phosphate Pathway"
  ]
  node [
    id 1970
    label "m001072"
    type "chemical_reaction"
    domain "metabolism"
    module "Pentose Phosphate Pathway"
  ]
  node [
    id 1971
    label "m001073"
    type "chemical_reaction"
    domain "metabolism"
    module "Pentose Phosphate Pathway"
  ]
  node [
    id 1972
    label "6pgl"
    type "chemical_entity"
    compound_type "metabolite"
    location "cytoplasm"
    compound_id "C01236"
    mass 258.01406856200003
    smiles "O=C1O[C@H](COP(=O)(O)O)[C@@H](O)[C@H](O)[C@H]1O"
  ]
  node [
    id 1973
    label "m001074"
    type "chemical_reaction"
    domain "metabolism"
    module "Pentose Phosphate Pathway"
  ]
  node [
    id 1974
    label "m001075"
    type "chemical_reaction"
    domain "metabolism"
    module "Pentose Phosphate Pathway"
  ]
  node [
    id 1975
    label "s7p"
    type "chemical_entity"
    compound_type "metabolite"
    location "cytoplasm"
    compound_id "C05382"
    mass 290.04028331
    smiles "O=C(CO)[C@@H](O)[C@H](O)[C@H](O)[C@H](O)COP(=O)(O)O"
  ]
  node [
    id 1976
    label "m001076"
    type "chemical_reaction"
    domain "metabolism"
    module "Pentose Phosphate Pathway"
  ]
  node [
    id 1977
    label "m001077"
    type "chemical_reaction"
    domain "metabolism"
    module "Pentose Phosphate Pathway"
  ]
  node [
    id 1978
    label "m001078"
    type "chemical_reaction"
    domain "metabolism"
    module "Pentose Phosphate Pathway"
  ]
  node [
    id 1979
    label "m001079"
    type "chemical_reaction"
    domain "metabolism"
    module "Pentose Phosphate Pathway"
  ]
  node [
    id 1980
    label "m001080"
    type "chemical_reaction"
    domain "metabolism"
    module "Purine and Pyrimidine Biosynthesis"
  ]
  node [
    id 1981
    label "fprica"
    type "chemical_entity"
    compound_type "metabolite"
    location "cytoplasm"
    compound_id "C04734"
    mass 366.05766468999997
    smiles "NC(=O)c1ncn([C@@H]2O[C@H](COP(=O)(O)O)[C@@H](O)[C@H]2O)c1NC=O"
  ]
  node [
    id 1982
    label "m001081"
    type "chemical_reaction"
    domain "metabolism"
    module "Purine and Pyrimidine Biosynthesis"
  ]
  node [
    id 1983
    label "gar"
    type "chemical_entity"
    compound_type "metabolite"
    location "cytoplasm"
    compound_id "C03838"
    mass 286.05660207
    smiles "NCC(=O)N[C@@H]1O[C@H](COP(=O)(O)O)[C@@H](O)[C@H]1O"
  ]
  node [
    id 1984
    label "fgam"
    type "chemical_entity"
    compound_type "metabolite"
    location "cytoplasm"
    compound_id "C04376"
    mass 314.05151668999997
    smiles "O=CNCC(=O)N[C@@H]1O[C@H](COP(=O)(O)O)[C@@H](O)[C@H]1O"
  ]
  node [
    id 1985
    label "m001082"
    type "chemical_reaction"
    domain "metabolism"
    module "Purine and Pyrimidine Biosynthesis"
  ]
  node [
    id 1986
    label "25aics"
    type "chemical_entity"
    compound_type "metabolite"
    location "cytoplasm"
    compound_id "C04823"
    mass 454.0737086779999
    smiles "Nc1c(C(=O)N[C@@H](CC(=O)O)C(=O)O)ncn1[C@@H]1O[C@H](COP(=O)(O)O)[C@@H](O)[C@H]1O"
  ]
  node [
    id 1987
    label "m001083"
    type "chemical_reaction"
    domain "metabolism"
    module "Transport, Outer Membrane Porin"
  ]
  node [
    id 1988
    label "agm[e]"
    type "chemical_entity"
    compound_type "metabolite"
    location "extracytoplasm"
    compound_id "C00179"
    mass 130.12184644799999
    smiles "N=C(N)NCCCCN"
  ]
  node [
    id 1989
    label "agm[p]"
    type "chemical_entity"
    compound_type "metabolite"
    location "periplasm"
    compound_id "C00179"
    mass 130.12184644799999
    smiles "N=C(N)NCCCCN"
  ]
  node [
    id 1990
    label "m001084"
    type "chemical_reaction"
    domain "metabolism"
    module "Inorganic Ion Transport and Metabolism"
  ]
  node [
    id 1991
    label "ag"
    type "chemical_entity"
    compound_type "metabolite"
    location "cytoplasm"
    compound_id "C06710"
    mass 106.905097
    smiles "[Ag]"
  ]
  node [
    id 1992
    label "h[e]"
    type "chemical_entity"
    compound_type "metabolite"
    location "extracytoplasm"
    compound_id "C00080"
    mass 1.00727645209
    smiles "[H+]"
  ]
  node [
    id 1993
    label "ag[e]"
    type "chemical_entity"
    compound_type "metabolite"
    location "extracytoplasm"
    compound_id "C06710"
    mass 106.905097
    smiles "[Ag]"
  ]
  node [
    id 1994
    label "m001085"
    type "chemical_reaction"
    domain "metabolism"
    module "Purine and Pyrimidine Biosynthesis"
  ]
  node [
    id 1995
    label "5aizc"
    type "chemical_entity"
    compound_type "metabolite"
    location "cytoplasm"
    compound_id "C04751"
    mass 339.0467656579999
    smiles "Nc1c(C(=O)O)ncn1[C@@H]1O[C@H](COP(=O)(O)O)[C@@H](O)[C@H]1O"
  ]
  node [
    id 1996
    label "m001086"
    type "chemical_reaction"
    domain "metabolism"
    module "Purine and Pyrimidine Biosynthesis"
  ]
  node [
    id 1997
    label "5caiz"
    type "chemical_entity"
    compound_type "metabolite"
    location "cytoplasm"
    compound_id "C15667"
    mass 339.0467656579999
    smiles "O=C(O)Nc1cncn1[C@@H]1O[C@H](COP(=O)(O)O)[C@@H](O)[C@H]1O"
  ]
  node [
    id 1998
    label "m001087"
    type "chemical_reaction"
    domain "metabolism"
    module "Purine and Pyrimidine Biosynthesis"
  ]
  node [
    id 1999
    label "m001088"
    type "chemical_reaction"
    domain "metabolism"
    module "Transport, Inner Membrane"
  ]
  node [
    id 2000
    label "akg[p]"
    type "chemical_entity"
    compound_type "metabolite"
    location "periplasm"
    compound_id "C00026"
    mass 146.021523292
    smiles "O=C(O)CCC(=O)C(=O)O"
  ]
  node [
    id 2001
    label "m001089"
    type "chemical_reaction"
    domain "metabolism"
    module "Transport, Outer Membrane Porin"
  ]
  node [
    id 2002
    label "akg[e]"
    type "chemical_entity"
    compound_type "metabolite"
    location "extracytoplasm"
    compound_id "C00026"
    mass 146.021523292
    smiles "O=C(O)CCC(=O)C(=O)O"
  ]
  node [
    id 2003
    label "m001090"
    type "chemical_reaction"
    domain "metabolism"
    module "Transport, Inner Membrane"
  ]
  node [
    id 2004
    label "ala-L[p]"
    type "chemical_entity"
    compound_type "metabolite"
    location "periplasm"
    compound_id "C00041"
    mass 89.047678464
    smiles "C[C@H](N)C(=O)O"
  ]
  node [
    id 2005
    label "m001091"
    type "chemical_reaction"
    domain "metabolism"
    module "Transport, Inner Membrane"
  ]
  node [
    id 2006
    label "alaala[p]"
    type "chemical_entity"
    compound_type "metabolite"
    location "periplasm"
    compound_id "C00993"
    mass 160.084792244
    smiles "C[C@@H](N)C(=O)N[C@H](C)C(=O)O"
  ]
  node [
    id 2007
    label "m001092"
    type "chemical_reaction"
    domain "metabolism"
    module "Transport, Outer Membrane Porin"
  ]
  node [
    id 2008
    label "alaala[e]"
    type "chemical_entity"
    compound_type "metabolite"
    location "extracytoplasm"
    compound_id "C00993"
    mass 160.084792244
    smiles "C[C@@H](N)C(=O)N[C@H](C)C(=O)O"
  ]
  node [
    id 2009
    label "m001093"
    type "chemical_reaction"
    domain "metabolism"
    module "Purine and Pyrimidine Biosynthesis"
  ]
  node [
    id 2010
    label "cbasp"
    type "chemical_entity"
    compound_type "metabolite"
    location "cytoplasm"
    compound_id "C00438"
    mass 176.043321356
    smiles "NC(=O)N[C@@H](CC(=O)O)C(=O)O"
  ]
  node [
    id 2011
    label "m001094"
    type "chemical_reaction"
    domain "metabolism"
    module "Transport, Inner Membrane"
  ]
  node [
    id 2012
    label "m001095"
    type "chemical_reaction"
    domain "metabolism"
    module "Transport, Inner Membrane"
  ]
  node [
    id 2013
    label "m001096"
    type "chemical_reaction"
    domain "metabolism"
    module "Purine and Pyrimidine Biosynthesis"
  ]
  node [
    id 2014
    label "dcamp"
    type "chemical_entity"
    compound_type "metabolite"
    location "cytoplasm"
    compound_id "C03794"
    mass 463.0740430259998
    smiles "O=C(O)C[C@H](Nc1ncnc2c1ncn2[C@@H]1O[C@H](COP(=O)(O)O)[C@@H](O)[C@H]1O)C(=O)O"
  ]
  node [
    id 2015
    label "m001097"
    type "chemical_reaction"
    domain "metabolism"
    module "Purine and Pyrimidine Biosynthesis"
  ]
  node [
    id 2016
    label "fpram"
    type "chemical_entity"
    compound_type "metabolite"
    location "cytoplasm"
  ]
  node [
    id 2017
    label "m001098"
    type "chemical_reaction"
    domain "metabolism"
    module "Transport, Outer Membrane Porin"
  ]
  node [
    id 2018
    label "ala-L[e]"
    type "chemical_entity"
    compound_type "metabolite"
    location "extracytoplasm"
    compound_id "C00041"
    mass 89.047678464
    smiles "C[C@H](N)C(=O)O"
  ]
  node [
    id 2019
    label "m001099"
    type "chemical_reaction"
    domain "metabolism"
    module "Purine and Pyrimidine Biosynthesis"
  ]
  node [
    id 2020
    label "m001100"
    type "chemical_reaction"
    domain "metabolism"
    module "Purine and Pyrimidine Biosynthesis"
  ]
  node [
    id 2021
    label "m001101"
    type "chemical_reaction"
    domain "metabolism"
    module "Transport, Inner Membrane"
  ]
  node [
    id 2022
    label "all-D[p]"
    type "chemical_entity"
    compound_type "metabolite"
    location "periplasm"
    compound_id "C01487"
    mass 180.063388104
    smiles "OC[C@H]1OC(O)[C@H](O)[C@H](O)[C@@H]1O"
  ]
  node [
    id 2023
    label "m001102"
    type "chemical_reaction"
    domain "metabolism"
    module "Purine and Pyrimidine Biosynthesis"
  ]
  node [
    id 2024
    label "m001103"
    type "chemical_reaction"
    domain "metabolism"
    module "Purine and Pyrimidine Biosynthesis"
  ]
  node [
    id 2025
    label "m001104"
    type "chemical_reaction"
    domain "metabolism"
    module "Transport, Outer Membrane Porin"
  ]
  node [
    id 2026
    label "all-D[e]"
    type "chemical_entity"
    compound_type "metabolite"
    location "extracytoplasm"
    compound_id "C01487"
    mass 180.063388104
    smiles "OC[C@H]1OC(O)[C@H](O)[C@H](O)[C@@H]1O"
  ]
  node [
    id 2027
    label "m001105"
    type "chemical_reaction"
    domain "metabolism"
    module "Transport, Inner Membrane"
  ]
  node [
    id 2028
    label "alltn[p]"
    type "chemical_entity"
    compound_type "metabolite"
    location "periplasm"
    compound_id "C01551"
    mass 158.043990052
    smiles "NC(=O)NC1NC(=O)NC1=O"
  ]
  node [
    id 2029
    label "m001106"
    type "chemical_reaction"
    domain "metabolism"
    module "Transport, Outer Membrane Porin"
  ]
  node [
    id 2030
    label "alltn[e]"
    type "chemical_entity"
    compound_type "metabolite"
    location "extracytoplasm"
    compound_id "C01551"
    mass 158.043990052
    smiles "NC(=O)NC1NC(=O)NC1=O"
  ]
  node [
    id 2031
    label "m001107"
    type "chemical_reaction"
    domain "metabolism"
    module "Purine and Pyrimidine Biosynthesis"
  ]
  node [
    id 2032
    label "pram"
    type "chemical_entity"
    compound_type "metabolite"
    location "cytoplasm"
    compound_id "C03090"
    mass 229.03513835400003
    smiles "N[C@@H]1O[C@H](COP(=O)(O)O)[C@@H](O)[C@H]1O"
  ]
  node [
    id 2033
    label "m001108"
    type "chemical_reaction"
    domain "metabolism"
    module "Purine and Pyrimidine Biosynthesis"
  ]
  node [
    id 2034
    label "m001109"
    type "chemical_reaction"
    domain "metabolism"
    module "Purine and Pyrimidine Biosynthesis"
  ]
  node [
    id 2035
    label "dhor-S"
    type "chemical_entity"
    compound_type "metabolite"
    location "cytoplasm"
    compound_id "C00337"
    mass 158.032756672
    smiles "O=C1C[C@@H](C(=O)O)NC(=O)N1"
  ]
  node [
    id 2036
    label "m001110"
    type "chemical_reaction"
    domain "metabolism"
    module "Purine and Pyrimidine Biosynthesis"
  ]
  node [
    id 2037
    label "orot"
    type "chemical_entity"
    compound_type "metabolite"
    location "cytoplasm"
    compound_id "C00295"
    mass 156.017106608
    smiles "O=C(O)c1cc(=O)[nH]c(=O)[nH]1"
  ]
  node [
    id 2038
    label "m001111"
    type "chemical_reaction"
    domain "metabolism"
    module "Purine and Pyrimidine Biosynthesis"
  ]
  node [
    id 2039
    label "m001112"
    type "chemical_reaction"
    domain "metabolism"
    module "Purine and Pyrimidine Biosynthesis"
  ]
  node [
    id 2040
    label "m001113"
    type "chemical_reaction"
    domain "metabolism"
    module "Purine and Pyrimidine Biosynthesis"
  ]
  node [
    id 2041
    label "m001114"
    type "chemical_reaction"
    domain "metabolism"
    module "Purine and Pyrimidine Biosynthesis"
  ]
  node [
    id 2042
    label "orot5p"
    type "chemical_entity"
    compound_type "metabolite"
    location "cytoplasm"
    compound_id "C01103"
    mass 368.0256958659999
    smiles "O=C(O)c1cc(=O)[nH]c(=O)n1[C@@H]1O[C@H](COP(=O)(O)O)[C@@H](O)[C@H]1O"
  ]
  node [
    id 2043
    label "m001115"
    type "chemical_reaction"
    domain "metabolism"
    module "Purine and Pyrimidine Biosynthesis"
  ]
  node [
    id 2044
    label "m001116"
    type "chemical_reaction"
    domain "metabolism"
    module "Purine and Pyrimidine Biosynthesis"
  ]
  node [
    id 2045
    label "m001117"
    type "chemical_reaction"
    domain "metabolism"
    module "Purine and Pyrimidine Biosynthesis"
  ]
  node [
    id 2046
    label "m001118"
    type "chemical_reaction"
    domain "metabolism"
    module "Transport, Outer Membrane Porin"
  ]
  node [
    id 2047
    label "amp[e]"
    type "chemical_entity"
    compound_type "metabolite"
    location "extracytoplasm"
    compound_id "C00020"
    mass 347.0630844179999
    smiles "Nc1ncnc2c1ncn2[C@@H]1O[C@H](COP(=O)(O)O)[C@@H](O)[C@H]1O"
  ]
  node [
    id 2048
    label "amp[p]"
    type "chemical_entity"
    compound_type "metabolite"
    location "periplasm"
    compound_id "C00020"
    mass 347.0630844179999
    smiles "Nc1ncnc2c1ncn2[C@@H]1O[C@H](COP(=O)(O)O)[C@@H](O)[C@H]1O"
  ]
  node [
    id 2049
    label "m001119"
    type "chemical_reaction"
    domain "metabolism"
    module "Transport, Outer Membrane Porin"
  ]
  node [
    id 2050
    label "anhgm[e]"
    type "chemical_entity"
    compound_type "metabolite"
    location "extracytoplasm"
  ]
  node [
    id 2051
    label "m001120"
    type "chemical_reaction"
    domain "metabolism"
    module "Pyruvate Metabolism"
  ]
  node [
    id 2052
    label "m001121"
    type "chemical_reaction"
    domain "metabolism"
    module "Pyruvate Metabolism"
  ]
  node [
    id 2053
    label "actp"
    type "chemical_entity"
    compound_type "metabolite"
    location "cytoplasm"
    compound_id "C00227"
    mass 139.98745989
    smiles "CC(=O)OP(=O)(O)O"
  ]
  node [
    id 2054
    label "m001122"
    type "chemical_reaction"
    domain "metabolism"
    module "Pyruvate Metabolism"
  ]
  node [
    id 2055
    label "m001123"
    type "chemical_reaction"
    domain "metabolism"
    module "Transport, Inner Membrane"
  ]
  node [
    id 2056
    label "arab-L[p]"
    type "chemical_entity"
    compound_type "metabolite"
    location "periplasm"
    compound_id "C11476"
    mass 150.05282342
    smiles "O=C[C@H](O)[C@@H](O)[C@@H](O)CO"
  ]
  node [
    id 2057
    label "m001124"
    type "chemical_reaction"
    domain "metabolism"
    module "Transport, Inner Membrane"
  ]
  node [
    id 2058
    label "m001125"
    type "chemical_reaction"
    domain "metabolism"
    module "Transport, Inner Membrane"
  ]
  node [
    id 2059
    label "m001126"
    type "chemical_reaction"
    domain "metabolism"
    module "Transport, Outer Membrane Porin"
  ]
  node [
    id 2060
    label "arab-L[e]"
    type "chemical_entity"
    compound_type "metabolite"
    location "extracytoplasm"
    compound_id "C11476"
    mass 150.05282342
    smiles "O=C[C@H](O)[C@@H](O)[C@@H](O)CO"
  ]
  node [
    id 2061
    label "m001127"
    type "chemical_reaction"
    domain "metabolism"
    module "Transport, Inner Membrane"
  ]
  node [
    id 2062
    label "arbtn-fe3[p]"
    type "chemical_entity"
    compound_type "metabolite"
    location "periplasm"
    compound_id "C05554"
    mass 564.2278872119998
    smiles "CC(=O)N(O)CCCC[C@H](NC(=O)CC(O)(CC(=O)N[C@@H](CCCCN(O)C(C)=O)C(=O)O)C(=O)O)C(=O)O"
  ]
  node [
    id 2063
    label "arbtn-fe3"
    type "chemical_entity"
    compound_type "metabolite"
    location "cytoplasm"
    compound_id "C05554"
    mass 564.2278872119998
    smiles "CC(=O)N(O)CCCC[C@H](NC(=O)CC(O)(CC(=O)N[C@@H](CCCCN(O)C(C)=O)C(=O)O)C(=O)O)C(=O)O"
  ]
  node [
    id 2064
    label "m001128"
    type "chemical_reaction"
    domain "metabolism"
    module "Inorganic Ion Transport and Metabolism"
  ]
  node [
    id 2065
    label "arbtn"
    type "chemical_entity"
    compound_type "metabolite"
    location "cytoplasm"
  ]
  node [
    id 2066
    label "m001129"
    type "chemical_reaction"
    domain "metabolism"
    module "Inorganic Ion Transport and Metabolism"
  ]
  node [
    id 2067
    label "m001130"
    type "chemical_reaction"
    domain "metabolism"
    module "Inorganic Ion Transport and Metabolism"
  ]
  node [
    id 2068
    label "m001131"
    type "chemical_reaction"
    domain "metabolism"
    module "Inorganic Ion Transport and Metabolism"
  ]
  node [
    id 2069
    label "m001132"
    type "chemical_reaction"
    domain "metabolism"
    module "Transport, Outer Membrane"
  ]
  node [
    id 2070
    label "arbtn[p]"
    type "chemical_entity"
    compound_type "metabolite"
    location "periplasm"
  ]
  node [
    id 2071
    label "arbtn[e]"
    type "chemical_entity"
    compound_type "metabolite"
    location "extracytoplasm"
  ]
  node [
    id 2072
    label "m001133"
    type "chemical_reaction"
    domain "metabolism"
    module "Transport, Outer Membrane"
  ]
  node [
    id 2073
    label "arbtn-fe3[e]"
    type "chemical_entity"
    compound_type "metabolite"
    location "extracytoplasm"
    compound_id "C05554"
    mass 564.2278872119998
    smiles "CC(=O)N(O)CCCC[C@H](NC(=O)CC(O)(CC(=O)N[C@@H](CCCCN(O)C(C)=O)C(=O)O)C(=O)O)C(=O)O"
  ]
  node [
    id 2074
    label "m001134"
    type "chemical_reaction"
    domain "metabolism"
    module "Inorganic Ion Transport and Metabolism"
  ]
  node [
    id 2075
    label "m001135"
    type "chemical_reaction"
    domain "metabolism"
    module "Transport, Inner Membrane"
  ]
  node [
    id 2076
    label "arg-L[p]"
    type "chemical_entity"
    compound_type "metabolite"
    location "periplasm"
    compound_id "C00062"
    mass 174.111675688
    smiles "N=C(N)NCCC[C@H](N)C(=O)O"
  ]
  node [
    id 2077
    label "m001136"
    type "chemical_reaction"
    domain "metabolism"
    module "Transport, Inner Membrane"
  ]
  node [
    id 2078
    label "m001137"
    type "chemical_reaction"
    domain "metabolism"
    module "Transport, Inner Membrane"
  ]
  node [
    id 2079
    label "orn[p]"
    type "chemical_entity"
    compound_type "metabolite"
    location "periplasm"
    compound_id "C00077"
    mass 132.089877624
    smiles "NCCC[C@H](N)C(=O)O"
  ]
  node [
    id 2080
    label "m001138"
    type "chemical_reaction"
    domain "metabolism"
    module "Transport, Inner Membrane"
  ]
  node [
    id 2081
    label "m001139"
    type "chemical_reaction"
    domain "metabolism"
    module "Transport, Outer Membrane Porin"
  ]
  node [
    id 2082
    label "arg-L[e]"
    type "chemical_entity"
    compound_type "metabolite"
    location "extracytoplasm"
    compound_id "C00062"
    mass 174.111675688
    smiles "N=C(N)NCCC[C@H](N)C(=O)O"
  ]
  node [
    id 2083
    label "m001140"
    type "chemical_reaction"
    domain "metabolism"
    module "Pyruvate Metabolism"
  ]
  node [
    id 2084
    label "m001141"
    type "chemical_reaction"
    domain "metabolism"
    module "Transport, Inner Membrane"
  ]
  node [
    id 2085
    label "ascb-L[p]"
    type "chemical_entity"
    compound_type "metabolite"
    location "periplasm"
    compound_id "C00072"
    mass 176.032087976
    smiles "O=C1O[C@H]([C@@H](O)CO)C(O)=C1O"
  ]
  node [
    id 2086
    label "m001142"
    type "chemical_reaction"
    domain "metabolism"
    module "Transport, Outer Membrane Porin"
  ]
  node [
    id 2087
    label "ascb-L[e]"
    type "chemical_entity"
    compound_type "metabolite"
    location "extracytoplasm"
    compound_id "C00072"
    mass 176.032087976
    smiles "O=C1O[C@H]([C@@H](O)CO)C(O)=C1O"
  ]
  node [
    id 2088
    label "m001143"
    type "chemical_reaction"
    domain "metabolism"
    module "Transport, Inner Membrane"
  ]
  node [
    id 2089
    label "asn-L[p]"
    type "chemical_entity"
    compound_type "metabolite"
    location "periplasm"
    compound_id "C00152"
    mass 132.053492116
    smiles "NC(=O)C[C@H](N)C(=O)O"
  ]
  node [
    id 2090
    label "m001144"
    type "chemical_reaction"
    domain "metabolism"
    module "Transport, Inner Membrane"
  ]
  node [
    id 2091
    label "m001145"
    type "chemical_reaction"
    domain "metabolism"
    module "Transport, Outer Membrane Porin"
  ]
  node [
    id 2092
    label "asn-L[e]"
    type "chemical_entity"
    compound_type "metabolite"
    location "extracytoplasm"
    compound_id "C00152"
    mass 132.053492116
    smiles "NC(=O)C[C@H](N)C(=O)O"
  ]
  node [
    id 2093
    label "m001146"
    type "chemical_reaction"
    domain "metabolism"
    module "Transport, Inner Membrane"
  ]
  node [
    id 2094
    label "aso3"
    type "chemical_entity"
    compound_type "metabolite"
    location "cytoplasm"
    compound_id "C06697"
    mass 122.90798609973002
    smiles "[O-][As]([O-])[O-]"
  ]
  node [
    id 2095
    label "aso3[p]"
    type "chemical_entity"
    compound_type "metabolite"
    location "periplasm"
    compound_id "C06697"
    mass 122.90798609973002
    smiles "[O-][As]([O-])[O-]"
  ]
  node [
    id 2096
    label "m001147"
    type "chemical_reaction"
    domain "metabolism"
    module "Transport, Outer Membrane Porin"
  ]
  node [
    id 2097
    label "aso3[e]"
    type "chemical_entity"
    compound_type "metabolite"
    location "extracytoplasm"
    compound_id "C06697"
    mass 122.90798609973002
    smiles "[O-][As]([O-])[O-]"
  ]
  node [
    id 2098
    label "m001148"
    type "chemical_reaction"
    domain "metabolism"
    module "Transport, Inner Membrane"
  ]
  node [
    id 2099
    label "asp-L[p]"
    type "chemical_entity"
    compound_type "metabolite"
    location "periplasm"
    compound_id "C00049"
    mass 133.037507704
    smiles "N[C@@H](CC(=O)O)C(=O)O"
  ]
  node [
    id 2100
    label "m001149"
    type "chemical_reaction"
    domain "metabolism"
    module "Pyruvate Metabolism"
  ]
  node [
    id 2101
    label "m001150"
    type "chemical_reaction"
    domain "metabolism"
    module "Pyruvate Metabolism"
  ]
  node [
    id 2102
    label "etoh"
    type "chemical_entity"
    compound_type "metabolite"
    location "cytoplasm"
    compound_id "C00469"
    mass 46.041864812
    smiles "CCO"
  ]
  node [
    id 2103
    label "m001151"
    type "chemical_reaction"
    domain "metabolism"
    module "Pyruvate Metabolism"
  ]
  node [
    id 2104
    label "m001152"
    type "chemical_reaction"
    domain "metabolism"
    module "Pyruvate Metabolism"
  ]
  node [
    id 2105
    label "m001153"
    type "chemical_reaction"
    domain "metabolism"
    module "Transport, Inner Membrane"
  ]
  node [
    id 2106
    label "m001154"
    type "chemical_reaction"
    domain "metabolism"
    module "Transport, Inner Membrane"
  ]
  node [
    id 2107
    label "m001155"
    type "chemical_reaction"
    domain "metabolism"
    module "Transport, Inner Membrane"
  ]
  node [
    id 2108
    label "m001156"
    type "chemical_reaction"
    domain "metabolism"
    module "Transport, Outer Membrane Porin"
  ]
  node [
    id 2109
    label "asp-L[e]"
    type "chemical_entity"
    compound_type "metabolite"
    location "extracytoplasm"
    compound_id "C00049"
    mass 133.037507704
    smiles "N[C@@H](CC(=O)O)C(=O)O"
  ]
  node [
    id 2110
    label "m001157"
    type "chemical_reaction"
    domain "metabolism"
    module "Inorganic Ion Transport and Metabolism"
  ]
  node [
    id 2111
    label "aso4"
    type "chemical_entity"
    compound_type "metabolite"
    location "cytoplasm"
    compound_id "C01478"
    mass 141.924730076
    smiles "O=[As](O)(O)O"
  ]
  node [
    id 2112
    label "m001158"
    type "chemical_reaction"
    domain "metabolism"
    module "Pyruvate Metabolism"
  ]
  node [
    id 2113
    label "m001159"
    type "chemical_reaction"
    domain "metabolism"
    module "Threonine and Lysine Metabolism"
  ]
  node [
    id 2114
    label "23dhdp"
    type "chemical_entity"
    compound_type "metabolite"
    location "cytoplasm"
    compound_id "C03340"
    mass 169.037507704
    smiles "O=C(O)C1=N[C@H](C(=O)O)CC=C1"
  ]
  node [
    id 2115
    label "thdp"
    type "chemical_entity"
    compound_type "metabolite"
    location "cytoplasm"
    compound_id "C03972"
    mass 171.053157768
    smiles "O=C(O)C1=N[C@H](C(=O)O)CCC1"
  ]
  node [
    id 2116
    label "m001160"
    type "chemical_reaction"
    domain "metabolism"
    module "Threonine and Lysine Metabolism"
  ]
  node [
    id 2117
    label "26dap-LL"
    type "chemical_entity"
    compound_type "metabolite"
    location "cytoplasm"
    compound_id "C00666"
    mass 190.095356928
    smiles "N[C@@H](CCC[C@H](N)C(=O)O)C(=O)O"
  ]
  node [
    id 2118
    label "m001161"
    type "chemical_reaction"
    domain "metabolism"
    module "Transport, Inner Membrane"
  ]
  node [
    id 2119
    label "ala-B[p]"
    type "chemical_entity"
    compound_type "metabolite"
    location "periplasm"
    compound_id "C00099"
    mass 89.047678464
    smiles "NCCC(=O)O"
  ]
  node [
    id 2120
    label "m001162"
    type "chemical_reaction"
    domain "metabolism"
    module "Transport, Outer Membrane Porin"
  ]
  node [
    id 2121
    label "ala-B[e]"
    type "chemical_entity"
    compound_type "metabolite"
    location "extracytoplasm"
    compound_id "C00099"
    mass 89.047678464
    smiles "NCCC(=O)O"
  ]
  node [
    id 2122
    label "m001163"
    type "chemical_reaction"
    domain "metabolism"
    module "Threonine and Lysine Metabolism"
  ]
  node [
    id 2123
    label "m001164"
    type "chemical_reaction"
    domain "metabolism"
    module "Threonine and Lysine Metabolism"
  ]
  node [
    id 2124
    label "m001165"
    type "chemical_reaction"
    domain "metabolism"
    module "Transport, Inner Membrane"
  ]
  node [
    id 2125
    label "butso3[p]"
    type "chemical_entity"
    compound_type "metabolite"
    location "periplasm"
  ]
  node [
    id 2126
    label "butso3"
    type "chemical_entity"
    compound_type "metabolite"
    location "cytoplasm"
  ]
  node [
    id 2127
    label "m001166"
    type "chemical_reaction"
    domain "metabolism"
    module "Transport, Outer Membrane Porin"
  ]
  node [
    id 2128
    label "butso3[e]"
    type "chemical_entity"
    compound_type "metabolite"
    location "extracytoplasm"
  ]
  node [
    id 2129
    label "m001167"
    type "chemical_reaction"
    domain "metabolism"
    module "Transport, Inner Membrane"
  ]
  node [
    id 2130
    label "but[p]"
    type "chemical_entity"
    compound_type "metabolite"
    location "periplasm"
  ]
  node [
    id 2131
    label "m001168"
    type "chemical_reaction"
    domain "metabolism"
    module "Transport, Outer Membrane Porin"
  ]
  node [
    id 2132
    label "but[e]"
    type "chemical_entity"
    compound_type "metabolite"
    location "extracytoplasm"
  ]
  node [
    id 2133
    label "m001169"
    type "chemical_reaction"
    domain "metabolism"
    module "Inorganic Ion Transport and Metabolism"
  ]
  node [
    id 2134
    label "ca2"
    type "chemical_entity"
    compound_type "metabolite"
    location "cytoplasm"
    compound_id "C00076"
    mass 39.96149382018
    smiles "[Ca+2]"
  ]
  node [
    id 2135
    label "ca2[p]"
    type "chemical_entity"
    compound_type "metabolite"
    location "periplasm"
    compound_id "C00076"
    mass 39.96149382018
    smiles "[Ca+2]"
  ]
  node [
    id 2136
    label "m001170"
    type "chemical_reaction"
    domain "metabolism"
    module "Transport, Outer Membrane Porin"
  ]
  node [
    id 2137
    label "ca2[e]"
    type "chemical_entity"
    compound_type "metabolite"
    location "extracytoplasm"
    compound_id "C00076"
    mass 39.96149382018
    smiles "[Ca+2]"
  ]
  node [
    id 2138
    label "m001171"
    type "chemical_reaction"
    domain "metabolism"
    module "Transport, Inner Membrane"
  ]
  node [
    id 2139
    label "15dap"
    type "chemical_entity"
    compound_type "metabolite"
    location "cytoplasm"
    compound_id "C01672"
    mass 102.11569844799999
    smiles "NCCCCCN"
  ]
  node [
    id 2140
    label "lys-L[p]"
    type "chemical_entity"
    compound_type "metabolite"
    location "periplasm"
    compound_id "C00047"
    mass 146.105527688
    smiles "NCCCC[C@H](N)C(=O)O"
  ]
  node [
    id 2141
    label "15dap[p]"
    type "chemical_entity"
    compound_type "metabolite"
    location "periplasm"
    compound_id "C01672"
    mass 102.11569844799999
    smiles "NCCCCCN"
  ]
  node [
    id 2142
    label "m001172"
    type "chemical_reaction"
    domain "metabolism"
    module "Inorganic Ion Transport and Metabolism"
  ]
  node [
    id 2143
    label "m001173"
    type "chemical_reaction"
    domain "metabolism"
    module "Transport, Outer Membrane"
  ]
  node [
    id 2144
    label "cbi[e]"
    type "chemical_entity"
    compound_type "metabolite"
    location "extracytoplasm"
  ]
  node [
    id 2145
    label "cbi[p]"
    type "chemical_entity"
    compound_type "metabolite"
    location "periplasm"
  ]
  node [
    id 2146
    label "m001174"
    type "chemical_reaction"
    domain "metabolism"
    module "Transport, Inner Membrane"
  ]
  node [
    id 2147
    label "m001175"
    type "chemical_reaction"
    domain "metabolism"
    module "Transport, Inner Membrane"
  ]
  node [
    id 2148
    label "cbl1[p]"
    type "chemical_entity"
    compound_type "metabolite"
    location "periplasm"
    compound_id "C00853"
    mass 1329.5721511579995
    smiles "C/C1=C2/N([Co])C([C@H](CC(N)=O)[C@@]2(C)CCC(=O)NC[C@@H](C)OP(=O)(O)O[C@H]2[C@@H](O)[C@@H](n3cnc4cc(C)c(C)cc43)O[C@@H]2CO)[C@]2(C)N=C(/C(C)=C3\N=C(/C=C4\N=C1[C@@H](CCC(N)=O)C4(C)C)[C@@H](CCC(N)=O)[C@]3(C)CC(N)=O)[C@@H](CCC(N)=O)[C@]2(C)CC(N)=O"
  ]
  node [
    id 2149
    label "m001176"
    type "chemical_reaction"
    domain "metabolism"
    module "Transport, Outer Membrane"
  ]
  node [
    id 2150
    label "cbl1[e]"
    type "chemical_entity"
    compound_type "metabolite"
    location "extracytoplasm"
    compound_id "C00853"
    mass 1329.5721511579995
    smiles "C/C1=C2/N([Co])C([C@H](CC(N)=O)[C@@]2(C)CCC(=O)NC[C@@H](C)OP(=O)(O)O[C@H]2[C@@H](O)[C@@H](n3cnc4cc(C)c(C)cc43)O[C@@H]2CO)[C@]2(C)N=C(/C(C)=C3\N=C(/C=C4\N=C1[C@@H](CCC(N)=O)C4(C)C)[C@@H](CCC(N)=O)[C@]3(C)CC(N)=O)[C@@H](CCC(N)=O)[C@]2(C)CC(N)=O"
  ]
  node [
    id 2151
    label "m001177"
    type "chemical_reaction"
    domain "metabolism"
    module "Inorganic Ion Transport and Metabolism"
  ]
  node [
    id 2152
    label "cd2"
    type "chemical_entity"
    compound_type "metabolite"
    location "cytoplasm"
    compound_id "C01413"
    mass 113.9033585
    smiles "[Cd]"
  ]
  node [
    id 2153
    label "cd2[p]"
    type "chemical_entity"
    compound_type "metabolite"
    location "periplasm"
    compound_id "C01413"
    mass 113.9033585
    smiles "[Cd]"
  ]
  node [
    id 2154
    label "m001178"
    type "chemical_reaction"
    domain "metabolism"
    module "Inorganic Ion Transport and Metabolism"
  ]
  node [
    id 2155
    label "m001179"
    type "chemical_reaction"
    domain "metabolism"
    module "Transport, Outer Membrane Porin"
  ]
  node [
    id 2156
    label "cd2[e]"
    type "chemical_entity"
    compound_type "metabolite"
    location "extracytoplasm"
    compound_id "C01413"
    mass 113.9033585
    smiles "[Cd]"
  ]
  node [
    id 2157
    label "m001180"
    type "chemical_reaction"
    domain "metabolism"
    module "Inorganic Ion Transport and Metabolism"
  ]
  node [
    id 2158
    label "m001181"
    type "chemical_reaction"
    domain "metabolism"
    module "Threonine and Lysine Metabolism"
  ]
  node [
    id 2159
    label "sl26da"
    type "chemical_entity"
    compound_type "metabolite"
    location "cytoplasm"
    compound_id "C04421"
    mass 290.111400916
    smiles "N[C@@H](CCC[C@H](NC(=O)CCC(=O)O)C(=O)O)C(=O)O"
  ]
  node [
    id 2160
    label "sl2a6o"
    type "chemical_entity"
    compound_type "metabolite"
    location "cytoplasm"
    compound_id "C04462"
    mass 289.07976644
    smiles "O=C(O)CCC(=O)N[C@@H](CCCC(=O)C(=O)O)C(=O)O"
  ]
  node [
    id 2161
    label "m001182"
    type "chemical_reaction"
    domain "metabolism"
    module "Transport, Inner Membrane"
  ]
  node [
    id 2162
    label "cgly[p]"
    type "chemical_entity"
    compound_type "metabolite"
    location "periplasm"
    compound_id "C01419"
    mass 178.04121318
    smiles "N[C@@H](CS)C(=O)NCC(=O)O"
  ]
  node [
    id 2163
    label "m001183"
    type "chemical_reaction"
    domain "metabolism"
    module "Transport, Outer Membrane Porin"
  ]
  node [
    id 2164
    label "cgly[e]"
    type "chemical_entity"
    compound_type "metabolite"
    location "extracytoplasm"
    compound_id "C01419"
    mass 178.04121318
    smiles "N[C@@H](CS)C(=O)NCC(=O)O"
  ]
  node [
    id 2165
    label "m001184"
    type "chemical_reaction"
    domain "metabolism"
    module "Transport, Inner Membrane"
  ]
  node [
    id 2166
    label "chol[p]"
    type "chemical_entity"
    compound_type "metabolite"
    location "periplasm"
    compound_id "C00114"
    mass 104.10699048808999
    smiles "C[N+](C)(C)CCO"
  ]
  node [
    id 2167
    label "m001185"
    type "chemical_reaction"
    domain "metabolism"
    module "Transport, Inner Membrane"
  ]
  node [
    id 2168
    label "m001186"
    type "chemical_reaction"
    domain "metabolism"
    module "Transport, Outer Membrane Porin"
  ]
  node [
    id 2169
    label "chol[e]"
    type "chemical_entity"
    compound_type "metabolite"
    location "extracytoplasm"
    compound_id "C00114"
    mass 104.10699048808999
    smiles "C[N+](C)(C)CCO"
  ]
  node [
    id 2170
    label "m001187"
    type "chemical_reaction"
    domain "metabolism"
    module "Threonine and Lysine Metabolism"
  ]
  node [
    id 2171
    label "4pasp"
    type "chemical_entity"
    compound_type "metabolite"
    location "cytoplasm"
    compound_id "C03082"
    mass 213.003838226
    smiles "N[C@@H](CC(=O)OP(=O)(O)O)C(=O)O"
  ]
  node [
    id 2172
    label "m001188"
    type "chemical_reaction"
    domain "metabolism"
    module "Threonine and Lysine Metabolism"
  ]
  node [
    id 2173
    label "aspsa"
    type "chemical_entity"
    compound_type "metabolite"
    location "cytoplasm"
    compound_id "C00441"
    mass 117.042593084
    smiles "N[C@@H](CC=O)C(=O)O"
  ]
  node [
    id 2174
    label "m001189"
    type "chemical_reaction"
    domain "metabolism"
    module "Transport, Inner Membrane"
  ]
  node [
    id 2175
    label "cit[p]"
    type "chemical_entity"
    compound_type "metabolite"
    location "periplasm"
    compound_id "C00158"
    mass 192.02700259600002
    smiles "O=C(O)CC(O)(CC(=O)O)C(=O)O"
  ]
  node [
    id 2176
    label "succ[p]"
    type "chemical_entity"
    compound_type "metabolite"
    location "periplasm"
    compound_id "C00042"
    mass 118.02660867200001
    smiles "O=C(O)CCC(=O)O"
  ]
  node [
    id 2177
    label "m001190"
    type "chemical_reaction"
    domain "metabolism"
    module "Transport, Outer Membrane Porin"
  ]
  node [
    id 2178
    label "cit[e]"
    type "chemical_entity"
    compound_type "metabolite"
    location "extracytoplasm"
    compound_id "C00158"
    mass 192.02700259600002
    smiles "O=C(O)CC(O)(CC(=O)O)C(=O)O"
  ]
  node [
    id 2179
    label "m001191"
    type "chemical_reaction"
    domain "metabolism"
    module "Lipopolysaccharide Biosynthesis / Recycling"
  ]
  node [
    id 2180
    label "lipa_cold[p]"
    type "chemical_entity"
    compound_type "metabolite"
    location "periplasm"
  ]
  node [
    id 2181
    label "lipa_cold[e]"
    type "chemical_entity"
    compound_type "metabolite"
    location "extracytoplasm"
  ]
  node [
    id 2182
    label "m001192"
    type "chemical_reaction"
    domain "metabolism"
    module "Threonine and Lysine Metabolism"
  ]
  node [
    id 2183
    label "m001193"
    type "chemical_reaction"
    domain "metabolism"
    module "Threonine and Lysine Metabolism"
  ]
  node [
    id 2184
    label "athr-L"
    type "chemical_entity"
    compound_type "metabolite"
    location "cytoplasm"
    compound_id "C05519"
    mass 119.058243148
    smiles "C[C@H](O)[C@H](N)C(=O)O"
  ]
  node [
    id 2185
    label "m001194"
    type "chemical_reaction"
    domain "metabolism"
    module "Threonine and Lysine Metabolism"
  ]
  node [
    id 2186
    label "m001195"
    type "chemical_reaction"
    domain "metabolism"
    module "Threonine and Lysine Metabolism"
  ]
  node [
    id 2187
    label "phom"
    type "chemical_entity"
    compound_type "metabolite"
    location "cytoplasm"
    compound_id "C01102"
    mass 199.02457367000002
    smiles "N[C@@H](CCOP(=O)(O)O)C(=O)O"
  ]
  node [
    id 2188
    label "m001196"
    type "chemical_reaction"
    domain "metabolism"
    module "Threonine and Lysine Metabolism"
  ]
  node [
    id 2189
    label "m001197"
    type "chemical_reaction"
    domain "metabolism"
    module "Threonine and Lysine Metabolism"
  ]
  node [
    id 2190
    label "m001198"
    type "chemical_reaction"
    domain "metabolism"
    module "Threonine and Lysine Metabolism"
  ]
  node [
    id 2191
    label "m001199"
    type "chemical_reaction"
    domain "metabolism"
    module "Threonine and Lysine Metabolism"
  ]
  node [
    id 2192
    label "m001200"
    type "chemical_reaction"
    domain "metabolism"
    module "Threonine and Lysine Metabolism"
  ]
  node [
    id 2193
    label "m001201"
    type "chemical_reaction"
    domain "metabolism"
    module "Threonine and Lysine Metabolism"
  ]
  node [
    id 2194
    label "m001202"
    type "chemical_reaction"
    domain "metabolism"
    module "tRNA Charging"
  ]
  node [
    id 2195
    label "mettrna"
    type "chemical_entity"
    compound_type "metabolite"
    location "cytoplasm"
    compound_id "C02430"
    mass 788.1489380159998
    smiles "*[C@@H]1O[C@H](CO)[C@@H](OP(=O)(O)OC[C@H]2O[C@@H](*)[C@H](O)[C@@H]2OP(=O)(O)OC[C@H]2O[C@@H](n3cnc4c(N)ncnc43)[C@H](OC(=O)[C@@H](N)CCSC)[C@@H]2O)[C@H]1O"
  ]
  node [
    id 2196
    label "fmettrna"
    type "chemical_entity"
    compound_type "metabolite"
    location "cytoplasm"
    compound_id "C03294"
    mass 816.1438526360002
    smiles "*[C@@H]1O[C@H](CO)[C@@H](OP(=O)(O)OC[C@H]2O[C@@H](*)[C@H](O)[C@@H]2OP(=O)(O)OC[C@H]2O[C@@H](n3cnc4c(N)ncnc43)[C@H](OC(=O)[C@H](CCSC)NC=O)[C@@H]2O)[C@H]1O"
  ]
  node [
    id 2197
    label "m001203"
    type "chemical_reaction"
    domain "metabolism"
    module "tRNA Charging"
  ]
  node [
    id 2198
    label "trnaala"
    type "chemical_entity"
    compound_type "metabolite"
    location "cytoplasm"
  ]
  node [
    id 2199
    label "alatrna"
    type "chemical_entity"
    compound_type "metabolite"
    location "cytoplasm"
  ]
  node [
    id 2200
    label "m001204"
    type "chemical_reaction"
    domain "metabolism"
    module "tRNA Charging"
  ]
  node [
    id 2201
    label "trnaarg"
    type "chemical_entity"
    compound_type "metabolite"
    location "cytoplasm"
  ]
  node [
    id 2202
    label "argtrna"
    type "chemical_entity"
    compound_type "metabolite"
    location "cytoplasm"
    compound_id "C02163"
    mass 813.2095641119996
    smiles "*[C@@H]1O[C@H](CO)[C@@H](OP(=O)(O)OC[C@H]2O[C@@H](*)[C@H](O)[C@@H]2OP(=O)(O)OC[C@H]2O[C@@H](n3cnc4c(N)ncnc43)[C@H](OC(=O)[C@@H](N)CCCNC(=N)N)[C@@H]2O)[C@H]1O"
  ]
  node [
    id 2203
    label "m001205"
    type "chemical_reaction"
    domain "metabolism"
    module "tRNA Charging"
  ]
  node [
    id 2204
    label "trnaasn"
    type "chemical_entity"
    compound_type "metabolite"
    location "cytoplasm"
  ]
  node [
    id 2205
    label "asntrna"
    type "chemical_entity"
    compound_type "metabolite"
    location "cytoplasm"
    compound_id "C03402"
    mass 637.1047104119998
    smiles "*[C@@H]1O[C@H](COP(=O)(O)O[C@H]2[C@@H](O)[C@H](*)O[C@@H]2COP(=O)(O)O[C@H]2[C@@H](O)[C@H](*)O[C@@H]2CO)[C@@H](OC(=O)[C@@H](N)CC(N)=O)[C@H]1O"
  ]
  node [
    id 2206
    label "m001206"
    type "chemical_reaction"
    domain "metabolism"
    module "Inorganic Ion Transport and Metabolism"
  ]
  node [
    id 2207
    label "cl[p]"
    type "chemical_entity"
    compound_type "metabolite"
    location "periplasm"
    compound_id "C00698"
    mass 34.96940125991
    smiles "[Cl-]"
  ]
  node [
    id 2208
    label "cl"
    type "chemical_entity"
    compound_type "metabolite"
    location "cytoplasm"
    compound_id "C00698"
    mass 34.96940125991
    smiles "[Cl-]"
  ]
  node [
    id 2209
    label "m001207"
    type "chemical_reaction"
    domain "metabolism"
    module "Transport, Outer Membrane Porin"
  ]
  node [
    id 2210
    label "cl[e]"
    type "chemical_entity"
    compound_type "metabolite"
    location "extracytoplasm"
    compound_id "C00698"
    mass 34.96940125991
    smiles "[Cl-]"
  ]
  node [
    id 2211
    label "m001208"
    type "chemical_reaction"
    domain "metabolism"
    module "Transport, Outer Membrane Porin"
  ]
  node [
    id 2212
    label "cmp[e]"
    type "chemical_entity"
    compound_type "metabolite"
    location "extracytoplasm"
    compound_id "C00055"
    mass 323.05185103799994
    smiles "Nc1ccn([C@@H]2O[C@H](COP(=O)(O)O)[C@@H](O)[C@H]2O)c(=O)n1"
  ]
  node [
    id 2213
    label "cmp[p]"
    type "chemical_entity"
    compound_type "metabolite"
    location "periplasm"
    compound_id "C00055"
    mass 323.05185103799994
    smiles "Nc1ccn([C@@H]2O[C@H](COP(=O)(O)O)[C@@H](O)[C@H]2O)c(=O)n1"
  ]
  node [
    id 2214
    label "m001209"
    type "chemical_reaction"
    domain "metabolism"
    module "Transport, Outer Membrane Porin"
  ]
  node [
    id 2215
    label "co2[e]"
    type "chemical_entity"
    compound_type "metabolite"
    location "extracytoplasm"
    compound_id "C00011"
    mass 43.98982924
    smiles "O=C=O"
  ]
  node [
    id 2216
    label "co2[p]"
    type "chemical_entity"
    compound_type "metabolite"
    location "periplasm"
    compound_id "C00011"
    mass 43.98982924
    smiles "O=C=O"
  ]
  node [
    id 2217
    label "m001210"
    type "chemical_reaction"
    domain "metabolism"
    module "Transport, Inner Membrane"
  ]
  node [
    id 2218
    label "m001211"
    type "chemical_reaction"
    domain "metabolism"
    module "Inorganic Ion Transport and Metabolism"
  ]
  node [
    id 2219
    label "cobalt2"
    type "chemical_entity"
    compound_type "metabolite"
    location "cytoplasm"
    compound_id "C00175"
    mass 58.93209784018
    smiles "[Co+2]"
  ]
  node [
    id 2220
    label "cobalt2[p]"
    type "chemical_entity"
    compound_type "metabolite"
    location "periplasm"
    compound_id "C00175"
    mass 58.93209784018
    smiles "[Co+2]"
  ]
  node [
    id 2221
    label "m001212"
    type "chemical_reaction"
    domain "metabolism"
    module "Inorganic Ion Transport and Metabolism"
  ]
  node [
    id 2222
    label "m001213"
    type "chemical_reaction"
    domain "metabolism"
    module "Transport, Outer Membrane Porin"
  ]
  node [
    id 2223
    label "cobalt2[e]"
    type "chemical_entity"
    compound_type "metabolite"
    location "extracytoplasm"
    compound_id "C00175"
    mass 58.93209784018
    smiles "[Co+2]"
  ]
  node [
    id 2224
    label "m001214"
    type "chemical_reaction"
    domain "metabolism"
    module "Inorganic Ion Transport and Metabolism"
  ]
  node [
    id 2225
    label "m001215"
    type "chemical_reaction"
    domain "metabolism"
    module "Lipopolysaccharide Biosynthesis / Recycling"
  ]
  node [
    id 2226
    label "colipa"
    type "chemical_entity"
    compound_type "metabolite"
    location "cytoplasm"
  ]
  node [
    id 2227
    label "colipa[p]"
    type "chemical_entity"
    compound_type "metabolite"
    location "periplasm"
  ]
  node [
    id 2228
    label "m001216"
    type "chemical_reaction"
    domain "metabolism"
    module "Lipopolysaccharide Biosynthesis / Recycling"
  ]
  node [
    id 2229
    label "colipa[e]"
    type "chemical_entity"
    compound_type "metabolite"
    location "extracytoplasm"
  ]
  node [
    id 2230
    label "m001217"
    type "chemical_reaction"
    domain "metabolism"
    module "Transport, Inner Membrane"
  ]
  node [
    id 2231
    label "cpgn[p]"
    type "chemical_entity"
    compound_type "metabolite"
    location "periplasm"
  ]
  node [
    id 2232
    label "cpgn"
    type "chemical_entity"
    compound_type "metabolite"
    location "cytoplasm"
  ]
  node [
    id 2233
    label "m001218"
    type "chemical_reaction"
    domain "metabolism"
    module "Inorganic Ion Transport and Metabolism"
  ]
  node [
    id 2234
    label "cpgn-un"
    type "chemical_entity"
    compound_type "metabolite"
    location "cytoplasm"
  ]
  node [
    id 2235
    label "m001219"
    type "chemical_reaction"
    domain "metabolism"
    module "Inorganic Ion Transport and Metabolism"
  ]
  node [
    id 2236
    label "m001220"
    type "chemical_reaction"
    domain "metabolism"
    module "Inorganic Ion Transport and Metabolism"
  ]
  node [
    id 2237
    label "m001221"
    type "chemical_reaction"
    domain "metabolism"
    module "Inorganic Ion Transport and Metabolism"
  ]
  node [
    id 2238
    label "m001222"
    type "chemical_reaction"
    domain "metabolism"
    module "Transport, Outer Membrane"
  ]
  node [
    id 2239
    label "cpgn[e]"
    type "chemical_entity"
    compound_type "metabolite"
    location "extracytoplasm"
  ]
  node [
    id 2240
    label "m001223"
    type "chemical_reaction"
    domain "metabolism"
    module "Inorganic Ion Transport and Metabolism"
  ]
  node [
    id 2241
    label "cpgn-un[p]"
    type "chemical_entity"
    compound_type "metabolite"
    location "periplasm"
  ]
  node [
    id 2242
    label "cpgn-un[e]"
    type "chemical_entity"
    compound_type "metabolite"
    location "extracytoplasm"
  ]
  node [
    id 2243
    label "m001224"
    type "chemical_reaction"
    domain "metabolism"
    module "Inorganic Ion Transport and Metabolism"
  ]
  node [
    id 2244
    label "m001225"
    type "chemical_reaction"
    domain "metabolism"
    module "tRNA Charging"
  ]
  node [
    id 2245
    label "trnaasp"
    type "chemical_entity"
    compound_type "metabolite"
    location "cytoplasm"
  ]
  node [
    id 2246
    label "asptrna"
    type "chemical_entity"
    compound_type "metabolite"
    location "cytoplasm"
    compound_id "C02984"
    mass 638.088726
    smiles "*[C@@H]1O[C@H](COP(=O)(O)O[C@H]2[C@@H](O)[C@H](*)O[C@@H]2COP(=O)(O)O[C@H]2[C@@H](O)[C@H](*)O[C@@H]2CO)[C@@H](OC(=O)[C@@H](N)CC(=O)O)[C@H]1O"
  ]
  node [
    id 2247
    label "m001226"
    type "chemical_reaction"
    domain "metabolism"
    module "Transport, Inner Membrane"
  ]
  node [
    id 2248
    label "crn[p]"
    type "chemical_entity"
    compound_type "metabolite"
    location "periplasm"
    compound_id "C00318"
    mass 161.10519334
    smiles "C[N+](C)(C)C[C@H](O)CC(=O)[O-]"
  ]
  node [
    id 2249
    label "m001227"
    type "chemical_reaction"
    domain "metabolism"
    module "tRNA Charging"
  ]
  node [
    id 2250
    label "trnacys"
    type "chemical_entity"
    compound_type "metabolite"
    location "cytoplasm"
  ]
  node [
    id 2251
    label "cystrna"
    type "chemical_entity"
    compound_type "metabolite"
    location "cytoplasm"
    compound_id "C03125"
    mass 760.1176378879998
    smiles "*[C@@H]1O[C@H](CO)[C@@H](OP(=O)(O)OC[C@H]2O[C@@H](*)[C@H](O)[C@@H]2OP(=O)(O)OC[C@H]2O[C@@H](n3cnc4c(N)ncnc43)[C@H](OC(=O)[C@@H](N)CS)[C@@H]2O)[C@H]1O"
  ]
  node [
    id 2252
    label "m001228"
    type "chemical_reaction"
    domain "metabolism"
    module "tRNA Charging"
  ]
  node [
    id 2253
    label "trnagln"
    type "chemical_entity"
    compound_type "metabolite"
    location "cytoplasm"
  ]
  node [
    id 2254
    label "glntrna"
    type "chemical_entity"
    compound_type "metabolite"
    location "cytoplasm"
    compound_id "C02282"
    mass 785.1670306039997
    smiles "*[C@@H]1O[C@H](CO)[C@@H](OP(=O)(O)OC[C@H]2O[C@@H](*)[C@H](O)[C@@H]2OP(=O)(O)OC[C@H]2O[C@@H](n3cnc4c(N)ncnc43)[C@H](OC(=O)[C@@H](N)CCC(N)=O)[C@@H]2O)[C@H]1O"
  ]
  node [
    id 2255
    label "m001229"
    type "chemical_reaction"
    domain "metabolism"
    module "tRNA Charging"
  ]
  node [
    id 2256
    label "trnagly"
    type "chemical_entity"
    compound_type "metabolite"
    location "cytoplasm"
  ]
  node [
    id 2257
    label "glytrna"
    type "chemical_entity"
    compound_type "metabolite"
    location "cytoplasm"
    compound_id "C02412"
    mass 580.0832466959998
    smiles "*[C@@H]1O[C@H](COP(=O)(O)O[C@H]2[C@@H](O)[C@H](*)O[C@@H]2COP(=O)(O)O[C@H]2[C@@H](O)[C@H](*)O[C@@H]2CO)[C@@H](OC(=O)CN)[C@H]1O"
  ]
  node [
    id 2258
    label "m001230"
    type "chemical_reaction"
    domain "metabolism"
    module "tRNA Charging"
  ]
  node [
    id 2259
    label "trnahis"
    type "chemical_entity"
    compound_type "metabolite"
    location "cytoplasm"
  ]
  node [
    id 2260
    label "histrna"
    type "chemical_entity"
    compound_type "metabolite"
    location "cytoplasm"
    compound_id "C02988"
    mass 660.1206948239998
    smiles "*[C@@H]1O[C@H](COP(=O)(O)O[C@H]2[C@@H](O)[C@H](*)O[C@@H]2COP(=O)(O)O[C@H]2[C@@H](O)[C@H](*)O[C@@H]2CO)[C@@H](OC(=O)[C@@H](N)Cc2c[nH]cn2)[C@H]1O"
  ]
  node [
    id 2261
    label "m001231"
    type "chemical_reaction"
    domain "metabolism"
    module "tRNA Charging"
  ]
  node [
    id 2262
    label "ile-L"
    type "chemical_entity"
    compound_type "metabolite"
    location "cytoplasm"
    compound_id "C00407"
    mass 131.094628656
    smiles "CC[C@H](C)[C@H](N)C(=O)O"
  ]
  node [
    id 2263
    label "trnaile"
    type "chemical_entity"
    compound_type "metabolite"
    location "cytoplasm"
  ]
  node [
    id 2264
    label "iletrna"
    type "chemical_entity"
    compound_type "metabolite"
    location "cytoplasm"
    compound_id "C03127"
    mass 770.1925170799997
    smiles "*[C@@H]1O[C@H](CO)[C@@H](OP(=O)(O)OC[C@H]2O[C@@H](*)[C@H](O)[C@@H]2OP(=O)(O)OC[C@H]2O[C@@H](n3cnc4c(N)ncnc43)[C@H](OC(=O)[C@@H](N)[C@@H](C)CC)[C@@H]2O)[C@H]1O"
  ]
  node [
    id 2265
    label "m001232"
    type "chemical_reaction"
    domain "metabolism"
    module "Transport, Inner Membrane"
  ]
  node [
    id 2266
    label "crn-D[p]"
    type "chemical_entity"
    compound_type "metabolite"
    location "periplasm"
    compound_id "C15025"
    mass 161.10519334
    smiles "C[N+](C)(C)C[C@@H](O)CC(=O)[O-]"
  ]
  node [
    id 2267
    label "m001233"
    type "chemical_reaction"
    domain "metabolism"
    module "tRNA Charging"
  ]
  node [
    id 2268
    label "leu-L"
    type "chemical_entity"
    compound_type "metabolite"
    location "cytoplasm"
    compound_id "C00123"
    mass 131.094628656
    smiles "CC(C)C[C@H](N)C(=O)O"
  ]
  node [
    id 2269
    label "trnaleu"
    type "chemical_entity"
    compound_type "metabolite"
    location "cytoplasm"
  ]
  node [
    id 2270
    label "leutrna"
    type "chemical_entity"
    compound_type "metabolite"
    location "cytoplasm"
    compound_id "C02047"
    mass 770.1925170799997
    smiles "*[C@@H]1O[C@H](CO)[C@@H](OP(=O)(O)OC[C@H]2O[C@@H](*)[C@H](O)[C@@H]2OP(=O)(O)OC[C@H]2O[C@@H](n3cnc4c(N)ncnc43)[C@H](OC(=O)[C@@H](N)CC(C)C)[C@@H]2O)[C@H]1O"
  ]
  node [
    id 2271
    label "m001234"
    type "chemical_reaction"
    domain "metabolism"
    module "Transport, Inner Membrane"
  ]
  node [
    id 2272
    label "m001235"
    type "chemical_reaction"
    domain "metabolism"
    module "Transport, Inner Membrane"
  ]
  node [
    id 2273
    label "m001236"
    type "chemical_reaction"
    domain "metabolism"
    module "Transport, Inner Membrane"
  ]
  node [
    id 2274
    label "gbbtn[p]"
    type "chemical_entity"
    compound_type "metabolite"
    location "periplasm"
    compound_id "C01181"
    mass 146.11755517209
    smiles "C[N+](C)(C)CCCC(=O)O"
  ]
  node [
    id 2275
    label "m001237"
    type "chemical_reaction"
    domain "metabolism"
    module "Transport, Inner Membrane"
  ]
  node [
    id 2276
    label "m001238"
    type "chemical_reaction"
    domain "metabolism"
    module "Transport, Outer Membrane Porin"
  ]
  node [
    id 2277
    label "crn[e]"
    type "chemical_entity"
    compound_type "metabolite"
    location "extracytoplasm"
    compound_id "C00318"
    mass 161.10519334
    smiles "C[N+](C)(C)C[C@H](O)CC(=O)[O-]"
  ]
  node [
    id 2278
    label "m001239"
    type "chemical_reaction"
    domain "metabolism"
    module "tRNA Charging"
  ]
  node [
    id 2279
    label "trnalys"
    type "chemical_entity"
    compound_type "metabolite"
    location "cytoplasm"
  ]
  node [
    id 2280
    label "lystrna"
    type "chemical_entity"
    compound_type "metabolite"
    location "cytoplasm"
    compound_id "C01931"
    mass 651.1567459839998
    smiles "*[C@@H]1O[C@H](COP(=O)(O)O[C@H]2[C@@H](O)[C@H](*)O[C@@H]2COP(=O)(O)O[C@H]2[C@@H](O)[C@H](*)O[C@@H]2CO)[C@@H](OC(=O)[C@@H](N)CCCCN)[C@H]1O"
  ]
  node [
    id 2281
    label "m001240"
    type "chemical_reaction"
    domain "metabolism"
    module "Transport, Inner Membrane"
  ]
  node [
    id 2282
    label "csn[p]"
    type "chemical_entity"
    compound_type "metabolite"
    location "periplasm"
    compound_id "C00380"
    mass 111.04326178
    smiles "Nc1cc[nH]c(=O)n1"
  ]
  node [
    id 2283
    label "m001241"
    type "chemical_reaction"
    domain "metabolism"
    module "Transport, Outer Membrane Porin"
  ]
  node [
    id 2284
    label "csn[e]"
    type "chemical_entity"
    compound_type "metabolite"
    location "extracytoplasm"
    compound_id "C00380"
    mass 111.04326178
    smiles "Nc1cc[nH]c(=O)n1"
  ]
  node [
    id 2285
    label "m001242"
    type "chemical_reaction"
    domain "metabolism"
    module "Transport, Inner Membrane"
  ]
  node [
    id 2286
    label "ctbt[p]"
    type "chemical_entity"
    compound_type "metabolite"
    location "periplasm"
    compound_id "C04114"
    mass 143.094628656
    smiles "C[N+](C)(C)C/C=C/C(=O)[O-]"
  ]
  node [
    id 2287
    label "m001243"
    type "chemical_reaction"
    domain "metabolism"
    module "tRNA Charging"
  ]
  node [
    id 2288
    label "trnamet"
    type "chemical_entity"
    compound_type "metabolite"
    location "cytoplasm"
  ]
  node [
    id 2289
    label "m001244"
    type "chemical_reaction"
    domain "metabolism"
    module "Transport, Inner Membrane"
  ]
  node [
    id 2290
    label "m001245"
    type "chemical_reaction"
    domain "metabolism"
    module "Inorganic Ion Transport and Metabolism"
  ]
  node [
    id 2291
    label "cu"
    type "chemical_entity"
    compound_type "metabolite"
    location "cytoplasm"
  ]
  node [
    id 2292
    label "cu[p]"
    type "chemical_entity"
    compound_type "metabolite"
    location "periplasm"
  ]
  node [
    id 2293
    label "m001246"
    type "chemical_reaction"
    domain "metabolism"
    module "Inorganic Ion Transport and Metabolism"
  ]
  node [
    id 2294
    label "cu2"
    type "chemical_entity"
    compound_type "metabolite"
    location "cytoplasm"
    compound_id "C00070"
    mass 62.9295975
    smiles "[Cu]"
  ]
  node [
    id 2295
    label "m001247"
    type "chemical_reaction"
    domain "metabolism"
    module "Inorganic Ion Transport and Metabolism"
  ]
  node [
    id 2296
    label "cu2[p]"
    type "chemical_entity"
    compound_type "metabolite"
    location "periplasm"
    compound_id "C00070"
    mass 62.9295975
    smiles "[Cu]"
  ]
  node [
    id 2297
    label "m001248"
    type "chemical_reaction"
    domain "metabolism"
    module "Transport, Outer Membrane Porin"
  ]
  node [
    id 2298
    label "cu2[e]"
    type "chemical_entity"
    compound_type "metabolite"
    location "extracytoplasm"
    compound_id "C00070"
    mass 62.9295975
    smiles "[Cu]"
  ]
  node [
    id 2299
    label "m001249"
    type "chemical_reaction"
    domain "metabolism"
    module "Inorganic Ion Transport and Metabolism"
  ]
  node [
    id 2300
    label "m001250"
    type "chemical_reaction"
    domain "metabolism"
    module "Transport, Outer Membrane"
  ]
  node [
    id 2301
    label "cu[e]"
    type "chemical_entity"
    compound_type "metabolite"
    location "extracytoplasm"
  ]
  node [
    id 2302
    label "m001251"
    type "chemical_reaction"
    domain "metabolism"
    module "Transport, Outer Membrane Porin"
  ]
  node [
    id 2303
    label "m001252"
    type "chemical_reaction"
    domain "metabolism"
    module "Transport, Outer Membrane Porin"
  ]
  node [
    id 2304
    label "cyan[e]"
    type "chemical_entity"
    compound_type "metabolite"
    location "extracytoplasm"
    compound_id "C00177"
    mass 26.003622579909997
    smiles "[C-]#N"
[truncated: 741,652 more chars]
